# Supplementary material for: The Brain Proteome of the Ubiquitin Ligase Peli1 Knock-Out Mouse during Experimental Autoimmune Encephalomyelitis
Source: J Proteomics Bioinform. Author manuscript; Available in PMC 2016 Oct 12. (PMC5061044; doi:10.4172/jpb.1000408)
Supplement: Supp Table 1 [file NIHMS820356-supplement-Supp_Table_1.xlsx]

## Sheet: Merge
LF: Leader of protein groups in the label-free experiment (Purple accession numbers). TMT: TMT experiment 1 (White column headers) and 2 (Grey column headers).		TMT
		TMT grey experiment					TMT white experiment					Log2 values for analysis																		Average												Fold change and p-value calculations
																																				Standard deviations						KO 0/WT 0		KO 10/WT 10		KO 20/WT 20		0-10 KO
Accession	Description	Σcoverage	Σ# Proteins	Σ# Unique Peptides	Σ# Peptides	Σ# PSMs	ΣCoverage	Σ# Proteins	Σ# Unique Peptides	Σ# Peptides	Σ# PSMs	KO 0 A	KO 0 B	KO 0 C	KO 10 A	KO 10 B	KO 10 C	KO 20 A	KO 20 B	KO 20 C	WT 0 A	WT 0 B	WT 0 C	WT 10 A	WT 10 B	WT 10 C	WT 20 A	WT 20 B	WT 20 C	KO 0	KO 10	KO 20	WT 0	WT 10	WT 20	KO 0	KO 10	KO 20	WT 0	WT 10	WT 20	p-value	FC	p-value	FC	p-value	FC	p-value	FC
P20357	Microtubule-associated protein 2 OS=Mus musculus GN=Map2 PE=1 SV=2 - [MTAP2_MOUSE]	46.33	2	85	85	917	46.17	1	88	89	909	0.0804433	0.164066	0.086627	-0.114709	-0.125481	-0.0243002	0.0834615	-0.0410839	0.0369964	0.0940933	0.074037	0.0408532	-0.166415	-0.0844795	-0.107965	0.0456705	0.0550017	0.0996351	0.110379	-0.0881633	0.026458	0.0696612	-0.11962	0.0667691							0.260083	0.0407177	0.478495	0.0314568	0.370266	-0.0403111	0.00902448	-0.198542
P16546	Spectrin alpha chain, non-erythrocytic 1 OS=Mus musculus GN=Sptan1 PE=1 SV=4 - [SPTN1_MOUSE]	58.45	2	167	168	2269	60.68	2	165	166	2282	0.0339408	0.0485253	0.00972178	0.0138641	-0.0171686	0.020195	-0.00997101	-0.0198011	0.0036762	0.000146036	0.0135192	0.0203765	0.028469	0.0164482	0.0324356	0.00568618	0.00469134	0.0158808	0.0307293	0.00563018	-0.00869864	0.0113472	0.0257843	0.00875277	0.0196001	0.0199964	0.0117903	0.0102886	0.008325	0.00619305	0.203975	0.0193821	0.182338	-0.0201541	0.0857611	-0.0174514	0.195477	-0.0250991
Q6PIC6	Sodium/potassium-transporting ATPase subunit alpha-3 OS=Mus musculus GN=Atp1a3 PE=1 SV=1 - [AT1A3_MOUSE]	49.65	2	34	55	2097	49.06	2	32	52	2252	-0.00301442	-0.0411817	-0.0431972	-0.0332114	0.0014021	0.0101674	-0.0355968	-0.0318423	-0.0399391	0.00978636	0.0147206	0.0120652	-0.00481699	-0.00131414	0.0214251	0.0022581	0.0203157	0.0178618	-0.0291311	-0.00721395	-0.0357928	0.0121907	0.00509799	0.0134785	0.0226402	0.022937	0.00405197	0.00246951	0.0142478	0.00979433	0.0347598	-0.0413218	0.473852	-0.0123119	0.00129201	-0.0492713	0.304135	0.0219172
Q62261	Spectrin beta chain, non-erythrocytic 1 OS=Mus musculus GN=Sptbn1 PE=1 SV=2 - [SPTB2_MOUSE]	60.47	2	138	146	1837	61.62	2	137	145	1910	0.00411048	0.0150469	-0.0116013	-0.000571412	-0.0261774	-0.0150457	-0.0139398	-0.0228554	-0.0155314	0.00467024	-0.0129192	0.00486103	0.0125587	0.00218965	0.00513001	-0.0235703	0.000255186	-0.00855602	0.00251868	-0.0139315	-0.0174422	-0.0011293	0.00662611	-0.0106237	0.0133952	0.0128393	0.00475502	0.0102108	0.00534395	0.0120465	0.726602	0.00364798	0.0626151	-0.0205576	0.41341	-0.00681852	0.199437	-0.0164502
Q8VDN2	Sodium/potassium-transporting ATPase subunit alpha-1 OS=Mus musculus GN=Atp1a1 PE=1 SV=1 - [AT1A1_MOUSE]	47.12	1	36	56	1395	46.43	1	34	53	1452	0.0729769	0.115107	0.0701945	0.00197618	-0.00951124	0.0510793	0.0025361	-0.0159391	0.0182436	-0.0510504	-0.00544865	-0.0405839	0.0564824	-0.00882537	-0.0336529	-0.0272262	0.0111831	-0.0147674	0.0860926	0.0145148	0.00161354	-0.032361	0.00466805	-0.0102702	0.0251652	0.0321825	0.0171101	0.0238871	0.046558	0.0195956	0.00409547	0.118454	0.778175	0.00984671	0.473084	0.0118837	0.0386036	-0.0715779
P20357	Microtubule-associated protein 2 OS=Mus musculus GN=Map2 PE=1 SV=2 - [MTAP2_MOUSE]	46.33	2	85	85	917	46.17	1	88	89	909	0.0804433	0.164066	0.086627	-0.114709	-0.125481	-0.0243002	0.0834615	-0.0410839	0.0369964	0.0940933	0.074037	0.0408532	-0.166415	-0.0844795	-0.107965	0.0456705	0.0550017	0.0996351	0.110379	-0.0881633	0.026458	0.0696612	-0.11962	0.0667691	0.0465974	0.0555687	0.062938	0.0268885	0.042193	0.0288426	0.260083	0.0407177	0.478495	0.0314568	0.370266	-0.0403111	0.00902448	-0.198542
P16330	2',3'-cyclic-nucleotide 3'-phosphodiesterase OS=Mus musculus GN=Cnp PE=1 SV=3 - [CN37_MOUSE]	50	2	30	32	892	49.29	1	28	31	952	0.0163563	-0.101157	-0.0693892	0.0132534	-0.0187174	-0.00823249	-0.0975262	-0.0429613	0.014453	0.098581	0.0872461	-0.0245327	0.0524546	0.0615653	0.0222701	0.0148639	0.0620537	-0.0267784	-0.0513965	-0.00456551	-0.0420115	0.0537648	0.04543	0.0167131	0.0607875	0.0162978	0.0559956	0.0680441	0.0205678	0.0444449	0.116611	-0.105161	0.0299383	-0.0499955	0.227884	-0.0587245	0.266936	0.046831
Q7TPR4	Alpha-actinin-1 OS=Mus musculus GN=Actn1 PE=1 SV=1 - [ACTN1_MOUSE]	59.87	2	28	53	782	59.19	2	29	53	761	-0.0353068	0.028807	-0.0434546	-0.00724392	-0.0249242	-0.0517092	-0.0224683	-0.0491663	-0.0225479	-0.0203009	0.00371275	0.0336064	0.108571	0.00734953	0.039873	0.0169098	0.0315531	0.0113269	-0.0166515	-0.0279591	-0.0313941	0.00567273	0.0519313	0.0199299	0.0395784	0.0223875	0.0153912	0.027007	0.051677	0.0104458	0.464922	-0.0223242	0.0699152	-0.0798904	0.00878168	-0.0513241	0.688867	-0.0113076
Q01853	Transitional endoplasmic reticulum ATPase OS=Mus musculus GN=Vcp PE=1 SV=4 - [TERA_MOUSE]	53.6	4	43	43	587	53.85	5	44	44	531	-0.0141164	-0.00236609	-0.0158047	-0.000360593	-0.0182675	0.0151184	0.0196888	0.0249631	0.00957281	-0.0156125	-0.0262262	-0.00017263	-0.0286287	0.0093026	0.00611396	-0.0167524	0.0161366	0.0169049	-0.0107624	-0.00116991	0.0180749	-0.0140038	-0.00440404	0.0054297	0.00732026	0.0167077	0.00782103	0.0131011	0.0210396	0.0192141	0.727319	0.00324137	0.845025	0.00323413	0.350614	0.0126452	0.413901	0.0095925
P12960	Contactin-1 OS=Mus musculus GN=Cntn1 PE=1 SV=1 - [CNTN1_MOUSE]	44.02	1	41	41	479	43.33	1	39	39	443	-0.0457598	-0.0385289	0.0221123	-0.00677547	-0.0354509	0.0216443	-0.0434813	-0.00881774	0.0210107	-0.000758185	0.0190199	-0.0256253	-0.000651526	0.0214209	0.00880033	0.00242654	0.0190122	-0.00432363	-0.0207255	-0.0068607	-0.0104294	-0.00245451	0.00985657	0.00570503	0.0372743	0.0285477	0.0322762	0.0223709	0.0110741	0.0120084	0.506961	-0.018271	0.397888	-0.0167173	0.462612	-0.0161345	0.635952	0.0138648
P14152	Malate dehydrogenase, cytoplasmic OS=Mus musculus GN=Mdh1 PE=1 SV=3 - [MDHC_MOUSE]	47.9	1	16	17	462	51.5	1	20	21	532	0.0321269	-0.00961438	-0.0223664	0.00953864	-0.0013654	0.0184597	0.00872192	0.000521571	-0.030785	-0.00535621	0.0250179	0.0120088	0.0247556	0.0103727	0.00559661	0.0312862	0.0253866	-0.00130083	4.87031e-05	0.00887766	-0.00718049	0.0105568	0.013575	0.0184573	0.0285028	0.00992909	0.0208492	0.015239	0.00997287	0.0173634	0.603419	-0.0105081	0.594159	-0.00469734	0.17705	-0.0256378	0.639049	0.00882896
Q8BPN8	DmX-like protein 2 OS=Mus musculus GN=Dmxl2 PE=1 SV=3 - [DMXL2_MOUSE]	31.23	1	86	90	420	32.16	1	89	94	429	0.0178144	0.0226862	0.00575623	0.0186476	-0.00549295	-0.0340426	0.0002303	0.00632143	-0.00220405	0.0169705	-0.00163262	0.0241035	-0.00260427	0.0100783	-0.0102318	-0.0441447	0.00671609	0.0241688	0.0154189	-0.00696265	0.00144923	0.0131471	-0.000919231	-0.00441994	0.00871548	0.0263759	0.0043915	0.0132872	0.0102594	0.0354922	0.816616	0.00227182	0.730233	-0.00604342	0.790324	0.00586917	0.235338	-0.0223816
P61922	4-aminobutyrate aminotransferase, mitochondrial OS=Mus musculus GN=Abat PE=1 SV=1 - [GABT_MOUSE]	54.6	2	24	25	397	54.6	1	24	25	438	-0.0800453	-0.123596	-0.0627312	0.0665814	0.0615198	0.0349484	-0.0557221	0.0349128	-0.0166394	0.0550159	0.016829	0.0403888	0.0267435	0.0189633	-0.0562497	-0.0225951	-0.0677783	-0.0600501	-0.0887909	0.0543499	-0.0124829	0.0374112	-0.00351431	-0.0501411	0.0313609	0.0169917	0.0454602	0.0192668	0.0458356	0.0241665	0.00403092	-0.126202	0.109659	0.0578642	0.273933	0.0376582	0.00225067	0.143141
Q9Z1B3	1-phosphatidylinositol 4,5-bisphosphate phosphodiesterase beta-1 OS=Mus musculus GN=Plcb1 PE=2 SV=2 - [PLCB1_MOUSE]	44.49	1	52	54	374	41.28	1	51	51	363	0.0525578	0.045094	0.0191355	0.0366897	-0.0169106	-0.00541082	0.0147938	-0.0290821	-0.004198	0.0422501	0.0320948	-0.0154628	0.0413951	0.0157213	0.039949	-0.00075216	-0.00336952	0.0215829	0.0389291	0.00478942	-0.00616211	0.0196274	0.0323551	0.00582042	0.0175433	0.0282185	0.0220038	0.0308103	0.0144235	0.0137133	0.399103	0.0193018	0.206388	-0.0275657	0.468277	-0.0119825	0.149751	-0.0341397
Q61598	Rab GDP dissociation inhibitor beta OS=Mus musculus GN=Gdi2 PE=1 SV=1 - [GDIB_MOUSE]	64.72	1	24	30	356	64.94	1	25	31	369	-0.0112183	-0.0490938	-0.0265608	0.000297391	-0.0278498	-0.0396125	0.0261513	-0.0384949	-0.0595454	0.0216773	-0.0691496	-0.031645	-0.043308	0.0327414	0.0003078	-0.0412279	-0.0237613	-0.0516008	-0.0289576	-0.0223883	-0.023963	-0.0263724	-0.00341958	-0.0388633	0.0190512	0.0205078	0.0446583	0.0456424	0.0381614	0.0140696	0.932215	-0.00258522	0.490456	-0.0189687	0.610839	0.0149004	0.705188	0.0065693
Q8BYI9	Tenascin-R OS=Mus musculus GN=Tnr PE=1 SV=2 - [TENR_MOUSE]	31.89	2	38	38	336	33.87	2	39	40	413	0.0105331	0.0462896	0.0436158	0.0298422	-0.0402433	-0.0419224	-0.0386235	-0.0312055	0.0109902	0.0172018	0.0727478	0.053023	0.0559121	0.0168883	0.0237084	0.0124173	0.0549058	-0.00877194	0.0334795	-0.0174412	-0.0196129	0.0476575	0.0321696	0.0195171	0.0199171	0.0409572	0.0267614	0.028159	0.0208425	0.0324271	0.515798	-0.014178	0.134859	-0.0496108	0.182253	-0.03913	0.12487	-0.0509207
Q61644	Protein kinase C and casein kinase substrate in neurons protein 1 OS=Mus musculus GN=Pacsin1 PE=1 SV=1 - [PACN1_MOUSE]	49.89	1	24	29	329	44.22	1	20	25	357	-0.0136111	0.0640192	0.00152254	-0.00577197	-0.0153569	-0.00522537	0.0135826	0.00660094	-0.0312798	0.016901	0.0236536	0.0558741	0.0199379	-0.00733097	0.0116055	0.0191365	0.00183276	0.0282464	0.0173102	-0.00878475	-0.00369874	0.0321429	0.00807082	0.0164052	0.0411528	0.00569822	0.0241396	0.0208273	0.0139739	0.013417	0.607215	-0.0148327	0.125155	-0.0168556	0.275901	-0.020104	0.337796	-0.026095
P61979	Heterogeneous nuclear ribonucleoprotein K OS=Mus musculus GN=Hnrnpk PE=1 SV=1 - [HNRPK_MOUSE]	44.49	2	22	22	322	41.9	2	21	21	385	-0.0174284	-0.0213598	-0.000975865	-0.0135438	0.0115912	0.00649721	-0.00782309	-0.0143506	-0.000342729	-0.0528836	-0.0109482	-0.0322959	-0.0592214	0.0110418	-0.0367842	-0.0228509	-0.0108898	0.00418168	-0.0132547	0.00151489	-0.00750548	-0.0320426	-0.0283213	-0.009853	0.0108139	0.0132876	0.00700935	0.0209688	0.035888	0.0135461	0.239903	0.0187879	0.248238	0.0298362	0.802966	0.00234752	0.209673	0.0147696
Q9DB20	ATP synthase subunit O, mitochondrial OS=Mus musculus GN=Atp5o PE=1 SV=1 - [ATPO_MOUSE]	59.15	2	14	14	288	59.62	2	14	14	351	0.0218738	0.011836	0.0331381	0.0391012	0.0114424	0.0495094	-0.0294868	0.0181681	0.00716576	0.044084	0.0659223	0.0636516	0.0929219	0.0702422	0.0208366	0.0312353	0.0596585	0.0330542	0.0222826	0.033351	-0.00138432	0.057886	0.0613336	0.041316	0.0106569	0.0196741	0.0249515	0.0120067	0.0368591	0.0159111	0.0184404	-0.0356033	0.31056	-0.0279826	0.0668222	-0.0427003	0.439852	0.0110684
P11881	Inositol 1,4,5-trisphosphate receptor type 1 OS=Mus musculus GN=Itpr1 PE=1 SV=2 - [ITPR1_MOUSE]	30.01	2	77	77	274	29.94	1	67	78	258	0.0055163	0.0123613	0.0681198	-0.025564	-0.0339107	0.00434209	0.0201362	-0.028598	0.0489079	0.0126066	0.0286251	0.0640558	0.0419158	0.000803077	0.0211903	-0.0316955	0.0600942	0.0567348	0.0286658	-0.0183775	0.013482	0.0350958	0.021303	0.0283778	0.0343391	0.0201135	0.039179	0.0263279	0.0205566	0.0520521	0.809581	-0.00643001	0.0751881	-0.0396805	0.712307	-0.0148958	0.110006	-0.0470433
Q8BFR5	Elongation factor Tu, mitochondrial OS=Mus musculus GN=Tufm PE=1 SV=1 - [EFTU_MOUSE]	59.29	2	24	25	267	61.95	1	25	25	288	0.0429889	0.0113482	0.0416786	0.0100987	-0.051716	0.00282653	0.0122726	-0.0534274	-0.0501276	0.022436	0.019856	0.0412644	0.0191666	0.0185537	-0.0192262	-0.0319659	-0.0033069	0.00298551	0.0320052	-0.0129303	-0.0304275	0.0278521	0.00616472	-0.0107624	0.0179015	0.0337857	0.0370162	0.0116868	0.0219913	0.0186303	0.753425	0.00415308	0.458048	-0.019095	0.457286	-0.0196651	0.111504	-0.0449355
P70398	Probable ubiquitin carboxyl-terminal hydrolase FAF-X OS=Mus musculus GN=Usp9x PE=1 SV=2 - [USP9X_MOUSE]	30.4	3	70	72	258	28.45	5	66	67	243	0.0571535	0.056232	0.00467885	0.0287069	0.0192817	0.0252432	0.0430737	0.0276103	0.0361997	0.0383958	0.00181203	0.0131776	0.0306356	-0.00410664	-0.0120241	0.0348597	0.00720883	0.0133002	0.0393548	0.0244106	0.0356279	0.0177952	0.00483494	0.0184562	0.0300338	0.00476746	0.00774753	0.0187239	0.022692	0.0145286	0.350892	0.0215596	0.217486	0.0195757	0.14516	0.0171717	0.442628	-0.0149442
Q9CZW5	Mitochondrial import receptor subunit TOM70 OS=Mus musculus GN=Tomm70a PE=1 SV=2 - [TOM70_MOUSE]	46.64	2	29	29	252	46.32	2	28	28	244	-0.0465524	-0.0366338	0.0427141	-0.0261721	0.0196702	0.0148124	0.0430626	-0.0397582	0.00881682	0.0231101	0.0367997	0.05907	-0.00769358	0.0243452	0.0450609	-0.043736	0.0384151	0.0659103	-0.0134907	0.00277015	0.00404042	0.0396599	0.0205708	0.0201964	0.0489268	0.0251822	0.0416165	0.0181498	0.026579	0.0570484	0.152484	-0.0531506	0.447149	-0.0178007	0.712131	-0.016156	0.63573	0.0162608
Q61699	Heat shock protein 105 kDa OS=Mus musculus GN=Hsph1 PE=1 SV=2 - [HS105_MOUSE]	50.82	1	36	41	251	51.98	2	36	40	255	0.0725334	0.0796728	0.0280133	0.0141244	-0.0131592	-0.015552	0.0722473	-0.0823176	-0.122568	0.0137796	-0.0198853	0.02473	0.00170091	-0.00481922	0.0435627	-0.0620209	-0.0318434	0.0197141	0.0600731	-0.00486227	-0.0442127	0.00620809	0.0134815	-0.0247167	0.0279932	0.0164864	0.102846	0.0232513	0.0262543	0.0413309	0.0623869	0.0538651	0.363358	-0.0183437	0.775821	-0.0194959	0.0257703	-0.0649354
Q8C1B7	Septin-11 OS=Mus musculus GN=Sept11 PE=1 SV=4 - [SEP11_MOUSE]	42.46	1	8	18	249	43.85	1	8	19	256	0.0451459	0.039781	-0.0675644	0.0059105	-0.022934	-0.0362055	-0.0585496	0.0160915	-0.0270973	0.000545462	0.0504642	-0.0292284	-0.00442169	-0.0409184	-0.056713	-0.00604777	-0.058117	0.0248485	0.00578751	-0.017743	-0.0231851	0.00726042	-0.0340177	-0.0131054	0.0635813	0.0215325	0.037474	0.0402684	0.02682	0.0419306	0.974583	-0.00147291	0.458483	0.0162747	0.771721	-0.0100797	0.576537	-0.0235305
Q6ZWR6	Nesprin-1 OS=Mus musculus GN=Syne1 PE=1 SV=2 - [SYNE1_MOUSE]	11.32	2	90	94	236	11.34	2	90	95	268	-0.0365514	-0.000602166	-0.00142116	0.0323929	-0.0182364	-0.0275706	-0.0380788	0.00784964	0.0282452	-0.0395548	-0.00923519	0.00220232	-0.00297711	-0.0137859	0.0200668	-0.0339708	0.00966722	-0.0302433	-0.0128583	-0.00447137	-0.000661307	-0.0155292	0.00110128	-0.0181823	0.020523	0.0322647	0.0339713	0.0215783	0.0172909	0.0241903	0.88407	0.00267096	0.805055	-0.00557266	0.507116	0.017521	0.723337	0.00838688
O08788	Dynactin subunit 1 OS=Mus musculus GN=Dctn1 PE=1 SV=3 - [DCTN1_MOUSE]	37.7	2	44	45	230	39.03	1	47	48	251	0.0444179	0.0367859	0.0312452	-0.00413302	0.0152765	0.00327965	-0.0284839	-0.01038	0.0140232	-0.00970388	0.00119385	-0.00876129	0.0103467	0.00749186	0.00403706	0.0339061	0.0165718	0.00602911	0.037483	0.0048077	-0.00828022	-0.00575711	0.00729187	0.0188357	0.00661398	0.00979456	0.0213312	0.00603812	0.00315956	0.0140757	0.00111801	0.0432401	0.697357	-0.00248417	0.139968	-0.0271159	0.00871996	-0.0326753
P97807	Fumarate hydratase, mitochondrial OS=Mus musculus GN=Fh PE=1 SV=3 - [FUMH_MOUSE]	34.71	1	19	19	213	34.52	1	19	19	222	0.0107314	-0.0181743	0.00875073	0.0051385	-0.0242798	-0.0192616	0.0261323	0.0158597	-0.000853301	0.0307727	0.0473393	0.0106287	0.0446812	-0.000453872	0.0315311	-0.0305915	0.0146617	0.0132419	0.000435941	-0.0128009	0.0137129	0.0295802	0.0252528	-0.000896003	0.0161474	0.0157373	0.0136203	0.0183843	0.0232133	0.0257269	0.108083	-0.0291443	0.0784989	-0.0380538	0.433766	0.0146089	0.366741	-0.0132369
P28738	Kinesin heavy chain isoform 5C OS=Mus musculus GN=Kif5c PE=1 SV=3 - [KIF5C_MOUSE]	56.8	5	34	51	208	55.86	5	35	51	210	0.0291142	0.0304074	0.0179315	-0.0186124	-0.00180455	-0.005829	0.00517278	-0.044113	0.0128601	-0.0265812	0.0131164	0.0353313	-0.0370578	0.0214801	-0.00404489	-0.0142689	0.0606752	0.0566919	0.0258177	-0.00874865	-0.00869338	0.00728884	-0.00654086	0.0343661	0.00686018	0.00877606	0.0309142	0.0313649	0.0293487	0.0421662	0.374081	0.0185289	0.906677	-0.00220779	0.226894	-0.0430595	0.00578876	-0.0345664
P35700	Peroxiredoxin-1 OS=Mus musculus GN=Prdx1 PE=1 SV=1 - [PRDX1_MOUSE]	53.27	1	10	12	205	49.75	1	9	11	203	0.00899713	0.0307642	-0.0240954	0.0140381	0.033721	0.0358597	-0.0185185	0.0966991	0.03733	0.0643286	0.00705138	0.0157344	0.0171605	-0.0188376	0.0120686	0.0214416	-0.0339765	-0.0763256	0.00522198	0.0278729	0.0385035	0.0290381	0.00346386	-0.0296202	0.0276239	0.0120289	0.0576178	0.0308693	0.0194807	0.049029	0.375706	-0.0238162	0.138539	0.0244091	0.193858	0.0681237	0.262788	0.022651
Q9DC69	NADH dehydrogenase [ubiquinone] 1 alpha subcomplex subunit 9, mitochondrial OS=Mus musculus GN=Ndufa9 PE=1 SV=2 - [NDUA9_MOUSE]	48.81	1	18	18	199	55.97	2	21	21	207	-0.052361	0.00549522	0.0185549	0.0245892	0.0534726	0.0090321	-0.0255682	-0.0294796	0.00728887	0.00106659	0.0715028	0.0456818	0.0376949	0.0717029	0.046458	0.0414624	0.0486043	0.00237468	-0.00943696	0.0290313	-0.0159196	0.0394171	0.0519519	0.0308138	0.0377425	0.0225508	0.0201941	0.0356336	0.0176571	0.0248865	0.178392	-0.048854	0.237977	-0.0229206	0.0649646	-0.0467334	0.204236	0.0384683
Q5DTL9	Sodium-driven chloride bicarbonate exchanger OS=Mus musculus GN=Slc4a10 PE=1 SV=2 - [S4A10_MOUSE]	27.91	1	24	29	196	28.44	1	22	29	236	0.0537162	0.0945439	0.0500996	-0.0205094	-0.0463673	0.0618575	0.0199392	-0.106924	-0.00294823	-0.032278	0.0846778	0.0466163	-0.00764583	-0.0639705	0.00693019	-0.0651704	0.0500897	0.03832	0.0661199	-0.00167305	-0.0299776	0.0330054	-0.021562	0.00774641	0.0246822	0.0565178	0.0676128	0.0596541	0.0374429	0.0634215	0.424506	0.0331145	0.638104	0.019889	0.51979	-0.037724	0.129647	-0.067793
P61027	Ras-related protein Rab-10 OS=Mus musculus GN=Rab10 PE=1 SV=1 - [RAB10_MOUSE]	78.5	1	12	16	186	71.5	1	10	14	182	-0.00210166	0.0487283	-0.000757394	0.0148141	-0.0358084	0.0561854	0.0145412	-0.00987333	0.00273828	0.0202092	-0.0275247	-0.00763106	-0.0287024	0.0106352	0.0386322	-0.0116865	-0.0100262	-0.0755372	0.0152898	0.0117304	0.00246872	-0.00498219	0.00685499	-0.0324166	0.0289665	0.0460744	0.0122095	0.0239769	0.0338261	0.0373528	0.403285	0.0202719	0.889698	0.00487538	0.19897	0.0348854	0.915267	-0.00355938
O54991	Contactin-associated protein 1 OS=Mus musculus GN=Cntnap1 PE=2 SV=2 - [CNTP1_MOUSE]	28.88	1	33	33	170	27.73	1	32	32	162	-0.0272728	-0.0880552	0.000359136	0.029541	0.0261161	-0.0447282	-0.0524708	0.0698999	0.0047605	0.0898206	0.0315151	0.0569899	0.0645213	-0.00854261	0.0194737	-0.0226941	0.00176075	-0.0337508	-0.038323	0.00364297	0.00739654	0.0594419	0.0251508	-0.018228	0.0452311	0.0419256	0.0612279	0.02923	0.0368613	0.0181721	0.0347032	-0.0977648	0.541103	-0.0215078	0.525359	0.0256246	0.303887	0.0419659
P54071	Isocitrate dehydrogenase [NADP], mitochondrial OS=Mus musculus GN=Idh2 PE=1 SV=3 - [IDHP_MOUSE]	51.11	2	24	25	170	50.88	2	23	24	153	0.00492133	-0.0777693	-0.0685405	0.00502524	-0.0459959	-0.0754366	-0.0348808	0.00620967	0.024375	0.0216888	0.00935545	-0.0329451	-0.00982473	-0.0458473	-0.031492	-0.0696347	-0.0610723	-0.104065	-0.0471295	-0.0388024	-0.00143206	-0.000633625	-0.0290547	-0.0782574	0.0453129	0.0407104	0.030358	0.028654	0.0181345	0.0227566	0.207477	-0.0464959	0.724059	-0.00974774	0.0247338	0.0768254	0.824465	0.00832707
Q8CGC7	Bifunctional glutamate/proline--tRNA ligase OS=Mus musculus GN=Eprs PE=1 SV=4 - [SYEP_MOUSE]	36.64	1	48	50	156	31.68	1	43	45	133	-0.0287337	0.00196016	0.00138659	-0.00720326	-0.0639325	0.0252586	0.0104034	0.0128071	0.0226947	-0.0375517	0.00613727	-0.00163158	-0.0248149	0.0638019	0.052658	0.0443764	-0.0051717	0.0283295	-0.00846232	-0.0152924	0.0153017	-0.0110154	0.0305483	0.0225114	0.0175579	0.0451424	0.00651432	0.0233072	0.0482686	0.0252812	0.886886	0.00255303	0.295867	-0.0458407	0.657393	-0.00720963	0.819064	-0.00683005
Q9Z0H8	CAP-Gly domain-containing linker protein 2 OS=Mus musculus GN=Clip2 PE=1 SV=2 - [CLIP2_MOUSE]	37.34	3	37	46	156	36.68	3	35	44	161	0.0403589	0.0222913	0.0309584	-0.0769638	-0.0270126	0.0195134	0.0165145	-0.0148386	-0.0223017	-0.00971507	0.037264	0.000758621	-0.0470878	-0.00227323	-0.0524983	0.0339285	0.0076636	-0.0167164	0.0312028	-0.0281543	-0.00687523	0.00943584	-0.0339531	0.0082919	0.00903626	0.0482488	0.020597	0.0246623	0.0275686	0.0253283	0.224506	0.021767	0.865357	0.0057988	0.466099	-0.0151671	0.10431	-0.0593572
O70133	ATP-dependent RNA helicase A OS=Mus musculus GN=Dhx9 PE=1 SV=2 - [DHX9_MOUSE]	27.39	1	35	35	155	25.22	1	32	32	148	-0.0834246	-0.0166055	0.0265625	0.0162768	-0.0161019	0.0281992	-0.0359292	-0.0346204	0.0321895	-0.0508479	-0.00857275	-0.0195008	-0.0501433	0.0476433	0.0296769	-0.0608511	-0.0308937	0.0489118	-0.0244892	0.00945806	-0.0127867	-0.0263072	0.00905896	-0.0142777	0.0554158	0.0229242	0.038956	0.0219441	0.0520517	0.0567366	0.9604	0.00181796	0.990885	0.000399094	0.971867	0.00149093	0.382372	0.0339473
Q9CQA3	Succinate dehydrogenase [ubiquinone] iron-sulfur subunit, mitochondrial OS=Mus musculus GN=Sdhb PE=1 SV=1 - [SDHB_MOUSE]	47.87	1	15	15	149	54.26	2	19	19	173	0.0391354	0.0175821	0.0855979	0.0560969	0.0531519	0.0760945	-0.0213239	0.100645	0.0522435	0.0745526	0.10482	0.0510664	0.0795971	0.0953165	0.0612602	0.0655347	0.0588564	-0.0240111	0.0474385	0.0617811	0.043855	0.076813	0.0787246	0.03346	0.0347598	0.0124829	0.0614158	0.0269479	0.0170449	0.0498833	0.311738	-0.0293745	0.237143	-0.0169436	0.831149	0.010395	0.538046	0.0143426
Q62167	ATP-dependent RNA helicase DDX3X OS=Mus musculus GN=Ddx3x PE=1 SV=3 - [DDX3X_MOUSE]	47.43	2	29	30	148	45.02	2	27	28	135	0.0536782	-0.00522155	0.0077452	-0.017745	0.0225813	-0.0407266	0.0416431	0.0357913	0.0662199	-0.00690244	-0.018216	-0.0434051	-0.00813473	0.0330015	-0.0489205	0.0249039	0.062081	0.00592017	0.0187339	-0.0119635	0.0478848	-0.0228412	-0.0080179	0.0309684	0.0309493	0.0320475	0.016146	0.0186857	0.0409611	0.0285674	0.117204	0.0415751	0.901803	-0.00394555	0.422374	0.0169164	0.298648	-0.0306974
P70206	Plexin-A1 OS=Mus musculus GN=Plxna1 PE=1 SV=1 - [PLXA1_MOUSE]	21.28	1	27	36	145	21.44	1	26	38	135	0.0315646	0.0985265	0.119869	0.0535294	0.0382491	0.00525214	0.0446848	-0.0215623	-0.00644972	-0.0235868	0.0237846	8.47396e-05	0.0307648	0.0307198	0.0477349	0.0307057	0.0177756	3.79704e-05	0.0833201	0.0323435	0.00555761	9.41747e-05	0.0364065	0.0161731	0.0460744	0.0246745	0.0347175	0.0236857	0.00981069	0.0153965	0.0496902	0.0832259	0.804087	-0.00406298	0.653605	-0.0106155	0.166422	-0.0509766
P09103	Protein disulfide-isomerase OS=Mus musculus GN=P4hb PE=1 SV=2 - [PDIA1_MOUSE]	46.37	1	25	26	143	44.6	2	24	24	134	-0.0616814	-0.0514248	-0.0765722	0.0610637	0.031858	0.0795451	0.00423877	0.0744657	0.0404231	-0.0461915	-0.00315837	-0.0376887	-0.0285854	0.0543408	0.0564437	0.0259654	-0.0239147	0.0316429	-0.0632261	0.0574889	0.0397092	-0.0290129	0.0273997	0.0112312	0.0126447	0.0240437	0.0351189	0.0227907	0.0484959	0.0305693	0.085383	-0.0342133	0.390164	0.0300892	0.349152	0.028478	0.00153319	0.120715
O08585	Clathrin light chain A OS=Mus musculus GN=Clta PE=1 SV=2 - [CLCA_MOUSE]	30.21	2	10	10	140	32.77	1	10	11	164	0.0147768	0.0451429	0.00175366	-0.000444686	-0.00698751	-0.0491132	0.0534564	0.00931253	0.000589844	0.0337759	-0.0219346	-0.0354514	-0.0117175	-0.0237575	-0.0299572	0.0395776	0.0535153	0.023424	0.0205578	-0.0188485	0.0211196	-0.00787002	-0.0218107	0.038839	0.0222648	0.0264134	0.0283421	0.0366942	0.0092744	0.0150592	0.315253	0.0284278	0.863493	0.00296228	0.393089	-0.0177194	0.119379	-0.0394062
Q9QXL2	Kinesin-like protein KIF21A OS=Mus musculus GN=Kif21a PE=1 SV=2 - [KI21A_MOUSE]	25.72	1	33	39	137	21.83	1	29	34	127	0.0158091	0.0259328	0.0452484	-0.00490687	0.00146716	0.0328763	0.0191476	-0.0473087	0.0192555	0.0783874	0.0228956	0.0717539	0.0505043	0.039387	0.038215	0.0124226	0.027996	0.0433979	0.0289968	0.00981219	-0.00296854	0.057679	0.0427021	0.0279388	0.0149569	0.0202267	0.0383997	0.0303053	0.00678229	0.0154877	0.215507	-0.0286822	0.0557886	-0.0328899	0.265666	-0.0309074	0.257034	-0.0191846
Q3TXX4	Vesicular glutamate transporter 1 OS=Mus musculus GN=Slc17a7 PE=1 SV=2 - [VGLU1_MOUSE]	15	1	6	8	137	13.57	1	5	7	145	-0.0011504	0.0946357	0.167434	-0.00191979	-0.00687841	0.0851212	-0.0516569	-0.0708292	0.00816536	-0.0562955	0.0856311	0.083523	0.0118094	0.00164738	0.0373809	-0.0187556	-0.0242827	-0.0388025	0.0869731	0.025441	-0.0381069	0.0376196	0.0169459	-0.0272803	0.0845531	0.051744	0.0412036	0.0813396	0.0184122	0.0103542	0.506615	0.0493536	0.80202	0.00849511	0.681741	-0.0108266	0.342846	-0.0615321
Q3UHJ0	AP2-associated protein kinase 1 OS=Mus musculus GN=Aak1 PE=1 SV=2 - [AAK1_MOUSE]	34.2	2	25	26	136	33.68	2	25	26	146	0.0689448	0.00367252	0.0832417	0.0012146	-0.0270336	0.0182501	0.000609158	-0.0574524	0.0330323	0.0334515	0.0116176	-0.0087171	-0.0104851	0.0325743	-0.0111518	-0.0570507	0.0199171	0.00363036	0.051953	-0.00252298	-0.00793697	0.0121173	0.00364578	-0.0111677	0.0424188	0.0228721	0.0458437	0.0210888	0.025055	0.0405617	0.218972	0.0398357	0.768545	-0.00616876	0.931556	0.00323077	0.121848	-0.054476
Q6NS52	Diacylglycerol kinase beta OS=Mus musculus GN=Dgkb PE=2 SV=2 - [DGKB_MOUSE]	30.05	2	22	22	136	24.94	2	19	19	110	0.0235843	0.0122367	0.081359	0.0343221	0.0536462	0.120862	0.0344049	0.00372598	0.013461	-0.00241714	-2.16923e-05	0.0282292	-0.0581797	0.00322916	-0.0612449	-0.1384	-0.0415384	-0.0662508	0.03906	0.06961	0.0171973	0.00859679	-0.0387318	-0.0820632	0.0370688	0.0454247	0.015677	0.0170443	0.0363716	0.0503298	0.265559	0.0304632	0.0321356	0.108342	0.0310398	0.0992605	0.417822	0.03055
Q9Z0R4	Intersectin-1 OS=Mus musculus GN=Itsn1 PE=1 SV=2 - [ITSN1_MOUSE]	26.49	2	37	46	135	24.45	2	35	43	135	0.0510694	0.0588621	-0.00384154	-0.0400085	0.0258839	0.0264628	0.0290578	-0.0178408	-0.0177316	0.0284687	-0.00181653	-0.0134211	-0.0208374	-0.00552937	0.0259007	0.0185826	-0.0680613	-0.0110173	0.0353633	0.00411273	-0.00217154	0.00441034	-0.000155373	-0.0201653	0.0341753	0.0382112	0.0270454	0.021628	0.023828	0.0440404	0.255615	0.030953	0.877564	0.0042681	0.579006	0.0179938	0.350587	-0.0312506
Q9WUM5	Succinyl-CoA ligase [ADP/GDP-forming] subunit alpha, mitochondrial OS=Mus musculus GN=Suclg1 PE=1 SV=4 - [SUCA_MOUSE]	30.64	1	9	9	135	30.64	1	9	9	120	-0.097856	-0.094437	-0.0515351	-0.0967687	-0.0250902	-0.0151434	-0.0616476	-0.0376532	-0.0116251	-0.0380577	0.0242256	0.00735941	0.00106118	0.0215619	-0.00601793	-0.0210809	-0.0272923	-0.0118484	-0.0812761	-0.0456674	-0.0369753	-0.00215756	0.00553504	-0.0200739	0.0258131	0.0445336	0.0250181	0.0322138	0.0143238	0.00777105	0.0293869	-0.0791185	0.130875	-0.0512025	0.326386	-0.0169014	0.296978	0.0356086
Q9JLN9	Serine/threonine-protein kinase mTOR OS=Mus musculus GN=Mtor PE=1 SV=2 - [MTOR_MOUSE]	24.05	2	51	52	134	19.22	2	40	41	107	0.0748386	0.0061032	0.00982664	0.0276416	0.00571029	-0.0145433	-0.0315477	-0.0288034	0.0258727	0.016789	0.0103793	0.00265913	0.0155848	0.0269265	0.0537122	0.0149402	0.0291237	-0.0276636	0.0302561	0.00626953	-0.0114928	0.00994247	0.0320745	0.00546679	0.0386544	0.021098	0.0323886	0.00707504	0.0195781	0.0295552	0.421208	0.0203137	0.19541	-0.025805	0.539582	-0.0169596	0.398881	-0.0239866
Q8CGK3	Lon protease homolog, mitochondrial OS=Mus musculus GN=Lonp1 PE=1 SV=2 - [LONM_MOUSE]	34.04	1	33	34	125	32.46	1	30	31	124	-0.00497227	-0.06426	-0.0619107	0.00370591	0.0037683	-0.0413716	0.0693271	-0.0403896	-0.0393415	0.0436077	0.0276559	0.00506229	0.0351943	0.0297613	0.0134025	-0.0349044	-0.0222924	-0.0163373	-0.0437143	-0.0112991	-0.00346798	0.025442	0.0261194	-0.0245114	0.0335722	0.0260435	0.0630446	0.0193678	0.0113432	0.00948037	0.0365567	-0.0691563	0.0846428	-0.0374185	0.598114	0.0210434	0.256888	0.0324152
Q9D5V5	Cullin-5 OS=Mus musculus GN=Cul5 PE=1 SV=3 - [CUL5_MOUSE]	41.28	1	33	33	124	38.59	1	30	30	121	0.0312929	-0.0189561	-0.0152244	0.00813785	-0.0175422	-0.0158076	0.0369061	-0.0347349	-0.0745704	0.0283431	-0.0705441	-0.0300586	0.00803795	-0.0328881	0.00223736	-0.0139348	-0.0730402	-0.0326461	-0.000962535	-0.00840398	-0.0241331	-0.0240865	-0.00753759	-0.0398737	0.0279962	0.0143519	0.0564894	0.0497134	0.0221449	0.0302083	0.521381	0.023124	0.95738	-0.000866382	0.6923	0.0157406	0.703026	-0.00744144
Q80XN0	D-beta-hydroxybutyrate dehydrogenase, mitochondrial OS=Mus musculus GN=Bdh1 PE=1 SV=2 - [BDH_MOUSE]	48.69	1	15	16	121	42.86	1	13	13	117	-0.0929003	-0.151561	-0.066748	0.0449205	-0.00133368	0.06174	-0.0161531	-0.00652465	-0.0498527	-0.0555332	-0.0288584	-0.0537266	0.039556	0.0844246	0.00901646	-0.0356624	0.0462007	0.0321065	-0.103736	0.035109	-0.0241768	-0.0460394	0.0443324	0.0142149	0.0434325	0.0326615	0.0227511	0.0149066	0.0379303	0.0437661	0.0951375	-0.0576971	0.765579	-0.0092234	0.248911	-0.0383918	0.0114631	0.138845
Q99PV0	Pre-mRNA-processing-splicing factor 8 OS=Mus musculus GN=Prpf8 PE=1 SV=2 - [PRP8_MOUSE]	21.41	5	47	47	120	20	2	44	45	119	-0.032099	-0.00280846	0.000284737	0.0335219	-0.00973511	-0.0300457	-0.0475698	-0.0149833	-0.028006	-0.007087	0.00102563	-0.0255046	-0.024681	-0.0399905	-0.0382729	0.0391947	-0.05344	0.0225191	-0.0115409	-0.00208631	-0.0301864	-0.010522	-0.0343148	0.00275795	0.0178709	0.0324667	0.0164023	0.0135946	0.00838721	0.0493779	0.941127	-0.00101893	0.171306	0.0322285	0.334372	-0.0329443	0.68142	0.00945461
P22892	AP-1 complex subunit gamma-1 OS=Mus musculus GN=Ap1g1 PE=1 SV=3 - [AP1G1_MOUSE]	24.94	1	20	20	116	25.55	1	21	21	124	0.0232672	-0.00431773	0.0913489	0.0507192	0.00815348	0.0408164	0.0227621	-0.05253	0.039294	5.80173e-05	0.0911459	0.0167533	0.00386251	0.0487821	0.00218851	0.0116045	-0.00722202	-0.0252416	0.0367661	0.0332297	0.00317536	0.0359858	0.0182777	-0.00695305	0.0492412	0.022274	0.0489453	0.048494	0.0264309	0.0184245	0.985333	0.000780374	0.495365	0.014952	0.754148	0.0101284	0.915224	-0.00353643
P61294	Ras-related protein Rab-6B OS=Mus musculus GN=Rab6b PE=1 SV=1 - [RAB6B_MOUSE]	47.6	1	5	11	108	50.48	2	5	12	114	-0.00791805	0.0442007	0.0994519	-0.0466681	0.0332209	0.0588598	0.00613166	-0.0173686	0.0904027	-0.0265426	0.0320914	0.00713067	0.00961004	0.0769343	0.0111426	-0.054452	0.0401912	0.057708	0.0452448	0.0151375	0.0263886	0.00422649	0.0325623	0.0144824	0.0536926	0.055039	0.0566694	0.0294247	0.0384349	0.060338	0.310433	0.0410184	0.676299	-0.0174248	0.815531	0.0119062	0.534851	-0.0301073
Q60605	Myosin light polypeptide 6 OS=Mus musculus GN=Myl6 PE=1 SV=3 - [MYL6_MOUSE]	62.91	1	9	10	93	60.26	2	7	9	93	-0.212802	-0.156136	-0.0364635	-0.0549105	0.00801497	-0.0428657	0.0946125	0.0774251	0.0225313	-0.120845	-0.157957	-0.0880152	-0.133697	-0.104432	-0.0463395	-0.0839007	-0.0145433	0.00129533	-0.135134	-0.0299204	0.0648563	-0.122273	-0.0948227	-0.0323829	0.0900258	0.0334004	0.0376485	0.0349929	0.0444642	0.0453131	0.828916	-0.0128612	0.113315	0.0649023	0.045982	0.0972392	0.130563	0.105214
Q61765	Keratin, type I cuticular Ha1 OS=Mus musculus GN=Krt31 PE=2 SV=2 - [K1H1_MOUSE]	33.65	2	4	14	93	18.75	2	2	8	36	2.75103	-0.105783	-0.617749	0.246918	-0.136155	-0.774514	-0.153267	-0.00680881	-0.741258	0.0222001	-0.901682	-0.375339	0.195653	-0.814224	3.34215	-0.182086	0.256119	-0.455049	0.675833	-0.22125	-0.300445	-0.418274	0.90786	-0.127005	1.81531	0.516005	0.388716	0.463435	2.16779	0.358769	0.368999	1.09411	0.429695	-1.12911	0.600462	-0.173439	0.456579	-0.897083
P29758	Ornithine aminotransferase, mitochondrial OS=Mus musculus GN=Oat PE=1 SV=1 - [OAT_MOUSE]	35.76	1	14	14	90	41.69	1	16	16	97	-0.000498207	0.00896279	-0.0741122	0.00337382	0.00280385	-0.00653779	-0.0645495	0.084245	-0.0180742	0.0384867	0.00452738	0.00560835	0.000179842	-0.0680096	-0.00610421	-0.024912	-0.0154916	0.00186746	-0.0218825	-0.000120039	0.000540409	0.0162075	-0.0246447	-0.0128454	0.0454789	0.00556524	0.0761238	0.019302	0.0376864	0.0135844	0.252684	-0.03809	0.3273	0.0245246	0.779241	0.0133858	0.456904	0.0217625
Q9D8W5	26S proteasome non-ATPase regulatory subunit 12 OS=Mus musculus GN=Psmd12 PE=1 SV=4 - [PSD12_MOUSE]	43.64	2	17	18	88	49.34	1	18	19	96	0.0570714	-0.0029859	-0.0133228	0.0604903	0.00762951	0.060669	0.0562299	0.0367512	0.0501634	0.0497804	-0.0298897	-0.0307305	0.00973837	-0.00114403	0.0014687	0.070654	0.0145672	-0.0190125	0.0135875	0.0429296	0.0477148	-0.00361326	0.00335435	0.0220696	0.0380111	0.0305709	0.00996751	0.0462422	0.00568097	0.0453016	0.644808	0.0172008	0.0921923	0.0395752	0.392488	0.0256453	0.356298	0.029342
P63141	Potassium voltage-gated channel subfamily A member 2 OS=Mus musculus GN=Kcna2 PE=1 SV=1 - [KCNA2_MOUSE]	29.06	1	8	14	80	30.46	1	7	14	71	-0.117863	-0.146324	-0.0918871	-0.122308	-0.212564	-0.0356733	-0.217054	-0.122403	-0.0450096	-0.204943	-0.045895	-0.0683888	-0.100996	0.010894	-0.0546845	-0.200435	-0.0776623	0.00195382	-0.118691	-0.123515	-0.128156	-0.106409	-0.0482621	-0.0920479	0.027228	0.0884513	0.0861665	0.0860708	0.0562207	0.101958	0.825272	-0.0122826	0.281538	-0.0752529	0.663821	-0.0361078	0.932408	-0.00482365
Q99LI8	Hepatocyte growth factor-regulated tyrosine kinase substrate OS=Mus musculus GN=Hgs PE=1 SV=2 - [HGS_MOUSE]	19.74	1	19	19	79	18.32	1	16	16	65	-0.00974144	0.069007	0.0720342	-0.0613985	0.00118602	0.00386437	-0.0383558	-0.01334	0.0565961	-0.0475303	0.0474762	0.00414936	-0.0464085	0.00295404	0.00453821	-0.00979559	0.00610339	0.0475465	0.0437666	-0.0187827	0.00163343	0.0013651	-0.0129721	0.0146181	0.046364	0.0369306	0.049215	0.0475644	0.0289676	0.0296041	0.330895	0.0424015	0.840704	-0.00581059	0.715327	-0.0129847	0.141599	-0.0625493
Q0GNC1	Inverted formin-2 OS=Mus musculus GN=Inf2 PE=1 SV=1 - [INF2_MOUSE]	19.09	2	20	22	78	19.72	2	21	22	70	0.0313468	0.0770616	-0.0352903	0.0365362	0.0597463	-0.0695092	0.103704	0.0237349	0.0416255	0.0195744	-0.09415	-0.0684144	0.0831926	0.00539464	-0.0327987	0.00345414	-0.0317246	0.0668167	0.0243727	0.00892443	0.0563548	-0.0476633	0.0185962	0.0128487	0.0564997	0.0689097	0.04197	0.0596344	0.0591118	0.0499378	0.203426	0.072036	0.862587	-0.00967175	0.312328	0.0435061	0.778931	-0.0154482
Q8BPM0	Disheveled-associated activator of morphogenesis 1 OS=Mus musculus GN=Daam1 PE=1 SV=4 - [DAAM1_MOUSE]	24.33	1	21	25	77	19.13	1	17	21	64	0.0602076	-0.0808786	0.0137499	-0.00923417	-0.11065	-0.0324635	-0.0131957	-0.00757772	-0.0613517	-0.0143577	-0.110682	0.0313005	0.0671349	-0.0489232	0.0485712	-0.0460968	-0.0667936	-0.0191264	-0.00230703	-0.0507825	-0.027375	-0.0312464	0.022261	-0.0440056	0.0719006	0.0531316	0.0295584	0.0724823	0.0623421	0.0239023	0.649172	0.0289394	0.197344	-0.0730434	0.490785	0.0166306	0.400825	-0.0484754
P28658	Ataxin-10 OS=Mus musculus GN=Atxn10 PE=1 SV=2 - [ATX10_MOUSE]	43.16	2	20	20	76	44.63	2	19	19	67	-0.0119813	0.0156896	-0.0127193	1.92564e-05	0.0110312	0.0215957	0.0185104	-0.0216495	0.0169716	0.0905404	-0.0252254	0.0681905	0.0146571	0.0124938	-0.0370539	0.0329223	0.0309228	-0.000651615	-0.00300367	0.0108821	0.00461081	0.0445018	-0.00330099	0.0210645	0.0161931	0.010789	0.0227551	0.0614109	0.0292509	0.0188333	0.26483	-0.0475055	0.474801	0.014183	0.389274	-0.0164537	0.284071	0.0138857
Q68FF6	ARF GTPase-activating protein GIT1 OS=Mus musculus GN=Git1 PE=1 SV=1 - [GIT1_MOUSE]	25.71	1	16	18	73	23.64	2	16	19	67	0.0433178	-0.0454962	-0.0383948	0.000888142	-0.025097	-0.0230238	0.0964839	0.0363433	0.0428815	-0.0136624	-0.0359028	-0.0273104	0.0108325	0.0416716	0.0020653	-0.0315651	0.0693577	0.0190756	-0.0135244	-0.0157442	0.0585696	-0.0256252	0.0181898	0.018956	0.0493546	0.0144413	0.0329971	0.0112156	0.0208029	0.0504615	0.700037	0.0121008	0.0810545	-0.033934	0.318657	0.0396135	0.943989	-0.00221984
Q69Z98	Serine/threonine-protein kinase BRSK2 OS=Mus musculus GN=Brsk2 PE=1 SV=2 - [BRSK2_MOUSE]	21.9	3	11	18	73	25.85	4	12	19	77	0.0406876	-0.0157447	-0.0572026	-0.0395397	0.0185662	-0.0740752	0.00106911	-0.00675748	-0.0473777	-0.0298191	-0.0725223	-0.0483274	-0.0135731	-0.0318324	0.0123422	-0.0561726	-0.0333636	0.000131615	-0.0107533	-0.0316829	-0.0176887	-0.0502229	-0.0110211	-0.0298015	0.0491356	0.0468178	0.0260075	0.0214146	0.0221976	0.0283206	0.271188	0.0394697	0.527747	-0.0206618	0.614318	0.0121128	0.621554	-0.0209296
P63037	DnaJ homolog subfamily A member 1 OS=Mus musculus GN=Dnaja1 PE=1 SV=1 - [DNJA1_MOUSE]	35.26	4	12	13	68	33.75	1	11	12	68	0.0264987	0.112349	0.156576	-4.13298e-05	-0.00131744	0.16603	0.112084	-0.0112094	0.0827156	0.0275925	0.024455	0.0737859	0.0213933	0.170739	0.0732975	0.0147674	0.0400211	0.0280389	0.0984743	0.0548904	0.0611968	0.0419445	0.0884766	0.0276091	0.066139	0.0962518	0.0644021	0.0276201	0.0758211	0.0126323	0.24368	0.0565298	0.65971	-0.0335862	0.425466	0.0335877	0.553241	-0.0435839
Q9DCL9	Multifunctional protein ADE2 OS=Mus musculus GN=Paics PE=1 SV=4 - [PUR6_MOUSE]	39.76	2	19	19	66	39.53	2	18	18	61	0.111119	0.0494832	0.0671256	0.0745803	0.0235898	0.0259028	-0.0197838	0.0498068	0.0709004	0.107413	0.0587765	0.0234135	0.0587148	-0.0152806	-0.0598376	0.0234716	0.0331369	-0.0529634	0.0759093	0.0413576	0.0336411	0.0632011	-0.00546781	0.00121501	0.0317429	0.0287949	0.0474542	0.0421744	0.0598823	0.0471681	0.698089	0.0127082	0.289268	0.0468255	0.448478	0.0324261	0.235104	-0.0345517
P68037	Ubiquitin-conjugating enzyme E2 L3 OS=Mus musculus GN=Ube2l3 PE=2 SV=1 - [UB2L3_MOUSE]	43.51	2	6	8	65	43.51	2	7	7	65	-0.0136959	-0.112131	-0.0330343	0.063516	0.0389604	0.0285829	0.0806574	0.0419269	0.107041	0.0880428	0.0289701	0.0363911	-0.0466391	-0.0255542	-0.0463622	0.0696078	0.0850743	0.044994	-0.0529537	0.0436865	0.0765417	0.0511347	-0.0395185	0.0665587	0.0521531	0.0179397	0.0327515	0.032178	0.0120942	0.0202134	0.0423066	-0.104088	0.00263878	0.083205	0.676503	0.00998301	0.038592	0.0966401
Q99JR1	Sideroflexin-1 OS=Mus musculus GN=Sfxn1 PE=1 SV=3 - [SFXN1_MOUSE]	46.58	1	9	11	64	46.58	1	9	11	76	-0.0396208	0.0942664	0.0556436	0.0571905	0.00146186	0.0146769	0.0734387	0.0139954	0.0304302	0.0542827	0.0856826	-0.0556121	0.0411284	0.0389408	-0.0400187	0.162399	0.073448	-0.027136	0.0367631	0.0244431	0.0392881	0.0281177	0.0133502	0.0695703	0.0689116	0.0291196	0.0306957	0.0741924	0.0462318	0.0948268	0.889592	0.00864534	0.742844	0.0110929	0.626554	-0.0302822	0.789624	-0.01232
Q99LD4	COP9 signalosome complex subunit 1 OS=Mus musculus GN=Gps1 PE=1 SV=1 - [CSN1_MOUSE]	33.55	1	16	16	63	34.82	1	16	16	65	-0.0509737	-0.0349304	0.0395607	-0.0173256	-0.0223214	-0.0537356	0.000796203	-0.0224227	-0.0381854	-0.020619	-0.0370608	-0.0255464	-0.0125422	-0.0568747	-0.0346715	-0.025185	-0.0854984	-0.0237393	-0.0154478	-0.0311275	-0.0199373	-0.0277421	-0.0346961	-0.0448076	0.0483094	0.0197379	0.0196093	0.00843796	0.0221663	0.0352467	0.686527	0.0122943	0.845205	0.00356863	0.345694	0.0248703	0.630256	-0.0156797
P52196	Thiosulfate sulfurtransferase OS=Mus musculus GN=Tst PE=1 SV=3 - [THTR_MOUSE]	51.85	2	16	16	61	43.77	1	12	12	45	-0.0224678	0.0661959	0.0383225	0.00931729	-0.0228927	-0.0409491	0.0540551	0.0731025	-0.0818405	0.0675373	0.0413946	-0.0149945	-0.0501621	-0.0633614	-0.0150439	0.0592577	-0.024373	-0.0779196	0.0273502	-0.0181748	0.0151057	0.0313124	-0.0428558	-0.0143449	0.0453388	0.0254631	0.0844963	0.0421795	0.0249736	0.0691363	0.917094	-0.00396224	0.296842	0.024681	0.664654	0.0294506	0.204013	-0.045525
O88952	Protein lin-7 homolog C OS=Mus musculus GN=Lin7c PE=1 SV=2 - [LIN7C_MOUSE]	53.3	2	4	10	61	45.18	2	4	9	56	-0.0514771	-0.0319307	-0.0459592	-0.0500694	-0.035418	-0.013902	-0.0693598	-0.0186878	0.135929	-0.0172278	0.0628561	0.0344437	-0.0595366	0.0300385	0.0376314	-0.101776	-0.00649161	0.0527724	-0.0431223	-0.0331298	0.0159603	0.0266907	0.0027111	-0.0184983	0.0100773	0.018192	0.10694	0.040601	0.0540416	0.0779705	0.0445389	-0.069813	0.337494	-0.0358409	0.675378	0.0344586	0.45208	0.00999252
P54823	Probable ATP-dependent RNA helicase DDX6 OS=Mus musculus GN=Ddx6 PE=1 SV=1 - [DDX6_MOUSE]	47.2	4	18	20	57	37.06	4	14	16	62	-0.0905244	-0.0212243	-0.0595054	-0.0508479	-0.0139885	-0.0807717	-0.0192839	-0.0555625	0.0533454	-0.0316072	-0.0261946	-0.00767183	-0.0362896	0.0194993	-0.0403639	0.0499898	0.00543385	0.0483963	-0.0570847	-0.048536	-0.00716699	-0.0218246	-0.0190514	0.0346067	0.0347134	0.0334516	0.0554558	0.0125518	0.033448	0.025277	0.17337	-0.0352602	0.341086	-0.0294847	0.300831	-0.0417737	0.774061	0.00854869
P35282	Ras-related protein Rab-21 OS=Mus musculus GN=Rab21 PE=1 SV=4 - [RAB21_MOUSE]	34.68	1	8	8	53	34.68	1	8	8	55	-0.0598442	-0.0369141	0.0178452	-0.0056973	0.033093	-0.0080964	0.0577556	0.0877184	-0.0121602	0.0555187	0.0362472	0.00738466	-0.0243261	0.0391943	0.0295242	-0.0225939	-0.0267583	-0.0344	-0.0263044	0.0064331	0.0444379	0.0330502	0.0147975	-0.0279174	0.0399166	0.0231193	0.0512538	0.0242258	0.0342253	0.00598779	0.092474	-0.0593546	0.743456	-0.00836437	0.0720876	0.0723554	0.286347	0.0327375
Q91Y86	Mitogen-activated protein kinase 8 OS=Mus musculus GN=Mapk8 PE=1 SV=1 - [MK08_MOUSE]	29.69	4	4	12	53	35.16	4	5	14	55	0.0515379	0.020513	0.0429332	-0.0959034	-0.131871	-0.081851	0.0925746	-0.213049	-0.104651	-0.0413508	-0.0461534	0.0538687	-0.0225747	-0.0317329	-0.000979633	0.00096371	0.000762706	0.0275449	0.038328	-0.103208	-0.0750418	-0.0112119	-0.0184291	0.00975709	0.0160169	0.0257977	0.154948	0.0564125	0.0157902	0.015405	0.217245	0.0495399	0.00831019	-0.0847794	0.39896	-0.0847989	0.00127876	-0.141536
Q61425	Hydroxyacyl-coenzyme A dehydrogenase, mitochondrial OS=Mus musculus GN=Hadh PE=1 SV=2 - [HCDH_MOUSE]	25.8	2	11	12	52	25.48	2	9	10	46	0.0442488	0.00372504	0.0854021	0.0139914	0.041981	0.0508846	-0.0929914	0.00722962	0.0673146	0.0905399	0.0246461	0.104548	0.0439718	0.0196708	-0.0224966	-0.0409107	-0.0732246	-0.114374	0.0444587	0.035619	-0.00614908	0.0732446	0.0137153	-0.0761697	0.0408389	0.0192518	0.0809861	0.0426663	0.033632	0.0368201	0.446096	-0.0287859	0.383015	0.0219037	0.244493	0.0700207	0.751579	-0.00883966
Q9WUT3	Ribosomal protein S6 kinase alpha-2 OS=Mus musculus GN=Rps6ka2 PE=1 SV=1 - [KS6A2_MOUSE]	27.69	2	10	18	50	24.97	2	9	18	61	-0.206667	-0.16535	-0.225453	-0.0226732	0.0644832	-0.159446	-0.0892318	-0.00345688	-0.0995555	0.113873	0.0271395	0.0491442	0.0209039	0.125531	0.0778936	0.0412263	-0.0816297	0.0024028	-0.199157	-0.039212	-0.0640814	0.0633856	0.074776	-0.0126669	0.0307476	0.112877	0.0527555	0.0450865	0.052383	0.062799	0.00113352	-0.262542	0.187796	-0.113988	0.338635	-0.0514145	0.0769879	0.159945
P61759	Prefoldin subunit 3 OS=Mus musculus GN=Vbp1 PE=2 SV=2 - [PFD3_MOUSE]	50.51	1	8	9	49	47.45	2	10	10	46	-0.0615129	-0.0811405	-0.0191913	-0.033762	0.0376169	0.0647964	-0.00834754	0.019992	-0.0537323	-0.0239415	0.02953	0.0846257	-0.00476283	0.0336679	-0.0127022	-0.0169098	-0.0250433	-0.0698486	-0.0539482	0.0228838	-0.0140293	0.0300714	0.00540096	-0.0372672	0.0316598	0.0509042	0.0371891	0.0542856	0.0247997	0.0285079	0.0815203	-0.0840196	0.621148	0.0174828	0.438794	0.0232379	0.0906194	0.076832
Q921J2	GTP-binding protein Rheb OS=Mus musculus GN=Rheb PE=1 SV=1 - [RHEB_MOUSE]	39.13	2	8	8	47	36.96	2	9	9	47	0.0770197	-0.00396713	-0.00538934	-0.00543339	0.0649199	-0.0224106	0.00788785	-0.00888603	0.00466954	-0.0384298	-0.0693213	-0.0168055	0.0237207	-0.0727769	-0.0248425	0.0376315	-0.0302812	0.0517034	0.0225544	0.0123586	0.00122379	-0.0415189	-0.0246329	0.0196846	0.0471737	0.0463041	0.008902	0.0263938	0.0482491	0.0438399	0.109312	0.0640733	0.39227	0.0369915	0.514249	-0.0184608	0.802556	-0.0101958
Q91YI0	Argininosuccinate lyase OS=Mus musculus GN=Asl PE=1 SV=1 - [ARLY_MOUSE]	39.01	1	17	17	45	37.28	1	16	17	49	-0.0302195	0.00424583	-0.0224669	-0.0190068	-0.0190688	0.0486695	0.0111619	0.0578445	0.090398	0.00146062	0.00383818	0.0248196	0.0103493	0.0596534	0.0136849	-0.0258871	0.040543	-0.0506611	-0.0161469	0.00353132	0.0531348	0.0100395	0.0278959	-0.0120017	0.018081	0.0390908	0.0398275	0.012855	0.0275533	0.0471609	0.110384	-0.0261863	0.427404	-0.0243646	0.141608	0.0651365	0.473017	0.0196782
Q71M36	Chondroitin sulfate proteoglycan 5 OS=Mus musculus GN=Cspg5 PE=1 SV=2 - [CSPG5_MOUSE]	15.72	1	7	7	44	16.78	1	8	8	51	0.100061	0.215028	0.172219	0.0782102	0.0308388	0.021861	0.0873569	0.023053	0.0745053	-0.0161258	0.0709763	0.0525528	-0.0688308	0.0368996	0.0289751	-0.0562492	-0.0321104	0.0598401	0.162436	0.0436367	0.0616384	0.0358011	-0.000985383	-0.00950647	0.0581045	0.0302762	0.0340281	0.0459038	0.0588893	0.0612567	0.0414697	0.126635	0.307964	0.0446221	0.15348	0.0711449	0.0348295	-0.118799
Q3UTH8	Rho guanine nucleotide exchange factor 9 OS=Mus musculus GN=Arhgef9 PE=2 SV=1 - [ARHG9_MOUSE]	25.19	2	11	12	42	20.35	1	10	11	27	-0.0081147	-0.00328493	0.094887	-0.0192396	0.0166438	0.0560303	-0.0508515	-0.0195943	0.106531	-0.0473264	0.0195838	0.116722	-0.0250695	0.119565	0.0182127	-0.0340218	0.0101986	0.137846	0.0278291	0.0178115	0.0120284	0.0296599	0.0375695	0.0380075	0.058124	0.0376485	0.0833205	0.0824872	0.0742349	0.0892448	0.976437	-0.00183076	0.702041	-0.019758	0.731143	-0.0259792	0.814506	-0.0100176
P31750	RAC-alpha serine/threonine-protein kinase OS=Mus musculus GN=Akt1 PE=1 SV=2 - [AKT1_MOUSE]	29.79	2	9	15	42	27.92	2	7	13	50	-0.104352	-0.0621007	-0.00727629	0.0433243	-0.0633561	-0.0518553	-0.0434923	-0.0269603	0.0323154	0.032447	0.0181847	0.015885	0.00645363	0.0285843	0.0588037	0.0499801	-0.0200739	0.0572492	-0.0579096	-0.0239624	-0.0127124	0.0221722	0.0312806	0.0290518	0.0486733	0.058555	0.0398617	0.0089722	0.026279	0.0426991	0.0486867	-0.0800819	0.210267	-0.0552429	0.28329	-0.0417642	0.483082	0.0339473
Q9D3D9	ATP synthase subunit delta, mitochondrial OS=Mus musculus GN=Atp5d PE=1 SV=1 - [ATPD_MOUSE]	17.26	1	2	3	41	17.26	1	2	3	39	-0.130083	0.010668	-0.0373819	-0.0241769	0.0388419	-0.0405047	0.0847794	0.0349702	-0.0415674	0.0591295	-0.0784376	-0.00853949	0.0692029	-0.162975	-0.150044	-0.000474262	0.109996	0.00452637	-0.0522655	-0.00861322	0.0260607	-0.00928254	-0.081272	0.0380159	0.071546	0.0419003	0.0636429	0.0687866	0.130475	0.0623864	0.494896	-0.042983	0.410402	0.0726588	0.827671	-0.0119552	0.413407	0.0436523
O88703	Potassium/sodium hyperpolarization-activated cyclic nucleotide-gated channel 2 OS=Mus musculus GN=Hcn2 PE=1 SV=1 - [HCN2_MOUSE]	19.12	1	9	15	40	13.79	1	6	11	35	-0.01584	-0.0225563	-0.0242242	0.00424552	-0.0154815	-0.0377225	-0.0557736	-0.0654293	-0.0559356	0.0344726	0.0449325	-0.0516474	0.0171433	-0.109744	0.00828933	-0.0539675	-0.0707879	-0.047567	-0.0208735	-0.0163195	-0.0590462	0.00925255	-0.0281038	-0.0574408	0.00443822	0.0209966	0.00552852	0.0529996	0.0708409	0.0119938	0.382092	-0.0301261	0.796045	0.0117843	0.84353	-0.0016054	0.731831	0.00455403
O35621	Phosphomannomutase 1 OS=Mus musculus GN=Pmm1 PE=1 SV=1 - [PMM1_MOUSE]	51.91	2	10	12	38	42.37	2	9	11	30	-0.0812423	-0.0303086	-0.0247581	-0.0522177	0.00584365	-0.0463378	0.0436961	-0.049606	-0.00614911	-0.129076	0.0227992	0.0092501	-0.136648	-0.0781584	-0.0449853	-0.0775092	0.0189425	-0.0247565	-0.0454363	-0.030904	-0.00401967	-0.0323422	-0.0865972	-0.0277744	0.0311328	0.0319599	0.0466875	0.0840474	0.0464103	0.0482966	0.812709	-0.0130941	0.162088	0.0556932	0.57331	0.0237547	0.602781	0.0145324
P41105	60S ribosomal protein L28 OS=Mus musculus GN=Rpl28 PE=1 SV=2 - [RL28_MOUSE]	32.85	1	6	6	37	37.96	1	7	7	28	0.0509787	0.051811	0.155345	-0.0409632	0.0751491	0.0938908	0.00540571	0.0298424	0.0555433	-0.0152673	0.0628171	0.0549858	-0.0303274	0.100536	0.115844	0.0692647	0.0197844	0.0156849	0.0860447	0.0426922	0.0302638	0.0341785	0.0620175	0.0349113	0.0600168	0.0730513	0.0250715	0.043	0.0803384	0.0298214	0.290576	0.0518662	0.773271	-0.0193253	0.846402	-0.00464752	0.471524	-0.0433525
Q9Z2C4	Myotubularin-related protein 1 OS=Mus musculus GN=Mtmr1 PE=2 SV=1 - [MTMR1_MOUSE]	21.23	1	15	15	36	19.73	1	13	13	37	-0.108452	-0.00883554	0.0134996	-0.0372484	-0.0896936	-0.0507476	-0.0725389	-0.069634	-0.0852306	0.0731068	-0.0717041	-0.016066	0.0480133	-0.0343536	-0.0382702	-0.0409033	0.0518816	0.00510331	-0.034596	-0.0592298	-0.0758012	-0.00488775	-0.0082035	0.00536056	0.0649288	0.0272321	0.00829431	0.0730497	0.0487246	0.046393	0.626391	-0.0297082	0.18851	-0.0510263	0.0406253	-0.0811617	0.577223	-0.0246339
Q8K0C9	GDP-mannose 4,6 dehydratase OS=Mus musculus GN=Gmds PE=2 SV=1 - [GMDS_MOUSE]	27.96	2	9	9	36	34.14	2	10	10	42	0.018694	-0.0467817	-0.208818	0.027515	0.00350134	-0.0700479	0.00316017	0.0541966	-0.0407281	0.0672333	-0.047101	0.0690339	0.0436898	-0.0144583	0.0425885	0.0377461	-0.0338982	-0.0425311	-0.0789687	-0.0130105	0.00554289	0.029722	0.02394	-0.0128944	0.117122	0.0508341	0.0475071	0.0665368	0.0332585	0.0440679	0.234769	-0.108691	0.351523	-0.0369505	0.647967	0.0184373	0.421483	0.0659581
Q8BHE8	Uncharacterized protein C2orf47 homolog, mitochondrial OS=Mus musculus PE=2 SV=1 - [CB047_MOUSE]	16.49	1	4	5	36	16.49	1	4	5	34	0.0232456	0.0712646	-0.0063705	0.036312	0.0275434	0.0124888	0.0762245	0.0658662	0.0511693	-0.00789152	0.031512	-0.111847	0.0939986	0.0536441	-0.0280262	-0.00482421	-0.0196424	-0.0586458	0.0293799	0.0254481	0.06442	-0.029409	0.0398722	-0.0277041	0.0391794	0.012049	0.0125901	0.0740623	0.0621672	0.0278017	0.29108	0.0587889	0.713322	-0.0144241	0.00639135	0.0921242	0.876107	-0.00393181
Q8CHU3	Epsin-2 OS=Mus musculus GN=Epn2 PE=1 SV=1 - [EPN2_MOUSE]	20	1	11	11	35	14.12	1	9	9	31	-0.0689059	-0.0299565	0.129964	-0.0399683	-0.181989	0.0477365	-0.0450198	-0.0815512	-0.00279049	0.0127635	0.0301716	0.103308	0.0127449	-0.014361	0.0157851	-0.0466334	0.0144163	-0.0131554	0.0103673	-0.0580737	-0.0431205	0.0487478	0.00472298	-0.0151241	0.105389	0.115928	0.0394147	0.0480458	0.016597	0.0305724	0.596735	-0.0383804	0.405586	-0.0627967	0.386038	-0.0279963	0.491389	-0.068441
Q8BX10	Serine/threonine-protein phosphatase PGAM5, mitochondrial OS=Mus musculus GN=Pgam5 PE=2 SV=1 - [PGAM5_MOUSE]	28.82	2	9	9	35	28.13	3	10	10	39	0.0357207	0.0863381	0.0478021	0.0582294	0.0104379	0.0943853	-0.00189314	-0.0157376	0.0364286	-0.05016	-0.0509184	-0.000213915	0.0258627	0.0475838	0.0124778	0.0113666	0.0649904	0.0875163	0.0566203	0.0543509	0.00626596	-0.0337641	0.0286414	0.0546244	0.0264358	0.0421079	0.0270232	0.0290578	0.0177172	0.0391188	0.0163311	0.0903844	0.384877	0.0257094	0.152917	-0.0483585	0.940781	-0.00226945
Q9Z0G0	PDZ domain-containing protein GIPC1 OS=Mus musculus GN=Gipc1 PE=1 SV=1 - [GIPC1_MOUSE]	31.53	2	9	9	34	25.83	2	8	8	56	0.0297254	0.0642489	0.0163725	-0.0832268	-0.0826691	0.0451482	-0.0415728	-0.0554102	-0.00667337	-0.149426	0.0103076	0.0134507	-0.0572421	-0.0727851	-0.126779	-0.110326	0.0198162	-0.0243019	0.0367823	-0.0402492	-0.0345521	-0.0418894	-0.0856022	-0.0382705	0.024706	0.0739569	0.0251155	0.0931431	0.0364974	0.0661859	0.230245	0.0786716	0.394788	0.0453529	0.931883	0.00371841	0.16223	-0.0770315
Q9DB34	Charged multivesicular body protein 2a OS=Mus musculus GN=Chmp2a PE=1 SV=1 - [CHM2A_MOUSE]	25.68	2	7	7	34	22.52	2	6	6	40	-0.00980505	-0.00274484	-0.0888387	-0.178897	-0.159735	-0.110807	-0.0396086	-0.0977411	-0.0467763	-0.141101	-0.101591	-0.0390895	-0.0424043	-0.00474288	-0.0466252	-0.12788	-0.0681583	-0.0300797	-0.0337962	-0.149813	-0.0613753	-0.0939272	-0.0312574	-0.0753726	0.0477987	0.0351125	0.0316969	0.0514356	0.0230591	0.0492975	0.212153	0.060131	0.00811201	-0.118555	0.70034	0.0139972	0.0275782	-0.116017
P84099	60S ribosomal protein L19 OS=Mus musculus GN=Rpl19 PE=1 SV=1 - [RL19_MOUSE]	20.92	2	5	5	34	18.37	1	5	5	26	0.0471662	-0.0710922	0.0907792	0.0711882	0.014587	0.0660905	0.0749154	4.74144e-05	0.0406937	0.0812683	0.0185384	-0.02002	-0.0378082	0.0980536	0.0775834	0.238478	0.141466	-0.0160711	0.0222844	0.0506219	0.0385522	0.0265955	0.0459429	0.121291	0.0837551	0.031311	0.0374799	0.0511226	0.0732492	0.128468	0.942995	-0.00431115	0.923863	0.00467897	0.344543	-0.0827386	0.612265	0.0283375
P62331	ADP-ribosylation factor 6 OS=Mus musculus GN=Arf6 PE=1 SV=2 - [ARF6_MOUSE]	44	2	4	7	28	44	2	4	7	27	0.0820657	0.0574007	-0.0281061	0.0220978	-0.0932819	-0.112839	-0.0211327	-0.0713436	-0.00528083	-0.0945438	-0.0265366	0.015436	-0.00416949	0.00880272	0.0323724	-0.100134	0.0059478	0.0428332	0.0371201	-0.0613409	-0.0325857	-0.0352148	0.0123352	-0.0171177	0.0578181	0.0729187	0.0344884	0.0555011	0.0185253	0.074222	0.193032	0.0723349	0.165096	-0.0736761	0.759819	-0.0154681	0.140804	-0.098461
Q5SVR0	TBC1 domain family member 9B OS=Mus musculus GN=Tbc1d9b PE=2 SV=1 - [TBC9B_MOUSE]	6.73	1	7	10	25	8.79	1	10	11	36	0.0421549	0.0392726	-0.00668364	-0.0336429	0.0255892	-0.0234652	0.0175701	0.0428511	-0.0414817	0.0641016	-0.0298839	0.0159577	0.0553556	0.0930627	0.0420597	0.0399931	-0.00397777	-0.0292047	0.0249146	-0.0105063	0.00631318	0.0167251	0.0634927	0.00227023	0.0274028	0.0316711	0.0432787	0.0469974	0.0264572	0.0350195	0.807171	0.0081895	0.0360181	-0.073999	0.905973	0.00404295	0.216809	-0.0354209
O89001	Carboxypeptidase D OS=Mus musculus GN=Cpd PE=1 SV=2 - [CBPD_MOUSE]	4.87	2	6	7	24	5.81	1	7	8	27	-0.0639044	-0.0198669	-0.173177	-0.168294	-0.0736376	-0.158507	-0.0402835	-0.121704	-0.0664436	-0.0469915	-0.112046	-0.0693925	-0.133168	0.00110452	-0.13953	-0.178409	-0.0823613	-0.0547305	-0.0856493	-0.133479	-0.0761437	-0.0761434	-0.0905313	-0.105167	0.0789342	0.0520551	0.0415679	0.0330485	0.0794227	0.0649168	0.856798	-0.00950593	0.477204	-0.0429482	0.549889	0.0290233	0.430406	-0.0478301
P47964	60S ribosomal protein L36 OS=Mus musculus GN=Rpl36 PE=2 SV=2 - [RL36_MOUSE]	23.81	1	2	3	24	23.81	1	2	3	18	0.348153	0.264599	0.296257	0.342842	0.276707	0.161764	0.291696	0.261694	0.114698	0.186758	0.16959	0.0908016	0.219143	0.293596	0.20344	0.381917	0.0889121	0.2237	0.303003	0.260438	0.222696	0.14905	0.238726	0.23151	0.0421833	0.0916283	0.0947241	0.0511695	0.0481626	0.146659	0.0158513	0.153953	0.734777	0.0217116	0.934524	-0.00881388	0.505359	-0.0425655
P21300	Aldose reductase-related protein 1 OS=Mus musculus GN=Akr1b7 PE=2 SV=4 - [ALD1_MOUSE]	14.24	1	3	7	23	14.24	1	3	7	20	0.0136184	-0.217253	-0.138579	-0.0616501	-0.0476472	-0.132946	-0.0932801	-0.170518	0.173434	0.0805893	0.00925885	0.00154935	0.0244431	0.0293055	0.0453265	-0.20775	-0.111955	-0.185813	-0.114071	-0.0807477	-0.0301214	0.0304658	0.033025	-0.168506	0.117371	0.045744	0.180465	0.043579	0.0109273	0.0501879	0.116174	-0.144537	0.0138065	-0.113773	0.269862	0.138384	0.670604	0.0333235
Q3TC33	Coiled-coil domain-containing protein 127 OS=Mus musculus GN=Ccdc127 PE=2 SV=2 - [CC127_MOUSE]	20.77	1	5	5	22	23.46	2	6	6	22	0.028824	-0.0544787	-0.0640985	-0.0980557	-0.0234784	-0.00357912	-0.15004	0.0105422	-0.0298922	-0.0633713	-0.0302914	-0.0672386	0.0139431	-0.15752	-0.0989168	-0.0191544	-0.150666	-0.0949774	-0.0299177	-0.0417044	-0.0564635	-0.0536338	-0.0808312	-0.0882659	0.0510987	0.0498056	0.0835238	0.0203073	0.0871504	0.0660122	0.496553	0.0237161	0.536601	0.0391268	0.632169	0.0318024	0.789005	-0.0117867
P22599	Alpha-1-antitrypsin 1-2 OS=Mus musculus GN=Serpina1b PE=1 SV=2 - [A1AT2_MOUSE]	23.73	1	2	9	49	27.6	1	3	12	43	-0.338967	0.1534	-0.26352	0.0412271	0.183201	-0.0736704	0.0841091	-0.0570068	-0.345765	-0.276452	-0.279595	0.0290599	0.279866	-0.0849544	0.255946	0.315355	0.148075	0.0744613	-0.149696	0.0502526	-0.106221	-0.175662	0.150286	0.179297	0.265185	0.128673	0.219122	0.177301	0.204075	0.123445	0.894694	0.0259664	0.512361	-0.100033	0.120678	-0.285518	0.305183	0.199948
Q3UMB5	Smith-Magenis syndrome chromosomal region candidate gene 8 protein homolog OS=Mus musculus GN=Smcr8 PE=1 SV=2 - [SMCR8_MOUSE]	5.99	1	6	6	12	11.76	1	11	11	26	0.0791019	-0.0449607	0.088351	0.0636803	0.122864	0.00611726	0.00922282	0.0229972	0.0515381	0.0493029	0.016723	0.109356	0.0300306	0.0467945	0.0138626	-0.0174873	0.0136047	0.073781	0.0408307	0.0642205	0.0279194	0.0584605	0.0302292	0.0232995	0.0744414	0.0583752	0.0215828	0.0469904	0.0164668	0.0464001	0.746169	-0.0176298	0.386676	0.0339913	0.883319	0.00461991	0.690523	0.0233898
P14106	Complement C1q subcomponent subunit B OS=Mus musculus GN=C1qb PE=1 SV=2 - [C1QB_MOUSE]	21.74	1	4	5	24	21.74	1	4	5	29	-0.35822	-0.294309	-0.151142	0.109846	0.000790248	-0.0354671	0.242078	0.565118	0.612566	-0.143694	-0.175462	-0.187282	0.0217351	0.0785962	0.0383057	0.153964	-0.0206824	0.0253365	-0.26789	0.0250564	0.473254	-0.168813	0.0462123	0.0528726	0.106037	0.0756348	0.201605	0.0225418	0.0292435	0.0905207	0.18859	-0.0990777	0.674778	-0.0211559	0.0300812	0.420381	0.0176063	0.292947
O08648	Mitogen-activated protein kinase kinase kinase 4 OS=Mus musculus GN=Map3k4 PE=1 SV=2 - [M3K4_MOUSE]	3.01	1	4	4	8	2.82	1	4	4	8	0.0866449	-0.0462064	-0.178692	0.0269269	0.016576	-0.0654839	0.150366	-0.0886729	-0.00982836	-0.037516	-0.178903	-0.0385796	-0.0146048	-0.0589145	-0.208323	-0.0325373	0.0186594	0.0686957	-0.0460843	-0.00732698	0.0172883	-0.0849995	-0.0939475	0.0182726	0.132668	0.0506306	0.121805	0.0813244	0.1015	0.0506176	0.687238	0.0389152	0.256484	0.0866206	0.990306	-0.000984324	0.661038	0.0387574
Q8VDC1	FYVE and coiled-coil domain-containing protein 1 OS=Mus musculus GN=Fyco1 PE=1 SV=1 - [FYCO1_MOUSE]	1.18	2	1	2	3	#N/A	#N/A	#N/A	#N/A	#N/A	#N/A	#N/A	0.00685408	#N/A	#N/A	-0.408319	#N/A	#N/A	0.150718	#N/A	0.16959	0.000133102	#N/A	-0.108874	0.434098	#N/A	0.128609	0.344502	#N/A	#N/A	#N/A	#N/A	#N/A	#N/A	#N/A	#N/A	#N/A	#N/A	#N/A	#N/A	#N/A	#N/A	#N/A	#N/A	#N/A	#N/A	#N/A	#N/A
Q9D937	Uncharacterized protein C11orf98 homolog	1.18	2	1	2	3	#N/A	#N/A	#N/A	#N/A	#N/A	#N/A	#N/A	0.00685408	#N/A	#N/A	-0.408319	#N/A	#N/A	0.150718	#N/A	0.16959	0.000133102	#N/A	-0.108874	0.434098	#N/A	0.128609	0.344502	#N/A	#N/A	#N/A	#N/A	#N/A	#N/A	#N/A	#N/A	#N/A	#N/A	#N/A	#N/A	#N/A	#N/A	#N/A	#N/A	#N/A	#N/A	#N/A	#N/A
Q80Y86	Mitogen-activated protein kinase 15	1.18	2	1	2	3	#N/A	#N/A	#N/A	#N/A	#N/A	#N/A	#N/A	0.00685408	#N/A	#N/A	-0.408319	#N/A	#N/A	0.150718	#N/A	0.16959	0.000133102	#N/A	-0.108874	0.434098	#N/A	0.128609	0.344502	#N/A	#N/A	#N/A	#N/A	#N/A	#N/A	#N/A	#N/A	#N/A	#N/A	#N/A	#N/A	#N/A	#N/A	#N/A	#N/A	#N/A	#N/A	#N/A	#N/A
P16277	Tyrosine-protein kinase Blk	1.18	2	1	2	3	#N/A	#N/A	#N/A	#N/A	#N/A	#N/A	#N/A	0.00685408	#N/A	#N/A	-0.408319	#N/A	#N/A	0.150718	#N/A	0.16959	0.000133102	#N/A	-0.108874	0.434098	#N/A	0.128609	0.344502	#N/A	#N/A	#N/A	#N/A	#N/A	#N/A	#N/A	#N/A	#N/A	#N/A	#N/A	#N/A	#N/A	#N/A	#N/A	#N/A	#N/A	#N/A	#N/A	#N/A
Q9Z2B9	Ribosomal protein S6 kinase alpha-4	1.18	2	1	2	3	#N/A	#N/A	#N/A	#N/A	#N/A	#N/A	#N/A	0.00685408	#N/A	#N/A	-0.408319	#N/A	#N/A	0.150718	#N/A	0.16959	0.000133102	#N/A	-0.108874	0.434098	#N/A	0.128609	0.344502	#N/A	#N/A	#N/A	#N/A	#N/A	#N/A	#N/A	#N/A	#N/A	#N/A	#N/A	#N/A	#N/A	#N/A	#N/A	#N/A	#N/A	#N/A	#N/A	#N/A
A4Q9E8	Tubulin polyglutamylase TTLL6	1.18	2	1	2	3	#N/A	#N/A	#N/A	#N/A	#N/A	#N/A	#N/A	0.00685408	#N/A	#N/A	-0.408319	#N/A	#N/A	0.150718	#N/A	0.16959	0.000133102	#N/A	-0.108874	0.434098	#N/A	0.128609	0.344502	#N/A	#N/A	#N/A	#N/A	#N/A	#N/A	#N/A	#N/A	#N/A	#N/A	#N/A	#N/A	#N/A	#N/A	#N/A	#N/A	#N/A	#N/A	#N/A	#N/A
P84078	ADP-ribosylation factor 1	1.18	2	1	2	3	#N/A	#N/A	#N/A	#N/A	#N/A	#N/A	#N/A	0.00685408	#N/A	#N/A	-0.408319	#N/A	#N/A	0.150718	#N/A	0.16959	0.000133102	#N/A	-0.108874	0.434098	#N/A	0.128609	0.344502	#N/A	#N/A	#N/A	#N/A	#N/A	#N/A	#N/A	#N/A	#N/A	#N/A	#N/A	#N/A	#N/A	#N/A	#N/A	#N/A	#N/A	#N/A	#N/A	#N/A
Q91ZB0	Alpha-protein kinase 2	1.18	2	1	2	3	#N/A	#N/A	#N/A	#N/A	#N/A	#N/A	#N/A	0.00685408	#N/A	#N/A	-0.408319	#N/A	#N/A	0.150718	#N/A	0.16959	0.000133102	#N/A	-0.108874	0.434098	#N/A	0.128609	0.344502	#N/A	#N/A	#N/A	#N/A	#N/A	#N/A	#N/A	#N/A	#N/A	#N/A	#N/A	#N/A	#N/A	#N/A	#N/A	#N/A	#N/A	#N/A	#N/A	#N/A
Q6PG16	Holliday junction recognition protein	1.18	2	1	2	3	#N/A	#N/A	#N/A	#N/A	#N/A	#N/A	#N/A	0.00685408	#N/A	#N/A	-0.408319	#N/A	#N/A	0.150718	#N/A	0.16959	0.000133102	#N/A	-0.108874	0.434098	#N/A	0.128609	0.344502	#N/A	#N/A	#N/A	#N/A	#N/A	#N/A	#N/A	#N/A	#N/A	#N/A	#N/A	#N/A	#N/A	#N/A	#N/A	#N/A	#N/A	#N/A	#N/A	#N/A
Q9WV02	RNA-binding motif protein, X chromosome OS=Mus musculus GN=Rbmx PE=1 SV=1 - [RBMX_MOUSE]	#N/A	#N/A	#N/A	#N/A	#N/A	34.78	1	2	15	83	0.0186165	-0.0996789	#N/A	-0.226544	-0.114858	#N/A	-0.176747	-0.0311437	#N/A	-0.314424	#N/A	#N/A	-0.228402	#N/A	#N/A	-0.0891092	#N/A	#N/A	#N/A	#N/A	#N/A	#N/A	#N/A	#N/A	#N/A	#N/A	#N/A	#N/A	#N/A	#N/A	#N/A	#N/A	#N/A	#N/A	#N/A	#N/A	#N/A	#N/A
P02802	Metallothionein-1 OS=Mus musculus GN=Mt1 PE=1 SV=1 - [MT1_MOUSE]	#N/A	#N/A	#N/A	#N/A	#N/A	32.79	1	2	2	9	-0.33803	-0.537614	#N/A	0.147717	0.358579	#N/A	0.122561	0.260478	#N/A	0.0582193	#N/A	#N/A	-0.0397525	#N/A	#N/A	0.36083	#N/A	#N/A	#N/A	#N/A	#N/A	#N/A	#N/A	#N/A	#N/A	#N/A	#N/A	#N/A	#N/A	#N/A	#N/A	#N/A	#N/A	#N/A	#N/A	#N/A	#N/A	#N/A
P06330	Ig heavy chain V region AC38 205.12 OS=Mus musculus PE=1 SV=1 - [HVM51_MOUSE]	#N/A	#N/A	#N/A	#N/A	#N/A	30.51	1	3	3	11	-0.377472	-0.165825	#N/A	-0.440258	-0.0360855	#N/A	-0.0497746	1.40009	#N/A	-0.476639	#N/A	#N/A	-0.314625	#N/A	#N/A	-0.277898	#N/A	#N/A	#N/A	#N/A	#N/A	#N/A	#N/A	#N/A	#N/A	#N/A	#N/A	#N/A	#N/A	#N/A	#N/A	#N/A	#N/A	#N/A	#N/A	#N/A	#N/A	#N/A
Q62159	Rho-related GTP-binding protein RhoC OS=Mus musculus GN=Rhoc PE=1 SV=2 - [RHOC_MOUSE]	#N/A	#N/A	#N/A	#N/A	#N/A	29.02	1	1	7	114	0.0859533	-0.0597251	#N/A	0.0328206	-0.145882	#N/A	-0.195814	-0.165175	#N/A	0.149008	#N/A	#N/A	0.285488	#N/A	#N/A	-0.133696	#N/A	#N/A	#N/A	#N/A	#N/A	#N/A	#N/A	#N/A	#N/A	#N/A	#N/A	#N/A	#N/A	#N/A	#N/A	#N/A	#N/A	#N/A	#N/A	#N/A	#N/A	#N/A
Q00896	Alpha-1-antitrypsin 1-3 OS=Mus musculus GN=Serpina1c PE=1 SV=2 - [A1AT3_MOUSE]	#N/A	#N/A	#N/A	#N/A	#N/A	27.67	1	3	13	56	-0.291551	-0.208554	#N/A	0.0408633	0.0386418	#N/A	-0.0936594	-0.0871848	#N/A	-0.0706758	#N/A	#N/A	0.144717	#N/A	#N/A	0.233287	#N/A	#N/A	#N/A	#N/A	#N/A	#N/A	#N/A	#N/A	#N/A	#N/A	#N/A	#N/A	#N/A	#N/A	#N/A	#N/A	#N/A	#N/A	#N/A	#N/A	#N/A	#N/A
P20065	Thymosin beta-4 OS=Mus musculus GN=Tmsb4x PE=1 SV=1 - [TYB4_MOUSE]	#N/A	#N/A	#N/A	#N/A	#N/A	26	1	2	2	7	-0.352435	-0.491068	#N/A	0.40733	0.88166	#N/A	0.551615	0.380161	#N/A	0.408452	#N/A	#N/A	0.143812	#N/A	#N/A	0.503583	#N/A	#N/A	#N/A	#N/A	#N/A	#N/A	#N/A	#N/A	#N/A	#N/A	#N/A	#N/A	#N/A	#N/A	#N/A	#N/A	#N/A	#N/A	#N/A	#N/A	#N/A	#N/A
P21550	Beta-enolase OS=Mus musculus GN=Eno3 PE=1 SV=3 - [ENOB_MOUSE]	#N/A	#N/A	#N/A	#N/A	#N/A	23.73	2	2	9	220	0.0550139	-0.0630887	#N/A	-0.0122434	0.134353	#N/A	0.0384836	0.112958	#N/A	-0.0168002	#N/A	#N/A	-0.140738	#N/A	#N/A	-0.200236	#N/A	#N/A	#N/A	#N/A	#N/A	#N/A	#N/A	#N/A	#N/A	#N/A	#N/A	#N/A	#N/A	#N/A	#N/A	#N/A	#N/A	#N/A	#N/A	#N/A	#N/A	#N/A
Q9DCC8	Mitochondrial import receptor subunit TOM20 homolog OS=Mus musculus GN=Tomm20 PE=1 SV=1 - [TOM20_MOUSE]	#N/A	#N/A	#N/A	#N/A	#N/A	22.76	1	2	2	10	0.166888	0.00798513	#N/A	-0.0250335	0.0396759	#N/A	-0.199267	-0.0673688	#N/A	-0.18267	#N/A	#N/A	0.25012	#N/A	#N/A	0.0694482	#N/A	#N/A	#N/A	#N/A	#N/A	#N/A	#N/A	#N/A	#N/A	#N/A	#N/A	#N/A	#N/A	#N/A	#N/A	#N/A	#N/A	#N/A	#N/A	#N/A	#N/A	#N/A
Q7TNP2	Serine/threonine-protein phosphatase 2A 65 kDa regulatory subunit A beta isoform OS=Mus musculus GN=Ppp2r1b PE=1 SV=2 - [2AAB_MOUSE]	#N/A	#N/A	#N/A	#N/A	#N/A	20.13	1	1	12	133	0.375797	0.255044	#N/A	0.278246	0.320621	#N/A	0.309737	0.0872357	#N/A	-0.104095	#N/A	#N/A	0.332282	#N/A	#N/A	0.350545	#N/A	#N/A	#N/A	#N/A	#N/A	#N/A	#N/A	#N/A	#N/A	#N/A	#N/A	#N/A	#N/A	#N/A	#N/A	#N/A	#N/A	#N/A	#N/A	#N/A	#N/A	#N/A
Q6ZWM4	U6 snRNA-associated Sm-like protein LSm8 OS=Mus musculus GN=Lsm8 PE=3 SV=3 - [LSM8_MOUSE]	#N/A	#N/A	#N/A	#N/A	#N/A	17.71	1	2	2	2	-0.258405	-0.264984	#N/A	-0.0502892	0.0588638	#N/A	-0.0497391	-0.030689	#N/A	0.0152295	#N/A	#N/A	-0.107028	#N/A	#N/A	0.0914902	#N/A	#N/A	#N/A	#N/A	#N/A	#N/A	#N/A	#N/A	#N/A	#N/A	#N/A	#N/A	#N/A	#N/A	#N/A	#N/A	#N/A	#N/A	#N/A	#N/A	#N/A	#N/A
Q64522	Histone H2A type 2-B OS=Mus musculus GN=Hist2h2ab PE=1 SV=3 - [H2A2B_MOUSE]	#N/A	#N/A	#N/A	#N/A	#N/A	17.69	1	1	3	85	0.250406	0.0603592	#N/A	-0.0137955	0.115214	#N/A	0.072245	0.261878	#N/A	0.33876	#N/A	#N/A	0.498148	#N/A	#N/A	0.176496	#N/A	#N/A	#N/A	#N/A	#N/A	#N/A	#N/A	#N/A	#N/A	#N/A	#N/A	#N/A	#N/A	#N/A	#N/A	#N/A	#N/A	#N/A	#N/A	#N/A	#N/A	#N/A
Q00898	Alpha-1-antitrypsin 1-5 OS=Mus musculus GN=Serpina1e PE=1 SV=1 - [A1AT5_MOUSE]	#N/A	#N/A	#N/A	#N/A	#N/A	17.43	1	2	9	23	-0.656331	-0.629636	#N/A	0.299041	0.109242	#N/A	-0.136028	0.0145352	#N/A	-0.096149	#N/A	#N/A	0.588769	#N/A	#N/A	0.454162	#N/A	#N/A	#N/A	#N/A	#N/A	#N/A	#N/A	#N/A	#N/A	#N/A	#N/A	#N/A	#N/A	#N/A	#N/A	#N/A	#N/A	#N/A	#N/A	#N/A	#N/A	#N/A
Q9ERI2	Ras-related protein Rab-27A OS=Mus musculus GN=Rab27a PE=1 SV=1 - [RB27A_MOUSE]	#N/A	#N/A	#N/A	#N/A	#N/A	17.19	1	2	4	12	-0.120782	-0.162174	#N/A	0.0554223	0.157226	#N/A	0.104275	0.155093	#N/A	0.137977	#N/A	#N/A	-0.00588829	#N/A	#N/A	-0.00078325	#N/A	#N/A	#N/A	#N/A	#N/A	#N/A	#N/A	#N/A	#N/A	#N/A	#N/A	#N/A	#N/A	#N/A	#N/A	#N/A	#N/A	#N/A	#N/A	#N/A	#N/A	#N/A
D3Z1U7	Transmembrane protein 233 OS=Mus musculus GN=Tmem233 PE=3 SV=2 - [TM233_MOUSE]	#N/A	#N/A	#N/A	#N/A	#N/A	14.55	1	1	1	1	-0.365076	-0.168044	#N/A	0.10223	-0.0108303	#N/A	0.218431	0.0254064	#N/A	0.00813898	#N/A	#N/A	0.107711	#N/A	#N/A	0.160168	#N/A	#N/A	#N/A	#N/A	#N/A	#N/A	#N/A	#N/A	#N/A	#N/A	#N/A	#N/A	#N/A	#N/A	#N/A	#N/A	#N/A	#N/A	#N/A	#N/A	#N/A	#N/A
P01662	Ig kappa chain V-III region ABPC 22/PC 9245 OS=Mus musculus PE=1 SV=1 - [KV3AA_MOUSE]	#N/A	#N/A	#N/A	#N/A	#N/A	14.41	6	1	1	1	-0.32035	-0.369874	#N/A	-0.181672	-0.196362	#N/A	-0.580388	0.0716901	#N/A	-0.0775769	#N/A	#N/A	-0.34024	#N/A	#N/A	-0.464817	#N/A	#N/A	#N/A	#N/A	#N/A	#N/A	#N/A	#N/A	#N/A	#N/A	#N/A	#N/A	#N/A	#N/A	#N/A	#N/A	#N/A	#N/A	#N/A	#N/A	#N/A	#N/A
Q91XE8	Transmembrane protein 205 OS=Mus musculus GN=Tmem205 PE=2 SV=1 - [TM205_MOUSE]	#N/A	#N/A	#N/A	#N/A	#N/A	13.76	1	2	2	4	-0.0624916	0.037576	#N/A	0.0214231	-0.141983	#N/A	-0.00809927	-0.180527	#N/A	-0.0290102	#N/A	#N/A	-0.0727633	#N/A	#N/A	-0.131706	#N/A	#N/A	#N/A	#N/A	#N/A	#N/A	#N/A	#N/A	#N/A	#N/A	#N/A	#N/A	#N/A	#N/A	#N/A	#N/A	#N/A	#N/A	#N/A	#N/A	#N/A	#N/A
P05977	Myosin light chain 1/3, skeletal muscle isoform OS=Mus musculus GN=Myl1 PE=1 SV=2 - [MYL1_MOUSE]	#N/A	#N/A	#N/A	#N/A	#N/A	13.3	2	1	2	10	-0.177411	-0.354975	#N/A	-0.0260876	0.0164851	#N/A	-0.16691	-0.187185	#N/A	-0.0455004	#N/A	#N/A	-0.220873	#N/A	#N/A	-0.109231	#N/A	#N/A	#N/A	#N/A	#N/A	#N/A	#N/A	#N/A	#N/A	#N/A	#N/A	#N/A	#N/A	#N/A	#N/A	#N/A	#N/A	#N/A	#N/A	#N/A	#N/A	#N/A
Q6R0H7	Guanine nucleotide-binding protein G(s) subunit alpha isoforms XLas OS=Mus musculus GN=Gnas PE=2 SV=1 - [GNAS1_MOUSE]	#N/A	#N/A	#N/A	#N/A	#N/A	13.24	3	11	14	153	0.0849024	0.0285734	#N/A	0.0200467	0.00197683	#N/A	-0.0307104	0.0106847	#N/A	0.00734843	#N/A	#N/A	0.024965	#N/A	#N/A	-0.0753929	#N/A	#N/A	#N/A	#N/A	#N/A	#N/A	#N/A	#N/A	#N/A	#N/A	#N/A	#N/A	#N/A	#N/A	#N/A	#N/A	#N/A	#N/A	#N/A	#N/A	#N/A	#N/A
Q8K2P6	Rieske domain-containing protein OS=Mus musculus GN=Rfesd PE=1 SV=1 - [RFESD_MOUSE]	#N/A	#N/A	#N/A	#N/A	#N/A	12.74	1	2	2	2	0.0519149	-0.205497	#N/A	-0.0451185	-0.0105875	#N/A	-0.0842479	0.055962	#N/A	0.00869024	#N/A	#N/A	0.0560552	#N/A	#N/A	-0.219662	#N/A	#N/A	#N/A	#N/A	#N/A	#N/A	#N/A	#N/A	#N/A	#N/A	#N/A	#N/A	#N/A	#N/A	#N/A	#N/A	#N/A	#N/A	#N/A	#N/A	#N/A	#N/A
Q3U276	Succinate dehydrogenase assembly factor 1, mitochondrial OS=Mus musculus GN=Sdhaf1 PE=3 SV=1 - [SDHF1_MOUSE]	#N/A	#N/A	#N/A	#N/A	#N/A	12.71	1	1	1	1	-0.0956242	0.0327645	#N/A	-0.0924593	-0.448368	#N/A	-0.391327	-0.266991	#N/A	0.0771861	#N/A	#N/A	-0.450854	#N/A	#N/A	-0.184133	#N/A	#N/A	#N/A	#N/A	#N/A	#N/A	#N/A	#N/A	#N/A	#N/A	#N/A	#N/A	#N/A	#N/A	#N/A	#N/A	#N/A	#N/A	#N/A	#N/A	#N/A	#N/A
P0DJF2	Protein PET117 homolog, mitochondrial OS=Mus musculus GN=Pet117 PE=3 SV=1 - [PT117_MOUSE]	#N/A	#N/A	#N/A	#N/A	#N/A	12.5	1	1	1	2	0.0293449	-0.145605	#N/A	-0.121587	-0.148213	#N/A	-0.147177	-0.123949	#N/A	-0.185265	#N/A	#N/A	-0.0456936	#N/A	#N/A	-0.0979044	#N/A	#N/A	#N/A	#N/A	#N/A	#N/A	#N/A	#N/A	#N/A	#N/A	#N/A	#N/A	#N/A	#N/A	#N/A	#N/A	#N/A	#N/A	#N/A	#N/A	#N/A	#N/A
Q8R1H0	Homeodomain-only protein OS=Mus musculus GN=Hopx PE=1 SV=1 - [HOP_MOUSE]	#N/A	#N/A	#N/A	#N/A	#N/A	12.33	1	1	1	1	-0.0439133	-0.200867	#N/A	0.04602	-0.0966123	#N/A	0.0409251	-0.0191465	#N/A	0.391464	#N/A	#N/A	-0.300628	#N/A	#N/A	0.0481054	#N/A	#N/A	#N/A	#N/A	#N/A	#N/A	#N/A	#N/A	#N/A	#N/A	#N/A	#N/A	#N/A	#N/A	#N/A	#N/A	#N/A	#N/A	#N/A	#N/A	#N/A	#N/A
Q8K5B2	Multiple coagulation factor deficiency protein 2 homolog OS=Mus musculus GN=Mcfd2 PE=2 SV=1 - [MCFD2_MOUSE]	#N/A	#N/A	#N/A	#N/A	#N/A	11.72	1	1	1	2	-0.308861	-0.16267	#N/A	-0.164568	0.00249222	#N/A	0.0166726	0.0917536	#N/A	-0.012285	#N/A	#N/A	-0.0754487	#N/A	#N/A	-0.0654712	#N/A	#N/A	#N/A	#N/A	#N/A	#N/A	#N/A	#N/A	#N/A	#N/A	#N/A	#N/A	#N/A	#N/A	#N/A	#N/A	#N/A	#N/A	#N/A	#N/A	#N/A	#N/A
O88796	Ribonuclease P protein subunit p30 OS=Mus musculus GN=Rpp30 PE=2 SV=1 - [RPP30_MOUSE]	#N/A	#N/A	#N/A	#N/A	#N/A	11.19	1	2	2	3	-0.0901598	-0.0016197	#N/A	0.00835599	-0.0108116	#N/A	0.150978	-0.0627588	#N/A	-0.0281275	#N/A	#N/A	-0.027193	#N/A	#N/A	-0.0883566	#N/A	#N/A	#N/A	#N/A	#N/A	#N/A	#N/A	#N/A	#N/A	#N/A	#N/A	#N/A	#N/A	#N/A	#N/A	#N/A	#N/A	#N/A	#N/A	#N/A	#N/A	#N/A
Q8BHD8	Protein-L-isoaspartate O-methyltransferase domain-containing protein 2 OS=Mus musculus GN=Pcmtd2 PE=2 SV=1 - [PCMD2_MOUSE]	#N/A	#N/A	#N/A	#N/A	#N/A	11.14	1	3	3	6	-0.0294099	-0.1891	#N/A	-0.0970743	-0.128235	#N/A	-0.162916	0.0380829	#N/A	-0.368597	#N/A	#N/A	-0.0528099	#N/A	#N/A	0.0582935	#N/A	#N/A	#N/A	#N/A	#N/A	#N/A	#N/A	#N/A	#N/A	#N/A	#N/A	#N/A	#N/A	#N/A	#N/A	#N/A	#N/A	#N/A	#N/A	#N/A	#N/A	#N/A
Q91WE4	UPF0729 protein C18orf32 homolog OS=Mus musculus PE=2 SV=1 - [CR032_MOUSE]	#N/A	#N/A	#N/A	#N/A	#N/A	11.11	1	1	1	4	-0.155087	-0.14202	#N/A	-0.231117	0.125668	#N/A	0.154676	0.137735	#N/A	-0.156972	#N/A	#N/A	-0.27126	#N/A	#N/A	-0.0123975	#N/A	#N/A	#N/A	#N/A	#N/A	#N/A	#N/A	#N/A	#N/A	#N/A	#N/A	#N/A	#N/A	#N/A	#N/A	#N/A	#N/A	#N/A	#N/A	#N/A	#N/A	#N/A
P70425	GTP-binding protein Rit2 OS=Mus musculus GN=Rit2 PE=1 SV=1 - [RIT2_MOUSE]	#N/A	#N/A	#N/A	#N/A	#N/A	11.06	1	2	2	4	-0.148126	-0.186498	#N/A	0.103601	-0.00800986	#N/A	0.00807566	-0.0146463	#N/A	-0.126897	#N/A	#N/A	-0.00154093	#N/A	#N/A	0.0624653	#N/A	#N/A	#N/A	#N/A	#N/A	#N/A	#N/A	#N/A	#N/A	#N/A	#N/A	#N/A	#N/A	#N/A	#N/A	#N/A	#N/A	#N/A	#N/A	#N/A	#N/A	#N/A
Q9CY62	E3 ubiquitin-protein ligase RNF181 OS=Mus musculus GN=Rnf181 PE=2 SV=1 - [RN181_MOUSE]	#N/A	#N/A	#N/A	#N/A	#N/A	10.91	1	2	2	3	0.00912104	0.0520844	#N/A	-0.0391459	-0.0545902	#N/A	0.0308706	-0.103614	#N/A	0.0686032	#N/A	#N/A	0.0400758	#N/A	#N/A	-0.0610411	#N/A	#N/A	#N/A	#N/A	#N/A	#N/A	#N/A	#N/A	#N/A	#N/A	#N/A	#N/A	#N/A	#N/A	#N/A	#N/A	#N/A	#N/A	#N/A	#N/A	#N/A	#N/A
Q8BK75	Elongator complex protein 6 OS=Mus musculus GN=Elp6 PE=2 SV=1 - [ELP6_MOUSE]	#N/A	#N/A	#N/A	#N/A	#N/A	10.9	1	3	3	6	0.0672569	0.105195	#N/A	0.188879	0.0567349	#N/A	-0.0469417	0.0187355	#N/A	0.0866499	#N/A	#N/A	0.252154	#N/A	#N/A	-0.00282261	#N/A	#N/A	#N/A	#N/A	#N/A	#N/A	#N/A	#N/A	#N/A	#N/A	#N/A	#N/A	#N/A	#N/A	#N/A	#N/A	#N/A	#N/A	#N/A	#N/A	#N/A	#N/A
P97324	Glucose-6-phosphate 1-dehydrogenase 2 OS=Mus musculus GN=G6pd2 PE=1 SV=3 - [G6PD2_MOUSE]	#N/A	#N/A	#N/A	#N/A	#N/A	10.72	1	1	6	29	-0.0147596	0.155596	#N/A	-0.0658163	0.0689361	#N/A	0.0141652	0.00472558	#N/A	-0.00693257	#N/A	#N/A	0.046878	#N/A	#N/A	-0.269671	#N/A	#N/A	#N/A	#N/A	#N/A	#N/A	#N/A	#N/A	#N/A	#N/A	#N/A	#N/A	#N/A	#N/A	#N/A	#N/A	#N/A	#N/A	#N/A	#N/A	#N/A	#N/A
Q9CRA9	FGFR1 oncogene partner 2 homolog OS=Mus musculus GN=Fgfr1op2 PE=2 SV=1 - [FGOP2_MOUSE]	#N/A	#N/A	#N/A	#N/A	#N/A	10.67	1	1	2	2	-0.0144561	0.0381711	#N/A	-0.142893	-0.205628	#N/A	0.157066	0.0405475	#N/A	-0.0448255	#N/A	#N/A	-0.0786436	#N/A	#N/A	0.0292471	#N/A	#N/A	#N/A	#N/A	#N/A	#N/A	#N/A	#N/A	#N/A	#N/A	#N/A	#N/A	#N/A	#N/A	#N/A	#N/A	#N/A	#N/A	#N/A	#N/A	#N/A	#N/A
Q8BTE0	UPF0369 protein C6orf57 homolog OS=Mus musculus PE=2 SV=2 - [CF057_MOUSE]	#N/A	#N/A	#N/A	#N/A	#N/A	10.58	1	1	1	2	0.0407169	0.060297	#N/A	-0.128956	-0.188741	#N/A	-0.00740548	-0.0911498	#N/A	-0.00528382	#N/A	#N/A	0.0763801	#N/A	#N/A	-0.00427625	#N/A	#N/A	#N/A	#N/A	#N/A	#N/A	#N/A	#N/A	#N/A	#N/A	#N/A	#N/A	#N/A	#N/A	#N/A	#N/A	#N/A	#N/A	#N/A	#N/A	#N/A	#N/A
Q61781	Keratin, type I cytoskeletal 14 OS=Mus musculus GN=Krt14 PE=1 SV=2 - [K1C14_MOUSE]	#N/A	#N/A	#N/A	#N/A	#N/A	10.33	1	1	7	27	0.290614	-0.0146772	#N/A	0.377841	0.0657048	#N/A	1.34381	0.226538	#N/A	0.00582231	#N/A	#N/A	0.518864	#N/A	#N/A	0.115649	#N/A	#N/A	#N/A	#N/A	#N/A	#N/A	#N/A	#N/A	#N/A	#N/A	#N/A	#N/A	#N/A	#N/A	#N/A	#N/A	#N/A	#N/A	#N/A	#N/A	#N/A	#N/A
Q02013	Aquaporin-1 OS=Mus musculus GN=Aqp1 PE=1 SV=3 - [AQP1_MOUSE]	#N/A	#N/A	#N/A	#N/A	#N/A	10.04	1	2	2	3	-0.42914	0.0945874	#N/A	-0.0463175	0.0217618	#N/A	-0.313702	-0.0778883	#N/A	-0.412228	#N/A	#N/A	-0.162373	#N/A	#N/A	0.181505	#N/A	#N/A	#N/A	#N/A	#N/A	#N/A	#N/A	#N/A	#N/A	#N/A	#N/A	#N/A	#N/A	#N/A	#N/A	#N/A	#N/A	#N/A	#N/A	#N/A	#N/A	#N/A
Q32Q92	Acyl-coenzyme A thioesterase 6 OS=Mus musculus GN=Acot6 PE=1 SV=1 - [ACOT6_MOUSE]	#N/A	#N/A	#N/A	#N/A	#N/A	9.79	1	1	4	12	0.257583	-0.0544186	#N/A	0.0100542	-0.0439698	#N/A	-0.109519	-0.0411891	#N/A	0.0919217	#N/A	#N/A	-0.215084	#N/A	#N/A	-0.0349056	#N/A	#N/A	#N/A	#N/A	#N/A	#N/A	#N/A	#N/A	#N/A	#N/A	#N/A	#N/A	#N/A	#N/A	#N/A	#N/A	#N/A	#N/A	#N/A	#N/A	#N/A	#N/A
P15331	Peripherin OS=Mus musculus GN=Prph PE=1 SV=2 - [PERI_MOUSE]	#N/A	#N/A	#N/A	#N/A	#N/A	9.68	1	1	6	34	-0.0804772	-0.285323	#N/A	-0.319234	0.11105	#N/A	-0.163828	-0.266386	#N/A	-0.370926	#N/A	#N/A	-0.200521	#N/A	#N/A	-0.11144	#N/A	#N/A	#N/A	#N/A	#N/A	#N/A	#N/A	#N/A	#N/A	#N/A	#N/A	#N/A	#N/A	#N/A	#N/A	#N/A	#N/A	#N/A	#N/A	#N/A	#N/A	#N/A
Q9R060	Cytosolic Fe-S cluster assembly factor NUBP1 OS=Mus musculus GN=Nubp1 PE=1 SV=1 - [NUBP1_MOUSE]	#N/A	#N/A	#N/A	#N/A	#N/A	9.38	2	3	3	8	-0.207567	-0.0456044	#N/A	0.421721	0.320692	#N/A	0.187548	-0.0805117	#N/A	0.0572373	#N/A	#N/A	0.309725	#N/A	#N/A	0.233932	#N/A	#N/A	#N/A	#N/A	#N/A	#N/A	#N/A	#N/A	#N/A	#N/A	#N/A	#N/A	#N/A	#N/A	#N/A	#N/A	#N/A	#N/A	#N/A	#N/A	#N/A	#N/A
Q9DAR0	Uncharacterized protein C5orf49 homolog OS=Mus musculus PE=1 SV=1 - [CE049_MOUSE]	#N/A	#N/A	#N/A	#N/A	#N/A	9.34	1	1	1	1	-0.183727	-0.0771287	#N/A	-0.0145432	0.0392106	#N/A	-0.304735	-0.123541	#N/A	-0.0383763	#N/A	#N/A	-0.190247	#N/A	#N/A	-0.217651	#N/A	#N/A	#N/A	#N/A	#N/A	#N/A	#N/A	#N/A	#N/A	#N/A	#N/A	#N/A	#N/A	#N/A	#N/A	#N/A	#N/A	#N/A	#N/A	#N/A	#N/A	#N/A
Q9CQA6	Coiled-coil-helix-coiled-coil-helix domain-containing protein 1 OS=Mus musculus GN=Chchd1 PE=3 SV=1 - [CHCH1_MOUSE]	#N/A	#N/A	#N/A	#N/A	#N/A	9.32	1	1	1	2	0.024243	0.0550552	#N/A	0.151536	-0.0386284	#N/A	0.0353797	0.230725	#N/A	0.0802216	#N/A	#N/A	-0.00483549	#N/A	#N/A	0.0949717	#N/A	#N/A	#N/A	#N/A	#N/A	#N/A	#N/A	#N/A	#N/A	#N/A	#N/A	#N/A	#N/A	#N/A	#N/A	#N/A	#N/A	#N/A	#N/A	#N/A	#N/A	#N/A
Q61160	FAS-associated death domain protein OS=Mus musculus GN=Fadd PE=1 SV=1 - [FADD_MOUSE]	#N/A	#N/A	#N/A	#N/A	#N/A	9.27	1	1	1	2	-0.0230419	0.14294	#N/A	0.19674	0.16432	#N/A	0.395809	0.103675	#N/A	0.265568	#N/A	#N/A	-0.259988	#N/A	#N/A	0.30927	#N/A	#N/A	#N/A	#N/A	#N/A	#N/A	#N/A	#N/A	#N/A	#N/A	#N/A	#N/A	#N/A	#N/A	#N/A	#N/A	#N/A	#N/A	#N/A	#N/A	#N/A	#N/A
Q9WVC2	Ly-6/neurotoxin-like protein 1 OS=Mus musculus GN=Lynx1 PE=1 SV=2 - [LYNX1_MOUSE]	#N/A	#N/A	#N/A	#N/A	#N/A	9.16	1	1	1	1	-0.407418	-0.618171	#N/A	-0.0417389	-0.318937	#N/A	-0.0647595	0.164114	#N/A	0.0323458	#N/A	#N/A	0.0748969	#N/A	#N/A	0.104729	#N/A	#N/A	#N/A	#N/A	#N/A	#N/A	#N/A	#N/A	#N/A	#N/A	#N/A	#N/A	#N/A	#N/A	#N/A	#N/A	#N/A	#N/A	#N/A	#N/A	#N/A	#N/A
Q99LE1	RILP-like protein 2 OS=Mus musculus GN=Rilpl2 PE=1 SV=1 - [RIPL2_MOUSE]	#N/A	#N/A	#N/A	#N/A	#N/A	9.14	1	1	2	4	-0.584244	0.00503579	#N/A	0.579881	-0.223233	#N/A	0.223981	0.21782	#N/A	-0.0931609	#N/A	#N/A	-0.149697	#N/A	#N/A	-0.254336	#N/A	#N/A	#N/A	#N/A	#N/A	#N/A	#N/A	#N/A	#N/A	#N/A	#N/A	#N/A	#N/A	#N/A	#N/A	#N/A	#N/A	#N/A	#N/A	#N/A	#N/A	#N/A
P49586	Choline-phosphate cytidylyltransferase A OS=Mus musculus GN=Pcyt1a PE=1 SV=1 - [PCY1A_MOUSE]	#N/A	#N/A	#N/A	#N/A	#N/A	8.99	1	2	4	8	-0.0563203	-0.15657	#N/A	-0.0224717	-0.0441028	#N/A	-0.0550652	-0.0428708	#N/A	-0.0759656	#N/A	#N/A	-0.0329067	#N/A	#N/A	0.0880271	#N/A	#N/A	#N/A	#N/A	#N/A	#N/A	#N/A	#N/A	#N/A	#N/A	#N/A	#N/A	#N/A	#N/A	#N/A	#N/A	#N/A	#N/A	#N/A	#N/A	#N/A	#N/A
Q8CB27	Ubiquitin thioesterase OTU1 OS=Mus musculus GN=Yod1 PE=1 SV=1 - [OTU1_MOUSE]	#N/A	#N/A	#N/A	#N/A	#N/A	8.75	1	2	2	4	0.0912665	0.0923598	#N/A	0.290332	0.15045	#N/A	0.137062	0.0873372	#N/A	0.173785	#N/A	#N/A	0.197929	#N/A	#N/A	0.234689	#N/A	#N/A	#N/A	#N/A	#N/A	#N/A	#N/A	#N/A	#N/A	#N/A	#N/A	#N/A	#N/A	#N/A	#N/A	#N/A	#N/A	#N/A	#N/A	#N/A	#N/A	#N/A
P01635	Ig kappa chain V-V region K2 (Fragment) OS=Mus musculus PE=1 SV=1 - [KV5A3_MOUSE]	#N/A	#N/A	#N/A	#N/A	#N/A	8.7	1	1	1	1	-1.00232	-0.408572	#N/A	-0.680356	-0.350959	#N/A	-0.0423858	1.30188	#N/A	-1.11957	#N/A	#N/A	-0.447679	#N/A	#N/A	-0.471784	#N/A	#N/A	#N/A	#N/A	#N/A	#N/A	#N/A	#N/A	#N/A	#N/A	#N/A	#N/A	#N/A	#N/A	#N/A	#N/A	#N/A	#N/A	#N/A	#N/A	#N/A	#N/A
Q9CWB7	Glutaredoxin-like protein C5orf63 homolog OS=Mus musculus PE=1 SV=1 - [YD286_MOUSE]	#N/A	#N/A	#N/A	#N/A	#N/A	8.7	1	1	1	1	-0.256111	-0.0501236	#N/A	0.0955949	0.232446	#N/A	-0.132944	-0.106015	#N/A	0.147702	#N/A	#N/A	0.229406	#N/A	#N/A	0.0187561	#N/A	#N/A	#N/A	#N/A	#N/A	#N/A	#N/A	#N/A	#N/A	#N/A	#N/A	#N/A	#N/A	#N/A	#N/A	#N/A	#N/A	#N/A	#N/A	#N/A	#N/A	#N/A
Q8VC88	Grancalcin OS=Mus musculus GN=Gca PE=2 SV=1 - [GRAN_MOUSE]	#N/A	#N/A	#N/A	#N/A	#N/A	8.64	1	2	2	4	0.0446792	-0.117739	#N/A	0.0327926	-0.0399438	#N/A	0.0552523	-0.00597696	#N/A	0.218667	#N/A	#N/A	-0.058918	#N/A	#N/A	-0.0207997	#N/A	#N/A	#N/A	#N/A	#N/A	#N/A	#N/A	#N/A	#N/A	#N/A	#N/A	#N/A	#N/A	#N/A	#N/A	#N/A	#N/A	#N/A	#N/A	#N/A	#N/A	#N/A
Q9CY16	28S ribosomal protein S28, mitochondrial OS=Mus musculus GN=Mrps28 PE=1 SV=1 - [RT28_MOUSE]	#N/A	#N/A	#N/A	#N/A	#N/A	8.6	1	1	1	2	-0.313043	-0.164451	#N/A	0.0795235	-0.119243	#N/A	-0.154779	0.154512	#N/A	0.109116	#N/A	#N/A	-0.189908	#N/A	#N/A	0.178254	#N/A	#N/A	#N/A	#N/A	#N/A	#N/A	#N/A	#N/A	#N/A	#N/A	#N/A	#N/A	#N/A	#N/A	#N/A	#N/A	#N/A	#N/A	#N/A	#N/A	#N/A	#N/A
Q8BGK9	Uncharacterized protein C3orf18 homolog OS=Mus musculus PE=2 SV=1 - [CC018_MOUSE]	#N/A	#N/A	#N/A	#N/A	#N/A	8.54	1	1	1	1	-0.0811855	-0.119049	#N/A	-0.146939	0.133612	#N/A	-0.0604398	0.114869	#N/A	-0.152149	#N/A	#N/A	-0.216182	#N/A	#N/A	0.0197706	#N/A	#N/A	#N/A	#N/A	#N/A	#N/A	#N/A	#N/A	#N/A	#N/A	#N/A	#N/A	#N/A	#N/A	#N/A	#N/A	#N/A	#N/A	#N/A	#N/A	#N/A	#N/A
P01680	Ig kappa chain V-IV region S107B OS=Mus musculus PE=4 SV=1 - [KV4A1_MOUSE]	#N/A	#N/A	#N/A	#N/A	#N/A	8.53	1	1	1	2	-0.326849	-0.308387	#N/A	-0.600589	0.0895664	#N/A	-0.0545212	1.32642	#N/A	-1.18014	#N/A	#N/A	0.146111	#N/A	#N/A	-0.681093	#N/A	#N/A	#N/A	#N/A	#N/A	#N/A	#N/A	#N/A	#N/A	#N/A	#N/A	#N/A	#N/A	#N/A	#N/A	#N/A	#N/A	#N/A	#N/A	#N/A	#N/A	#N/A
Q8VD00	Transmembrane protein 97 OS=Mus musculus GN=Tmem97 PE=2 SV=1 - [TMM97_MOUSE]	#N/A	#N/A	#N/A	#N/A	#N/A	8.52	1	1	1	2	0.0175557	-0.0172831	#N/A	0.0385971	-0.17208	#N/A	-0.11578	-0.177638	#N/A	-0.152507	#N/A	#N/A	-0.0381468	#N/A	#N/A	-0.134514	#N/A	#N/A	#N/A	#N/A	#N/A	#N/A	#N/A	#N/A	#N/A	#N/A	#N/A	#N/A	#N/A	#N/A	#N/A	#N/A	#N/A	#N/A	#N/A	#N/A	#N/A	#N/A
Q9ERS5	Pleckstrin homology domain-containing family A member 2 OS=Mus musculus GN=Plekha2 PE=1 SV=1 - [PKHA2_MOUSE]	#N/A	#N/A	#N/A	#N/A	#N/A	8.47	1	3	3	5	-0.152722	-0.077218	#N/A	-0.0846655	-0.0570549	#N/A	-0.0151418	-0.0873493	#N/A	0.0969439	#N/A	#N/A	-0.0846534	#N/A	#N/A	-0.153883	#N/A	#N/A	#N/A	#N/A	#N/A	#N/A	#N/A	#N/A	#N/A	#N/A	#N/A	#N/A	#N/A	#N/A	#N/A	#N/A	#N/A	#N/A	#N/A	#N/A	#N/A	#N/A
Q3TBL6	Tumor necrosis factor alpha-induced protein 8-like protein 3 OS=Mus musculus GN=Tnfaip8l3 PE=2 SV=1 - [TP8L3_MOUSE]	#N/A	#N/A	#N/A	#N/A	#N/A	8.33	1	2	2	5	-0.0671232	0.100878	#N/A	0.133774	0.0769539	#N/A	0.128888	-0.0165219	#N/A	0.045881	#N/A	#N/A	-0.152921	#N/A	#N/A	0.0276629	#N/A	#N/A	#N/A	#N/A	#N/A	#N/A	#N/A	#N/A	#N/A	#N/A	#N/A	#N/A	#N/A	#N/A	#N/A	#N/A	#N/A	#N/A	#N/A	#N/A	#N/A	#N/A
P08730	Keratin, type I cytoskeletal 13 OS=Mus musculus GN=Krt13 PE=1 SV=2 - [K1C13_MOUSE]	#N/A	#N/A	#N/A	#N/A	#N/A	8.24	1	1	5	18	1.42452	0.548901	#N/A	0.201701	0.0523402	#N/A	1.38819	0.433155	#N/A	-0.0352903	#N/A	#N/A	1.68739	#N/A	#N/A	0.74634	#N/A	#N/A	#N/A	#N/A	#N/A	#N/A	#N/A	#N/A	#N/A	#N/A	#N/A	#N/A	#N/A	#N/A	#N/A	#N/A	#N/A	#N/A	#N/A	#N/A	#N/A	#N/A
Q8CBF3	Ephrin type-B receptor 1 OS=Mus musculus GN=Ephb1 PE=1 SV=1 - [EPHB1_MOUSE]	#N/A	#N/A	#N/A	#N/A	#N/A	8.13	1	1	7	18	-0.224262	0.0695088	#N/A	-0.144075	0.122228	#N/A	-0.00810169	0.00545258	#N/A	-0.179284	#N/A	#N/A	-0.112712	#N/A	#N/A	-0.380245	#N/A	#N/A	#N/A	#N/A	#N/A	#N/A	#N/A	#N/A	#N/A	#N/A	#N/A	#N/A	#N/A	#N/A	#N/A	#N/A	#N/A	#N/A	#N/A	#N/A	#N/A	#N/A
O09044	Synaptosomal-associated protein 23 OS=Mus musculus GN=Snap23 PE=1 SV=1 - [SNP23_MOUSE]	#N/A	#N/A	#N/A	#N/A	#N/A	8.1	1	1	2	17	-0.0693741	0.212431	#N/A	0.139062	0.200206	#N/A	0.135579	-0.0973875	#N/A	-0.123894	#N/A	#N/A	0.120386	#N/A	#N/A	0.165465	#N/A	#N/A	#N/A	#N/A	#N/A	#N/A	#N/A	#N/A	#N/A	#N/A	#N/A	#N/A	#N/A	#N/A	#N/A	#N/A	#N/A	#N/A	#N/A	#N/A	#N/A	#N/A
Q78XF5	Oligosaccharyltransferase complex subunit OSTC OS=Mus musculus GN=Ostc PE=2 SV=1 - [OSTC_MOUSE]	#N/A	#N/A	#N/A	#N/A	#N/A	8.05	1	1	1	1	0.299171	0.343869	#N/A	-0.089662	-0.147979	#N/A	-0.0887123	0.0738687	#N/A	0.10366	#N/A	#N/A	0.013486	#N/A	#N/A	0.153179	#N/A	#N/A	#N/A	#N/A	#N/A	#N/A	#N/A	#N/A	#N/A	#N/A	#N/A	#N/A	#N/A	#N/A	#N/A	#N/A	#N/A	#N/A	#N/A	#N/A	#N/A	#N/A
Q99N57	RAF proto-oncogene serine/threonine-protein kinase OS=Mus musculus GN=Raf1 PE=1 SV=2 - [RAF1_MOUSE]	#N/A	#N/A	#N/A	#N/A	#N/A	8.02	1	1	6	15	0.168361	-0.0292896	#N/A	0.167131	0.038633	#N/A	0.199782	-0.15401	#N/A	0.0271545	#N/A	#N/A	0.263079	#N/A	#N/A	0.406561	#N/A	#N/A	#N/A	#N/A	#N/A	#N/A	#N/A	#N/A	#N/A	#N/A	#N/A	#N/A	#N/A	#N/A	#N/A	#N/A	#N/A	#N/A	#N/A	#N/A	#N/A	#N/A
Q9JIS8	Solute carrier family 12 member 4 OS=Mus musculus GN=Slc12a4 PE=1 SV=2 - [S12A4_MOUSE]	#N/A	#N/A	#N/A	#N/A	#N/A	7.93	1	1	10	41	-0.17244	-0.139675	#N/A	-0.205319	-0.113551	#N/A	-0.127033	0.261196	#N/A	-0.0213264	#N/A	#N/A	-0.000771261	#N/A	#N/A	-0.0990008	#N/A	#N/A	#N/A	#N/A	#N/A	#N/A	#N/A	#N/A	#N/A	#N/A	#N/A	#N/A	#N/A	#N/A	#N/A	#N/A	#N/A	#N/A	#N/A	#N/A	#N/A	#N/A
P56942	Pro-MCH OS=Mus musculus GN=Pmch PE=1 SV=2 - [MCH_MOUSE]	#N/A	#N/A	#N/A	#N/A	#N/A	7.88	1	1	1	2	0.00812725	-0.448142	#N/A	0.169189	0.234351	#N/A	0.284372	0.0899019	#N/A	0.184493	#N/A	#N/A	0.374581	#N/A	#N/A	0.0730069	#N/A	#N/A	#N/A	#N/A	#N/A	#N/A	#N/A	#N/A	#N/A	#N/A	#N/A	#N/A	#N/A	#N/A	#N/A	#N/A	#N/A	#N/A	#N/A	#N/A	#N/A	#N/A
Q924S7	Sprouty-related, EVH1 domain-containing protein 2 OS=Mus musculus GN=Spred2 PE=1 SV=1 - [SPRE2_MOUSE]	#N/A	#N/A	#N/A	#N/A	#N/A	7.8	1	1	2	3	-0.139644	-0.150882	#N/A	0.250391	-0.0665956	#N/A	-0.128295	0.0934403	#N/A	-0.0659778	#N/A	#N/A	-0.256083	#N/A	#N/A	-0.222961	#N/A	#N/A	#N/A	#N/A	#N/A	#N/A	#N/A	#N/A	#N/A	#N/A	#N/A	#N/A	#N/A	#N/A	#N/A	#N/A	#N/A	#N/A	#N/A	#N/A	#N/A	#N/A
Q8BU33	Acetolactate synthase-like protein OS=Mus musculus GN=Ilvbl PE=2 SV=1 - [ILVBL_MOUSE]	#N/A	#N/A	#N/A	#N/A	#N/A	7.75	1	3	3	6	-0.300743	-0.207322	#N/A	-0.00408078	-0.117556	#N/A	-0.220615	-0.00536596	#N/A	-0.155944	#N/A	#N/A	-0.127403	#N/A	#N/A	0.203706	#N/A	#N/A	#N/A	#N/A	#N/A	#N/A	#N/A	#N/A	#N/A	#N/A	#N/A	#N/A	#N/A	#N/A	#N/A	#N/A	#N/A	#N/A	#N/A	#N/A	#N/A	#N/A
P56388	Cocaine- and amphetamine-regulated transcript protein OS=Mus musculus GN=Cartpt PE=2 SV=2 - [CART_MOUSE]	#N/A	#N/A	#N/A	#N/A	#N/A	7.75	1	1	1	1	-0.130344	-0.245932	#N/A	-0.0730411	0.0757383	#N/A	0.401645	0.210859	#N/A	0.2016	#N/A	#N/A	-0.0758018	#N/A	#N/A	0.336105	#N/A	#N/A	#N/A	#N/A	#N/A	#N/A	#N/A	#N/A	#N/A	#N/A	#N/A	#N/A	#N/A	#N/A	#N/A	#N/A	#N/A	#N/A	#N/A	#N/A	#N/A	#N/A
P97382	Voltage-gated potassium channel subunit beta-3 OS=Mus musculus GN=Kcnab3 PE=1 SV=1 - [KCAB3_MOUSE]	#N/A	#N/A	#N/A	#N/A	#N/A	7.63	1	1	1	2	0.0647129	0.220112	#N/A	-0.00162356	0.227156	#N/A	-0.11396	0.139257	#N/A	-0.377541	#N/A	#N/A	-0.105163	#N/A	#N/A	0.0722938	#N/A	#N/A	#N/A	#N/A	#N/A	#N/A	#N/A	#N/A	#N/A	#N/A	#N/A	#N/A	#N/A	#N/A	#N/A	#N/A	#N/A	#N/A	#N/A	#N/A	#N/A	#N/A
Q91YY4	ATP synthase mitochondrial F1 complex assembly factor 2 OS=Mus musculus GN=Atpaf2 PE=1 SV=1 - [ATPF2_MOUSE]	#N/A	#N/A	#N/A	#N/A	#N/A	7.61	1	2	2	4	0.0684884	0.112359	#N/A	0.0660476	0.122197	#N/A	0.116701	0.23648	#N/A	0.0813295	#N/A	#N/A	0.126932	#N/A	#N/A	-0.000794797	#N/A	#N/A	#N/A	#N/A	#N/A	#N/A	#N/A	#N/A	#N/A	#N/A	#N/A	#N/A	#N/A	#N/A	#N/A	#N/A	#N/A	#N/A	#N/A	#N/A	#N/A	#N/A
Q62432	Mothers against decapentaplegic homolog 2 OS=Mus musculus GN=Smad2 PE=1 SV=2 - [SMAD2_MOUSE]	#N/A	#N/A	#N/A	#N/A	#N/A	7.49	3	2	3	7	-0.0783333	-0.0363348	#N/A	-0.0509271	0.0348999	#N/A	0.0775552	-0.205063	#N/A	0.138049	#N/A	#N/A	0.135762	#N/A	#N/A	-0.160372	#N/A	#N/A	#N/A	#N/A	#N/A	#N/A	#N/A	#N/A	#N/A	#N/A	#N/A	#N/A	#N/A	#N/A	#N/A	#N/A	#N/A	#N/A	#N/A	#N/A	#N/A	#N/A
P01675	Ig kappa chain V-VI region XRPC 44 OS=Mus musculus PE=1 SV=1 - [KV6A1_MOUSE]	#N/A	#N/A	#N/A	#N/A	#N/A	7.48	9	1	1	2	-0.170788	-0.0967943	#N/A	-0.131736	0.384639	#N/A	0.026211	1.37234	#N/A	-0.443974	#N/A	#N/A	0.0883166	#N/A	#N/A	0.0398766	#N/A	#N/A	#N/A	#N/A	#N/A	#N/A	#N/A	#N/A	#N/A	#N/A	#N/A	#N/A	#N/A	#N/A	#N/A	#N/A	#N/A	#N/A	#N/A	#N/A	#N/A	#N/A
P01644	Ig kappa chain V-V region HP R16.7 OS=Mus musculus PE=1 SV=1 - [KV5AB_MOUSE]	#N/A	#N/A	#N/A	#N/A	#N/A	7.41	6	1	1	2	-0.205809	-0.0213342	#N/A	-0.0973808	0.0108358	#N/A	0.106672	1.32974	#N/A	-0.39405	#N/A	#N/A	-0.173184	#N/A	#N/A	-0.051818	#N/A	#N/A	#N/A	#N/A	#N/A	#N/A	#N/A	#N/A	#N/A	#N/A	#N/A	#N/A	#N/A	#N/A	#N/A	#N/A	#N/A	#N/A	#N/A	#N/A	#N/A	#N/A
Q8VCM5	Mitochondrial ubiquitin ligase activator of NFKB 1 OS=Mus musculus GN=Mul1 PE=2 SV=2 - [MUL1_MOUSE]	#N/A	#N/A	#N/A	#N/A	#N/A	7.39	1	2	2	4	0.0205817	-0.0190666	#N/A	-0.146627	-0.0591543	#N/A	-0.0644032	-0.0316642	#N/A	0.0244935	#N/A	#N/A	-0.0195836	#N/A	#N/A	-0.00902228	#N/A	#N/A	#N/A	#N/A	#N/A	#N/A	#N/A	#N/A	#N/A	#N/A	#N/A	#N/A	#N/A	#N/A	#N/A	#N/A	#N/A	#N/A	#N/A	#N/A	#N/A	#N/A
Q3UFY0	Ribosomal RNA processing protein 36 homolog OS=Mus musculus GN=Rrp36 PE=2 SV=1 - [RRP36_MOUSE]	#N/A	#N/A	#N/A	#N/A	#N/A	7.38	1	1	2	3	0.368384	0.288732	#N/A	0.197492	0.17386	#N/A	-0.0942652	0.303831	#N/A	0.0672016	#N/A	#N/A	-0.148315	#N/A	#N/A	0.270863	#N/A	#N/A	#N/A	#N/A	#N/A	#N/A	#N/A	#N/A	#N/A	#N/A	#N/A	#N/A	#N/A	#N/A	#N/A	#N/A	#N/A	#N/A	#N/A	#N/A	#N/A	#N/A
Q9D113	DNL-type zinc finger protein OS=Mus musculus GN=Dnlz PE=2 SV=1 - [DNLZ_MOUSE]	#N/A	#N/A	#N/A	#N/A	#N/A	7.34	1	1	1	2	-0.0096995	-0.0468539	#N/A	-0.000747745	0.0291727	#N/A	0.0670633	-0.000991653	#N/A	-0.0292792	#N/A	#N/A	0.023964	#N/A	#N/A	-0.207802	#N/A	#N/A	#N/A	#N/A	#N/A	#N/A	#N/A	#N/A	#N/A	#N/A	#N/A	#N/A	#N/A	#N/A	#N/A	#N/A	#N/A	#N/A	#N/A	#N/A	#N/A	#N/A
Q9CQG1	Cation transport regulator-like protein 2 OS=Mus musculus GN=Chac2 PE=2 SV=1 - [CHAC2_MOUSE]	#N/A	#N/A	#N/A	#N/A	#N/A	7.3	1	1	1	2	-0.113801	-0.243818	#N/A	-0.03398	-0.0765138	#N/A	-0.0796743	-0.1143	#N/A	-0.100719	#N/A	#N/A	-0.208848	#N/A	#N/A	-0.204334	#N/A	#N/A	#N/A	#N/A	#N/A	#N/A	#N/A	#N/A	#N/A	#N/A	#N/A	#N/A	#N/A	#N/A	#N/A	#N/A	#N/A	#N/A	#N/A	#N/A	#N/A	#N/A
Q6PGB8	Probable global transcription activator SNF2L1 OS=Mus musculus GN=Smarca1 PE=1 SV=1 - [SMCA1_MOUSE]	#N/A	#N/A	#N/A	#N/A	#N/A	7.27	1	1	9	23	-0.29028	-0.158698	#N/A	-0.199379	-0.239041	#N/A	-0.177368	-0.00730466	#N/A	0.0517595	#N/A	#N/A	-0.309608	#N/A	#N/A	-0.134062	#N/A	#N/A	#N/A	#N/A	#N/A	#N/A	#N/A	#N/A	#N/A	#N/A	#N/A	#N/A	#N/A	#N/A	#N/A	#N/A	#N/A	#N/A	#N/A	#N/A	#N/A	#N/A
Q9D1I2	Bcl10-interacting CARD protein OS=Mus musculus PE=2 SV=1 - [BINCA_MOUSE]	#N/A	#N/A	#N/A	#N/A	#N/A	7.1	1	1	1	1	-0.0239491	0.0387114	#N/A	-0.275432	0.143497	#N/A	-0.115251	0.2897	#N/A	-0.230998	#N/A	#N/A	0.0753475	#N/A	#N/A	0.0122987	#N/A	#N/A	#N/A	#N/A	#N/A	#N/A	#N/A	#N/A	#N/A	#N/A	#N/A	#N/A	#N/A	#N/A	#N/A	#N/A	#N/A	#N/A	#N/A	#N/A	#N/A	#N/A
Q99J95	Cyclin-dependent kinase 9 OS=Mus musculus GN=Cdk9 PE=1 SV=1 - [CDK9_MOUSE]	#N/A	#N/A	#N/A	#N/A	#N/A	6.99	1	1	3	8	-0.101466	-0.192836	#N/A	-0.121342	0.00726332	#N/A	-0.0536004	-0.0728969	#N/A	-0.0798716	#N/A	#N/A	0.0310471	#N/A	#N/A	0.360562	#N/A	#N/A	#N/A	#N/A	#N/A	#N/A	#N/A	#N/A	#N/A	#N/A	#N/A	#N/A	#N/A	#N/A	#N/A	#N/A	#N/A	#N/A	#N/A	#N/A	#N/A	#N/A
Q64279	Heart- and neural crest derivatives-expressed protein 1 OS=Mus musculus GN=Hand1 PE=1 SV=1 - [HAND1_MOUSE]	#N/A	#N/A	#N/A	#N/A	#N/A	6.94	1	1	1	1	0.0235884	-0.0890451	#N/A	0.0437285	-0.140192	#N/A	-0.0765063	0.0128516	#N/A	0.0848183	#N/A	#N/A	-0.0835183	#N/A	#N/A	0.192983	#N/A	#N/A	#N/A	#N/A	#N/A	#N/A	#N/A	#N/A	#N/A	#N/A	#N/A	#N/A	#N/A	#N/A	#N/A	#N/A	#N/A	#N/A	#N/A	#N/A	#N/A	#N/A
O88425	Nucleoside diphosphate kinase 6 OS=Mus musculus GN=Nme6 PE=2 SV=1 - [NDK6_MOUSE]	#N/A	#N/A	#N/A	#N/A	#N/A	6.88	1	1	1	1	0.779797	0.847914	#N/A	0.592226	0.740878	#N/A	0.874344	0.897905	#N/A	0.836209	#N/A	#N/A	1.34287	#N/A	#N/A	0.573821	#N/A	#N/A	#N/A	#N/A	#N/A	#N/A	#N/A	#N/A	#N/A	#N/A	#N/A	#N/A	#N/A	#N/A	#N/A	#N/A	#N/A	#N/A	#N/A	#N/A	#N/A	#N/A
Q14B80	Potassium voltage-gated channel subfamily C member 2 OS=Mus musculus GN=Kcnc2 PE=1 SV=1 - [KCNC2_MOUSE]	#N/A	#N/A	#N/A	#N/A	#N/A	6.85	1	2	4	10	0.176207	0.164212	#N/A	0.133053	0.1284	#N/A	0.0486736	0.19684	#N/A	-0.00647934	#N/A	#N/A	0.441814	#N/A	#N/A	0.226294	#N/A	#N/A	#N/A	#N/A	#N/A	#N/A	#N/A	#N/A	#N/A	#N/A	#N/A	#N/A	#N/A	#N/A	#N/A	#N/A	#N/A	#N/A	#N/A	#N/A	#N/A	#N/A
Q920A7	AFG3-like protein 1 OS=Mus musculus GN=Afg3l1 PE=2 SV=2 - [AFG31_MOUSE]	#N/A	#N/A	#N/A	#N/A	#N/A	6.84	1	1	6	32	-0.136868	-0.100648	#N/A	-0.0422928	0.0640783	#N/A	-0.115494	0.141523	#N/A	-0.218539	#N/A	#N/A	-0.0785324	#N/A	#N/A	-0.0602495	#N/A	#N/A	#N/A	#N/A	#N/A	#N/A	#N/A	#N/A	#N/A	#N/A	#N/A	#N/A	#N/A	#N/A	#N/A	#N/A	#N/A	#N/A	#N/A	#N/A	#N/A	#N/A
Q9CVN6	Protein chibby homolog 3 OS=Mus musculus GN=Cby3 PE=2 SV=2 - [CBY3_MOUSE]	#N/A	#N/A	#N/A	#N/A	#N/A	6.81	1	1	1	1	0.351966	-0.0061027	#N/A	0.232355	0.315246	#N/A	0.201812	0.260074	#N/A	0.0752834	#N/A	#N/A	0.214957	#N/A	#N/A	-0.109207	#N/A	#N/A	#N/A	#N/A	#N/A	#N/A	#N/A	#N/A	#N/A	#N/A	#N/A	#N/A	#N/A	#N/A	#N/A	#N/A	#N/A	#N/A	#N/A	#N/A	#N/A	#N/A
Q9D7C9	Nicotinamide riboside kinase 2 OS=Mus musculus GN=Nmrk2 PE=1 SV=1 - [NRK2_MOUSE]	#N/A	#N/A	#N/A	#N/A	#N/A	6.67	1	1	1	1	-0.246481	0.27378	#N/A	0.148908	-0.194684	#N/A	-0.112752	-0.450722	#N/A	-0.410174	#N/A	#N/A	-0.0545075	#N/A	#N/A	0.252095	#N/A	#N/A	#N/A	#N/A	#N/A	#N/A	#N/A	#N/A	#N/A	#N/A	#N/A	#N/A	#N/A	#N/A	#N/A	#N/A	#N/A	#N/A	#N/A	#N/A	#N/A	#N/A
Q9ESD6	CKLF-like MARVEL transmembrane domain-containing protein 7 OS=Mus musculus GN=Cmtm7 PE=2 SV=1 - [CKLF7_MOUSE]	#N/A	#N/A	#N/A	#N/A	#N/A	6.59	1	1	1	2	-0.0672362	0.154769	#N/A	0.218219	-0.042406	#N/A	-0.0440691	0.24311	#N/A	0.44756	#N/A	#N/A	-0.0693832	#N/A	#N/A	0.271778	#N/A	#N/A	#N/A	#N/A	#N/A	#N/A	#N/A	#N/A	#N/A	#N/A	#N/A	#N/A	#N/A	#N/A	#N/A	#N/A	#N/A	#N/A	#N/A	#N/A	#N/A	#N/A
Q9Z255	Ubiquitin-conjugating enzyme E2 A OS=Mus musculus GN=Ube2a PE=2 SV=1 - [UBE2A_MOUSE]	#N/A	#N/A	#N/A	#N/A	#N/A	6.58	1	1	1	2	-0.165452	0.0454207	#N/A	-0.0933989	-0.0300406	#N/A	-0.0597177	-0.134259	#N/A	-0.0591033	#N/A	#N/A	0.0225441	#N/A	#N/A	-0.0960877	#N/A	#N/A	#N/A	#N/A	#N/A	#N/A	#N/A	#N/A	#N/A	#N/A	#N/A	#N/A	#N/A	#N/A	#N/A	#N/A	#N/A	#N/A	#N/A	#N/A	#N/A	#N/A
Q810M1	Uncharacterized protein C4orf22 homolog OS=Mus musculus PE=2 SV=1 - [CD022_MOUSE]	#N/A	#N/A	#N/A	#N/A	#N/A	6.44	1	1	1	1	-0.0612223	-0.339084	#N/A	-0.324501	0.132403	#N/A	-0.441232	-0.307296	#N/A	0.134323	#N/A	#N/A	-0.200197	#N/A	#N/A	-0.263714	#N/A	#N/A	#N/A	#N/A	#N/A	#N/A	#N/A	#N/A	#N/A	#N/A	#N/A	#N/A	#N/A	#N/A	#N/A	#N/A	#N/A	#N/A	#N/A	#N/A	#N/A	#N/A
P70426	GTP-binding protein Rit1 OS=Mus musculus GN=Rit1 PE=1 SV=1 - [RIT1_MOUSE]	#N/A	#N/A	#N/A	#N/A	#N/A	6.39	1	1	1	1	0.52863	-0.0806308	#N/A	0.144697	-0.0406649	#N/A	-0.0659237	-0.194932	#N/A	0.104577	#N/A	#N/A	0.263014	#N/A	#N/A	0.133781	#N/A	#N/A	#N/A	#N/A	#N/A	#N/A	#N/A	#N/A	#N/A	#N/A	#N/A	#N/A	#N/A	#N/A	#N/A	#N/A	#N/A	#N/A	#N/A	#N/A	#N/A	#N/A
Q925F2	Endothelial cell-selective adhesion molecule OS=Mus musculus GN=Esam PE=1 SV=1 - [ESAM_MOUSE]	#N/A	#N/A	#N/A	#N/A	#N/A	6.09	1	2	2	2	-0.140621	-0.0669896	#N/A	-0.24484	-0.130056	#N/A	-0.0586072	-0.104856	#N/A	-0.120602	#N/A	#N/A	-0.0632659	#N/A	#N/A	-0.159842	#N/A	#N/A	#N/A	#N/A	#N/A	#N/A	#N/A	#N/A	#N/A	#N/A	#N/A	#N/A	#N/A	#N/A	#N/A	#N/A	#N/A	#N/A	#N/A	#N/A	#N/A	#N/A
Q9CZ16	Transmembrane protein 178A OS=Mus musculus GN=Tmem178a PE=2 SV=3 - [T178A_MOUSE]	#N/A	#N/A	#N/A	#N/A	#N/A	6.06	1	2	2	4	-0.0770273	-0.103849	#N/A	-0.0684261	-0.0167376	#N/A	-0.110829	-0.133332	#N/A	-0.102683	#N/A	#N/A	-0.0783912	#N/A	#N/A	-0.0293137	#N/A	#N/A	#N/A	#N/A	#N/A	#N/A	#N/A	#N/A	#N/A	#N/A	#N/A	#N/A	#N/A	#N/A	#N/A	#N/A	#N/A	#N/A	#N/A	#N/A	#N/A	#N/A
Q8CAM5	Ras-related protein Rab-36 OS=Mus musculus GN=Rab36 PE=2 SV=1 - [RAB36_MOUSE]	#N/A	#N/A	#N/A	#N/A	#N/A	5.99	1	1	1	2	-0.205497	-0.41027	#N/A	-0.0675606	-0.329129	#N/A	-0.0970574	-0.104424	#N/A	0.0511896	#N/A	#N/A	-0.100043	#N/A	#N/A	0.975378	#N/A	#N/A	#N/A	#N/A	#N/A	#N/A	#N/A	#N/A	#N/A	#N/A	#N/A	#N/A	#N/A	#N/A	#N/A	#N/A	#N/A	#N/A	#N/A	#N/A	#N/A	#N/A
Q99KS6	Manganese-dependent ADP-ribose/CDP-alcohol diphosphatase OS=Mus musculus GN=Adprm PE=2 SV=1 - [ADPRM_MOUSE]	#N/A	#N/A	#N/A	#N/A	#N/A	5.88	1	1	1	1	-0.491774	-0.521412	#N/A	-0.190499	-0.0332497	#N/A	-0.0098848	0.0125706	#N/A	-0.311172	#N/A	#N/A	-0.519926	#N/A	#N/A	-0.0372948	#N/A	#N/A	#N/A	#N/A	#N/A	#N/A	#N/A	#N/A	#N/A	#N/A	#N/A	#N/A	#N/A	#N/A	#N/A	#N/A	#N/A	#N/A	#N/A	#N/A	#N/A	#N/A
Q64008	Ras-related protein Rab-34 OS=Mus musculus GN=Rab34 PE=1 SV=2 - [RAB34_MOUSE]	#N/A	#N/A	#N/A	#N/A	#N/A	5.79	1	1	1	1	0.0367613	0.131632	#N/A	0.239537	0.263596	#N/A	0.295696	-0.157141	#N/A	0.533687	#N/A	#N/A	0.00937331	#N/A	#N/A	0.392713	#N/A	#N/A	#N/A	#N/A	#N/A	#N/A	#N/A	#N/A	#N/A	#N/A	#N/A	#N/A	#N/A	#N/A	#N/A	#N/A	#N/A	#N/A	#N/A	#N/A	#N/A	#N/A
Q9D287	Pre-mRNA-splicing factor SPF27 OS=Mus musculus GN=Bcas2 PE=2 SV=1 - [SPF27_MOUSE]	#N/A	#N/A	#N/A	#N/A	#N/A	5.78	1	1	1	4	0.0457269	0.120921	#N/A	-0.00776461	0.0661553	#N/A	0.0916285	0.0711591	#N/A	0.0129836	#N/A	#N/A	-0.243892	#N/A	#N/A	0.00350969	#N/A	#N/A	#N/A	#N/A	#N/A	#N/A	#N/A	#N/A	#N/A	#N/A	#N/A	#N/A	#N/A	#N/A	#N/A	#N/A	#N/A	#N/A	#N/A	#N/A	#N/A	#N/A
O35680	28S ribosomal protein S12, mitochondrial OS=Mus musculus GN=Mrps12 PE=2 SV=1 - [RT12_MOUSE]	#N/A	#N/A	#N/A	#N/A	#N/A	5.76	1	1	1	2	0.0366314	-0.140998	#N/A	-0.0294612	0.0313425	#N/A	-0.119685	-0.0996731	#N/A	0.0449855	#N/A	#N/A	0.0188878	#N/A	#N/A	-0.150348	#N/A	#N/A	#N/A	#N/A	#N/A	#N/A	#N/A	#N/A	#N/A	#N/A	#N/A	#N/A	#N/A	#N/A	#N/A	#N/A	#N/A	#N/A	#N/A	#N/A	#N/A	#N/A
Q9D1G2	Phosphomevalonate kinase OS=Mus musculus GN=Pmvk PE=2 SV=3 - [PMVK_MOUSE]	#N/A	#N/A	#N/A	#N/A	#N/A	5.73	1	1	1	1	-0.305316	-0.351713	#N/A	-0.177303	-0.203842	#N/A	-0.248614	-0.119829	#N/A	-0.216882	#N/A	#N/A	-0.253656	#N/A	#N/A	-0.371559	#N/A	#N/A	#N/A	#N/A	#N/A	#N/A	#N/A	#N/A	#N/A	#N/A	#N/A	#N/A	#N/A	#N/A	#N/A	#N/A	#N/A	#N/A	#N/A	#N/A	#N/A	#N/A
Q9CYH5	Glucose-fructose oxidoreductase domain-containing protein 2 OS=Mus musculus GN=Gfod2 PE=2 SV=1 - [GFOD2_MOUSE]	#N/A	#N/A	#N/A	#N/A	#N/A	5.71	1	1	2	11	0.140042	0.121256	#N/A	0.27782	0.385828	#N/A	0.261232	0.236941	#N/A	-0.14807	#N/A	#N/A	0.0281816	#N/A	#N/A	0.212001	#N/A	#N/A	#N/A	#N/A	#N/A	#N/A	#N/A	#N/A	#N/A	#N/A	#N/A	#N/A	#N/A	#N/A	#N/A	#N/A	#N/A	#N/A	#N/A	#N/A	#N/A	#N/A
Q9Z0L8	Gamma-glutamyl hydrolase OS=Mus musculus GN=Ggh PE=1 SV=2 - [GGH_MOUSE]	#N/A	#N/A	#N/A	#N/A	#N/A	5.68	1	1	1	2	0.103126	0.0909003	#N/A	-0.111099	0.0330021	#N/A	-0.0287548	0.0647349	#N/A	0.0163134	#N/A	#N/A	-0.0130039	#N/A	#N/A	-0.11721	#N/A	#N/A	#N/A	#N/A	#N/A	#N/A	#N/A	#N/A	#N/A	#N/A	#N/A	#N/A	#N/A	#N/A	#N/A	#N/A	#N/A	#N/A	#N/A	#N/A	#N/A	#N/A
Q9DAA6	Exosome complex component CSL4 OS=Mus musculus GN=Exosc1 PE=2 SV=1 - [EXOS1_MOUSE]	#N/A	#N/A	#N/A	#N/A	#N/A	5.64	1	1	1	2	-0.216281	0.0276179	#N/A	0.0563585	0.0670576	#N/A	-0.0453851	0.0604271	#N/A	0.082239	#N/A	#N/A	-0.205558	#N/A	#N/A	0.187121	#N/A	#N/A	#N/A	#N/A	#N/A	#N/A	#N/A	#N/A	#N/A	#N/A	#N/A	#N/A	#N/A	#N/A	#N/A	#N/A	#N/A	#N/A	#N/A	#N/A	#N/A	#N/A
Q9CZW6	E3 ubiquitin-protein ligase RNF146 OS=Mus musculus GN=Rnf146 PE=1 SV=2 - [RN146_MOUSE]	#N/A	#N/A	#N/A	#N/A	#N/A	5.57	1	2	2	4	0.0123952	0.122609	#N/A	-0.190454	0.0350977	#N/A	-0.223936	-0.0501493	#N/A	-0.114219	#N/A	#N/A	-0.0957049	#N/A	#N/A	-0.0828332	#N/A	#N/A	#N/A	#N/A	#N/A	#N/A	#N/A	#N/A	#N/A	#N/A	#N/A	#N/A	#N/A	#N/A	#N/A	#N/A	#N/A	#N/A	#N/A	#N/A	#N/A	#N/A
Q9CXK8	60S ribosome subunit biogenesis protein NIP7 homolog OS=Mus musculus GN=Nip7 PE=2 SV=1 - [NIP7_MOUSE]	#N/A	#N/A	#N/A	#N/A	#N/A	5.56	1	1	1	2	-0.12018	-0.00388547	#N/A	0.0545091	-0.0133616	#N/A	-0.0401091	0.13058	#N/A	0.0505155	#N/A	#N/A	-0.259332	#N/A	#N/A	-0.14793	#N/A	#N/A	#N/A	#N/A	#N/A	#N/A	#N/A	#N/A	#N/A	#N/A	#N/A	#N/A	#N/A	#N/A	#N/A	#N/A	#N/A	#N/A	#N/A	#N/A	#N/A	#N/A
P47879	Insulin-like growth factor-binding protein 4 OS=Mus musculus GN=Igfbp4 PE=2 SV=2 - [IBP4_MOUSE]	#N/A	#N/A	#N/A	#N/A	#N/A	5.51	1	1	1	1	-0.535246	-0.420149	#N/A	-0.722095	-0.344658	#N/A	-0.0705609	-0.745229	#N/A	-0.100335	#N/A	#N/A	-0.0197415	#N/A	#N/A	0.251891	#N/A	#N/A	#N/A	#N/A	#N/A	#N/A	#N/A	#N/A	#N/A	#N/A	#N/A	#N/A	#N/A	#N/A	#N/A	#N/A	#N/A	#N/A	#N/A	#N/A	#N/A	#N/A
Q91X56	Sphingosine 1-phosphate receptor 5 OS=Mus musculus GN=S1pr5 PE=2 SV=1 - [S1PR5_MOUSE]	#N/A	#N/A	#N/A	#N/A	#N/A	5.5	1	2	2	4	0.0345402	-0.190302	#N/A	-0.152288	-0.378426	#N/A	-0.114613	-0.0237624	#N/A	0.0965264	#N/A	#N/A	-0.211023	#N/A	#N/A	0.0351744	#N/A	#N/A	#N/A	#N/A	#N/A	#N/A	#N/A	#N/A	#N/A	#N/A	#N/A	#N/A	#N/A	#N/A	#N/A	#N/A	#N/A	#N/A	#N/A	#N/A	#N/A	#N/A
Q8VC16	Leucine-rich repeat-containing protein 14 OS=Mus musculus GN=Lrrc14 PE=2 SV=1 - [LRC14_MOUSE]	#N/A	#N/A	#N/A	#N/A	#N/A	5.48	1	2	2	4	-0.145441	-0.241484	#N/A	0.15955	-0.00226508	#N/A	-0.0068959	-0.0771983	#N/A	-0.0507077	#N/A	#N/A	0.0477305	#N/A	#N/A	-0.0596112	#N/A	#N/A	#N/A	#N/A	#N/A	#N/A	#N/A	#N/A	#N/A	#N/A	#N/A	#N/A	#N/A	#N/A	#N/A	#N/A	#N/A	#N/A	#N/A	#N/A	#N/A	#N/A
Q9CZ69	CKLF-like MARVEL transmembrane domain-containing protein 6 OS=Mus musculus GN=Cmtm6 PE=2 SV=1 - [CKLF6_MOUSE]	#N/A	#N/A	#N/A	#N/A	#N/A	5.46	1	1	1	1	0.00181149	0.190631	#N/A	0.127929	0.190199	#N/A	0.146405	0.248193	#N/A	0.298107	#N/A	#N/A	0.396944	#N/A	#N/A	0.338196	#N/A	#N/A	#N/A	#N/A	#N/A	#N/A	#N/A	#N/A	#N/A	#N/A	#N/A	#N/A	#N/A	#N/A	#N/A	#N/A	#N/A	#N/A	#N/A	#N/A	#N/A	#N/A
Q99N92	39S ribosomal protein L27, mitochondrial OS=Mus musculus GN=Mrpl27 PE=2 SV=1 - [RM27_MOUSE]	#N/A	#N/A	#N/A	#N/A	#N/A	5.41	1	1	1	2	-0.0416324	0.140119	#N/A	0.0474436	-0.0480805	#N/A	-0.0135381	0.0873152	#N/A	-0.0393348	#N/A	#N/A	-0.0229363	#N/A	#N/A	-0.0269107	#N/A	#N/A	#N/A	#N/A	#N/A	#N/A	#N/A	#N/A	#N/A	#N/A	#N/A	#N/A	#N/A	#N/A	#N/A	#N/A	#N/A	#N/A	#N/A	#N/A	#N/A	#N/A
Q6P9Z1	SWI/SNF-related matrix-associated actin-dependent regulator of chromatin subfamily D member 3 OS=Mus musculus GN=Smarcd3 PE=1 SV=2 - [SMRD3_MOUSE]	#N/A	#N/A	#N/A	#N/A	#N/A	5.38	1	1	2	4	0.159821	-0.0509742	#N/A	0.0723572	0.193432	#N/A	-0.0533016	0.121813	#N/A	-0.00411582	#N/A	#N/A	-0.0995226	#N/A	#N/A	-0.255541	#N/A	#N/A	#N/A	#N/A	#N/A	#N/A	#N/A	#N/A	#N/A	#N/A	#N/A	#N/A	#N/A	#N/A	#N/A	#N/A	#N/A	#N/A	#N/A	#N/A	#N/A	#N/A
P70340	Mothers against decapentaplegic homolog 1 OS=Mus musculus GN=Smad1 PE=1 SV=2 - [SMAD1_MOUSE]	#N/A	#N/A	#N/A	#N/A	#N/A	5.38	2	1	2	2	0.262815	-0.136331	#N/A	-0.0326867	0.182263	#N/A	-0.0148121	0.208305	#N/A	0.0765722	#N/A	#N/A	0.116606	#N/A	#N/A	-0.194816	#N/A	#N/A	#N/A	#N/A	#N/A	#N/A	#N/A	#N/A	#N/A	#N/A	#N/A	#N/A	#N/A	#N/A	#N/A	#N/A	#N/A	#N/A	#N/A	#N/A	#N/A	#N/A
Q9Z2G1	Protein fem-1 homolog A-A OS=Mus musculus GN=Fem1aa PE=2 SV=1 - [FM1AA_MOUSE]	#N/A	#N/A	#N/A	#N/A	#N/A	5.35	2	2	3	6	0.102349	0.181049	#N/A	0.07652	-0.247565	#N/A	0.0938925	-0.0817669	#N/A	0.159149	#N/A	#N/A	-0.14353	#N/A	#N/A	0.151237	#N/A	#N/A	#N/A	#N/A	#N/A	#N/A	#N/A	#N/A	#N/A	#N/A	#N/A	#N/A	#N/A	#N/A	#N/A	#N/A	#N/A	#N/A	#N/A	#N/A	#N/A	#N/A
Q8VDU0	G-protein-signaling modulator 2 OS=Mus musculus GN=Gpsm2 PE=1 SV=2 - [GPSM2_MOUSE]	#N/A	#N/A	#N/A	#N/A	#N/A	5.3	1	1	3	7	0.0369677	0.204631	#N/A	0.202139	0.172547	#N/A	0.124528	0.158228	#N/A	0.0357159	#N/A	#N/A	0.051798	#N/A	#N/A	0.302737	#N/A	#N/A	#N/A	#N/A	#N/A	#N/A	#N/A	#N/A	#N/A	#N/A	#N/A	#N/A	#N/A	#N/A	#N/A	#N/A	#N/A	#N/A	#N/A	#N/A	#N/A	#N/A
D3Z690	Izumo sperm-egg fusion protein 4 OS=Mus musculus GN=Izumo4 PE=2 SV=1 - [IZUM4_MOUSE]	#N/A	#N/A	#N/A	#N/A	#N/A	5.29	1	1	1	1	0.0507013	-0.143391	#N/A	0.0252844	0.238363	#N/A	-0.0966406	-0.31349	#N/A	0.0019995	#N/A	#N/A	-0.0888314	#N/A	#N/A	-0.0433301	#N/A	#N/A	#N/A	#N/A	#N/A	#N/A	#N/A	#N/A	#N/A	#N/A	#N/A	#N/A	#N/A	#N/A	#N/A	#N/A	#N/A	#N/A	#N/A	#N/A	#N/A	#N/A
Q3UWA4	Tripartite motif-containing protein 40 OS=Mus musculus GN=Trim40 PE=2 SV=1 - [TRI40_MOUSE]	#N/A	#N/A	#N/A	#N/A	#N/A	5.28	1	1	1	1	-0.147474	-0.101087	#N/A	-0.0295081	-0.358721	#N/A	-0.15228	-0.231662	#N/A	-0.343686	#N/A	#N/A	-0.491801	#N/A	#N/A	-0.333586	#N/A	#N/A	#N/A	#N/A	#N/A	#N/A	#N/A	#N/A	#N/A	#N/A	#N/A	#N/A	#N/A	#N/A	#N/A	#N/A	#N/A	#N/A	#N/A	#N/A	#N/A	#N/A
Q61176	Arginase-1 OS=Mus musculus GN=Arg1 PE=1 SV=1 - [ARGI1_MOUSE]	#N/A	#N/A	#N/A	#N/A	#N/A	5.26	1	1	2	3	0.0926075	0.00458678	#N/A	0.184681	0.24497	#N/A	0.234819	0.0472805	#N/A	-0.158194	#N/A	#N/A	-0.0790813	#N/A	#N/A	0.20034	#N/A	#N/A	#N/A	#N/A	#N/A	#N/A	#N/A	#N/A	#N/A	#N/A	#N/A	#N/A	#N/A	#N/A	#N/A	#N/A	#N/A	#N/A	#N/A	#N/A	#N/A	#N/A
Q9CR48	DNA damage-regulated autophagy modulator protein 2 OS=Mus musculus GN=Dram2 PE=2 SV=1 - [DRAM2_MOUSE]	#N/A	#N/A	#N/A	#N/A	#N/A	5.24	1	1	1	1	0.17647	-0.0217462	#N/A	0.11518	0.201323	#N/A	0.000344014	-0.131202	#N/A	0.0230012	#N/A	#N/A	0.116649	#N/A	#N/A	0.0560589	#N/A	#N/A	#N/A	#N/A	#N/A	#N/A	#N/A	#N/A	#N/A	#N/A	#N/A	#N/A	#N/A	#N/A	#N/A	#N/A	#N/A	#N/A	#N/A	#N/A	#N/A	#N/A
Q6SJ95	TATA box-binding protein-like protein 2 OS=Mus musculus GN=Tbpl2 PE=1 SV=1 - [TBPL2_MOUSE]	#N/A	#N/A	#N/A	#N/A	#N/A	5.14	1	1	1	1	-0.148558	-0.112453	#N/A	-0.063336	0.0904166	#N/A	-0.140194	-0.171151	#N/A	0.0915909	#N/A	#N/A	-0.206312	#N/A	#N/A	-0.0476984	#N/A	#N/A	#N/A	#N/A	#N/A	#N/A	#N/A	#N/A	#N/A	#N/A	#N/A	#N/A	#N/A	#N/A	#N/A	#N/A	#N/A	#N/A	#N/A	#N/A	#N/A	#N/A
Q9Z2F7	BCL2/adenovirus E1B 19 kDa protein-interacting protein 3-like OS=Mus musculus GN=Bnip3l PE=1 SV=1 - [BNI3L_MOUSE]	#N/A	#N/A	#N/A	#N/A	#N/A	5.05	1	2	2	4	-0.149821	0.0863358	#N/A	-0.139741	-0.154025	#N/A	0.0288751	-0.137668	#N/A	0.0193822	#N/A	#N/A	-0.02525	#N/A	#N/A	0.131205	#N/A	#N/A	#N/A	#N/A	#N/A	#N/A	#N/A	#N/A	#N/A	#N/A	#N/A	#N/A	#N/A	#N/A	#N/A	#N/A	#N/A	#N/A	#N/A	#N/A	#N/A	#N/A
Q8BGT7	Survival of motor neuron-related-splicing factor 30 OS=Mus musculus GN=Smndc1 PE=2 SV=1 - [SPF30_MOUSE]	#N/A	#N/A	#N/A	#N/A	#N/A	5.04	1	1	1	2	-0.0944284	-0.0272485	#N/A	0.079181	-0.219658	#N/A	-0.180344	-0.0551117	#N/A	0.12447	#N/A	#N/A	0.031731	#N/A	#N/A	-0.0361067	#N/A	#N/A	#N/A	#N/A	#N/A	#N/A	#N/A	#N/A	#N/A	#N/A	#N/A	#N/A	#N/A	#N/A	#N/A	#N/A	#N/A	#N/A	#N/A	#N/A	#N/A	#N/A
Q9DAM5	Mitochondrial thiamine pyrophosphate carrier OS=Mus musculus GN=Slc25a19 PE=2 SV=1 - [TPC_MOUSE]	#N/A	#N/A	#N/A	#N/A	#N/A	5.03	1	2	2	5	-0.208155	-0.10245	#N/A	-0.240221	-0.201039	#N/A	0.0160288	-0.261882	#N/A	-0.122673	#N/A	#N/A	0.0877371	#N/A	#N/A	-0.0535605	#N/A	#N/A	#N/A	#N/A	#N/A	#N/A	#N/A	#N/A	#N/A	#N/A	#N/A	#N/A	#N/A	#N/A	#N/A	#N/A	#N/A	#N/A	#N/A	#N/A	#N/A	#N/A
Q9DCJ7	Aurora kinase A-interacting protein OS=Mus musculus GN=Aurkaip1 PE=2 SV=2 - [AKIP_MOUSE]	#N/A	#N/A	#N/A	#N/A	#N/A	5	1	1	1	2	0.192933	0.153567	#N/A	0.0972862	0.161884	#N/A	0.00631105	0.0418836	#N/A	0.293959	#N/A	#N/A	0.00737041	#N/A	#N/A	0.140885	#N/A	#N/A	#N/A	#N/A	#N/A	#N/A	#N/A	#N/A	#N/A	#N/A	#N/A	#N/A	#N/A	#N/A	#N/A	#N/A	#N/A	#N/A	#N/A	#N/A	#N/A	#N/A
Q00724	Retinol-binding protein 4 OS=Mus musculus GN=Rbp4 PE=2 SV=2 - [RET4_MOUSE]	#N/A	#N/A	#N/A	#N/A	#N/A	4.98	1	1	1	1	-0.222833	0.0196568	#N/A	-0.0389122	-0.0654582	#N/A	-0.0356292	0.124923	#N/A	0.0519935	#N/A	#N/A	-0.229291	#N/A	#N/A	0.0862758	#N/A	#N/A	#N/A	#N/A	#N/A	#N/A	#N/A	#N/A	#N/A	#N/A	#N/A	#N/A	#N/A	#N/A	#N/A	#N/A	#N/A	#N/A	#N/A	#N/A	#N/A	#N/A
Q99N11	Dual specificity protein phosphatase 22 OS=Mus musculus GN=Dusp22 PE=1 SV=1 - [DUS22_MOUSE]	#N/A	#N/A	#N/A	#N/A	#N/A	4.89	1	1	1	1	0.0613756	-0.12981	#N/A	0.00986463	-0.208996	#N/A	-0.0904362	0.0422016	#N/A	0.15882	#N/A	#N/A	-0.0252699	#N/A	#N/A	-0.219563	#N/A	#N/A	#N/A	#N/A	#N/A	#N/A	#N/A	#N/A	#N/A	#N/A	#N/A	#N/A	#N/A	#N/A	#N/A	#N/A	#N/A	#N/A	#N/A	#N/A	#N/A	#N/A
Q921C5	Protein bicaudal D homolog 2 OS=Mus musculus GN=Bicd2 PE=1 SV=1 - [BICD2_MOUSE]	#N/A	#N/A	#N/A	#N/A	#N/A	4.88	1	3	4	10	-0.0795798	-0.00328836	#N/A	-0.0303701	-0.114768	#N/A	-0.102437	0.11488	#N/A	-0.0191311	#N/A	#N/A	-0.0350649	#N/A	#N/A	-0.0250256	#N/A	#N/A	#N/A	#N/A	#N/A	#N/A	#N/A	#N/A	#N/A	#N/A	#N/A	#N/A	#N/A	#N/A	#N/A	#N/A	#N/A	#N/A	#N/A	#N/A	#N/A	#N/A
P56501	Mitochondrial uncoupling protein 3 OS=Mus musculus GN=Ucp3 PE=2 SV=1 - [UCP3_MOUSE]	#N/A	#N/A	#N/A	#N/A	#N/A	4.87	1	1	1	1	0.250691	0.351823	#N/A	-0.0197845	-0.0603188	#N/A	-0.0119642	-0.0807307	#N/A	0.0949347	#N/A	#N/A	-0.174776	#N/A	#N/A	0.0429349	#N/A	#N/A	#N/A	#N/A	#N/A	#N/A	#N/A	#N/A	#N/A	#N/A	#N/A	#N/A	#N/A	#N/A	#N/A	#N/A	#N/A	#N/A	#N/A	#N/A	#N/A	#N/A
P70208	Plexin-A3 OS=Mus musculus GN=Plxna3 PE=1 SV=2 - [PLXA3_MOUSE]	#N/A	#N/A	#N/A	#N/A	#N/A	4.86	1	2	10	50	0.0933721	0.0978383	#N/A	-0.023304	-0.0419141	#N/A	0.0294652	-0.0275171	#N/A	-0.0170697	#N/A	#N/A	0.026213	#N/A	#N/A	0.231689	#N/A	#N/A	#N/A	#N/A	#N/A	#N/A	#N/A	#N/A	#N/A	#N/A	#N/A	#N/A	#N/A	#N/A	#N/A	#N/A	#N/A	#N/A	#N/A	#N/A	#N/A	#N/A
P70271	PDZ and LIM domain protein 4 OS=Mus musculus GN=Pdlim4 PE=1 SV=3 - [PDLI4_MOUSE]	#N/A	#N/A	#N/A	#N/A	#N/A	4.85	1	1	1	1	0.137304	-0.0683685	#N/A	0.115526	-0.0878043	#N/A	-0.0428344	0.00935752	#N/A	0.0486248	#N/A	#N/A	0.20393	#N/A	#N/A	0.268028	#N/A	#N/A	#N/A	#N/A	#N/A	#N/A	#N/A	#N/A	#N/A	#N/A	#N/A	#N/A	#N/A	#N/A	#N/A	#N/A	#N/A	#N/A	#N/A	#N/A	#N/A	#N/A
Q9JKP7	DNA polymerase epsilon subunit 3 OS=Mus musculus GN=Pole3 PE=2 SV=1 - [DPOE3_MOUSE]	#N/A	#N/A	#N/A	#N/A	#N/A	4.83	1	1	1	1	-0.0442185	-0.0642266	#N/A	-0.15073	-0.00552629	#N/A	-0.093909	-0.0103862	#N/A	-0.121404	#N/A	#N/A	0.00812036	#N/A	#N/A	-0.0408655	#N/A	#N/A	#N/A	#N/A	#N/A	#N/A	#N/A	#N/A	#N/A	#N/A	#N/A	#N/A	#N/A	#N/A	#N/A	#N/A	#N/A	#N/A	#N/A	#N/A	#N/A	#N/A
A2RSX7	tRNA wybutosine-synthesizing protein 5 OS=Mus musculus GN=Tyw5 PE=2 SV=2 - [TYW5_MOUSE]	#N/A	#N/A	#N/A	#N/A	#N/A	4.76	1	1	1	2	0.281479	0.233947	#N/A	0.139668	0.260419	#N/A	-0.0597278	0.0163501	#N/A	-0.0265647	#N/A	#N/A	0.233153	#N/A	#N/A	0.188736	#N/A	#N/A	#N/A	#N/A	#N/A	#N/A	#N/A	#N/A	#N/A	#N/A	#N/A	#N/A	#N/A	#N/A	#N/A	#N/A	#N/A	#N/A	#N/A	#N/A	#N/A	#N/A
P08905	Lysozyme C-2 OS=Mus musculus GN=Lyz2 PE=1 SV=2 - [LYZ2_MOUSE]	#N/A	#N/A	#N/A	#N/A	#N/A	4.73	2	1	1	2	-1.42896	-1.28331	#N/A	0.417659	0.19456	#N/A	-0.373468	1.1135	#N/A	-1.14947	#N/A	#N/A	-0.109248	#N/A	#N/A	0.258497	#N/A	#N/A	#N/A	#N/A	#N/A	#N/A	#N/A	#N/A	#N/A	#N/A	#N/A	#N/A	#N/A	#N/A	#N/A	#N/A	#N/A	#N/A	#N/A	#N/A	#N/A	#N/A
P70345	Bcl-2-like protein 2 OS=Mus musculus GN=Bcl2l2 PE=2 SV=1 - [B2CL2_MOUSE]	#N/A	#N/A	#N/A	#N/A	#N/A	4.66	1	1	1	1	0.329129	0.13318	#N/A	0.25666	0.34786	#N/A	0.0707279	0.153454	#N/A	0.185026	#N/A	#N/A	0.272832	#N/A	#N/A	0.434286	#N/A	#N/A	#N/A	#N/A	#N/A	#N/A	#N/A	#N/A	#N/A	#N/A	#N/A	#N/A	#N/A	#N/A	#N/A	#N/A	#N/A	#N/A	#N/A	#N/A	#N/A	#N/A
Q91W29	Cytochrome c oxidase subunit 4 isoform 2, mitochondrial OS=Mus musculus GN=Cox4i2 PE=2 SV=1 - [COX42_MOUSE]	#N/A	#N/A	#N/A	#N/A	#N/A	4.65	1	1	1	1	0.0526444	0.0299362	#N/A	0.101945	0.0178471	#N/A	0.00825414	0.0442404	#N/A	0.0263928	#N/A	#N/A	0.0564021	#N/A	#N/A	-0.0614606	#N/A	#N/A	#N/A	#N/A	#N/A	#N/A	#N/A	#N/A	#N/A	#N/A	#N/A	#N/A	#N/A	#N/A	#N/A	#N/A	#N/A	#N/A	#N/A	#N/A	#N/A	#N/A
Q8BG41	Proteasome subunit beta type-11 OS=Mus musculus GN=Psmb11 PE=1 SV=1 - [PSB11_MOUSE]	#N/A	#N/A	#N/A	#N/A	#N/A	4.64	1	1	1	1	0.0797099	-0.0550754	#N/A	0.150254	0.0621906	#N/A	-0.0990863	-0.127227	#N/A	-0.0382376	#N/A	#N/A	-0.0840586	#N/A	#N/A	-0.00689082	#N/A	#N/A	#N/A	#N/A	#N/A	#N/A	#N/A	#N/A	#N/A	#N/A	#N/A	#N/A	#N/A	#N/A	#N/A	#N/A	#N/A	#N/A	#N/A	#N/A	#N/A	#N/A
P11928	2'-5'-oligoadenylate synthase 1A OS=Mus musculus GN=Oas1a PE=2 SV=2 - [OAS1A_MOUSE]	#N/A	#N/A	#N/A	#N/A	#N/A	4.63	1	1	1	1	-0.614618	-0.126802	#N/A	-0.00668859	-0.241305	#N/A	-0.439209	0.27526	#N/A	-0.518235	#N/A	#N/A	-0.452004	#N/A	#N/A	-0.202429	#N/A	#N/A	#N/A	#N/A	#N/A	#N/A	#N/A	#N/A	#N/A	#N/A	#N/A	#N/A	#N/A	#N/A	#N/A	#N/A	#N/A	#N/A	#N/A	#N/A	#N/A	#N/A
Q64676	2-hydroxyacylsphingosine 1-beta-galactosyltransferase OS=Mus musculus GN=Ugt8 PE=2 SV=2 - [CGT_MOUSE]	#N/A	#N/A	#N/A	#N/A	#N/A	4.62	1	2	2	4	0.0835969	0.0970321	#N/A	-0.0309798	-0.0485568	#N/A	0.0798098	0.00314101	#N/A	0.159368	#N/A	#N/A	-0.0774135	#N/A	#N/A	0.243007	#N/A	#N/A	#N/A	#N/A	#N/A	#N/A	#N/A	#N/A	#N/A	#N/A	#N/A	#N/A	#N/A	#N/A	#N/A	#N/A	#N/A	#N/A	#N/A	#N/A	#N/A	#N/A
P35737	Class II histocompatibility antigen, M beta 1 chain OS=Mus musculus GN=H2-DMb1 PE=2 SV=1 - [DMB_MOUSE]	#N/A	#N/A	#N/A	#N/A	#N/A	4.6	1	1	1	1	-0.223527	0.124801	#N/A	-0.18676	0.0647936	#N/A	-0.103425	-0.322415	#N/A	0.0602691	#N/A	#N/A	-0.29635	#N/A	#N/A	-0.16459	#N/A	#N/A	#N/A	#N/A	#N/A	#N/A	#N/A	#N/A	#N/A	#N/A	#N/A	#N/A	#N/A	#N/A	#N/A	#N/A	#N/A	#N/A	#N/A	#N/A	#N/A	#N/A
Q8BJU2	Tetraspanin-9 OS=Mus musculus GN=Tspan9 PE=1 SV=1 - [TSN9_MOUSE]	#N/A	#N/A	#N/A	#N/A	#N/A	4.6	1	1	1	1	-0.0397328	-0.0492601	#N/A	-0.0451536	0.101906	#N/A	-0.0101069	-0.0378186	#N/A	0.204174	#N/A	#N/A	0.0501925	#N/A	#N/A	0.231872	#N/A	#N/A	#N/A	#N/A	#N/A	#N/A	#N/A	#N/A	#N/A	#N/A	#N/A	#N/A	#N/A	#N/A	#N/A	#N/A	#N/A	#N/A	#N/A	#N/A	#N/A	#N/A
P28076	Proteasome subunit beta type-9 OS=Mus musculus GN=Psmb9 PE=1 SV=1 - [PSB9_MOUSE]	#N/A	#N/A	#N/A	#N/A	#N/A	4.57	1	1	1	2	-0.303405	-0.353194	#N/A	0.0111488	-0.00309972	#N/A	0.176031	0.669736	#N/A	-0.528651	#N/A	#N/A	-0.181163	#N/A	#N/A	-0.279624	#N/A	#N/A	#N/A	#N/A	#N/A	#N/A	#N/A	#N/A	#N/A	#N/A	#N/A	#N/A	#N/A	#N/A	#N/A	#N/A	#N/A	#N/A	#N/A	#N/A	#N/A	#N/A
Q9DD02	Protein Hikeshi OS=Mus musculus GN=L7rn6 PE=2 SV=1 - [HIKES_MOUSE]	#N/A	#N/A	#N/A	#N/A	#N/A	4.57	1	1	1	1	-0.141621	0.0476855	#N/A	0.0434287	-0.0345247	#N/A	0.122421	0.0605852	#N/A	-0.060919	#N/A	#N/A	0.117985	#N/A	#N/A	0.192762	#N/A	#N/A	#N/A	#N/A	#N/A	#N/A	#N/A	#N/A	#N/A	#N/A	#N/A	#N/A	#N/A	#N/A	#N/A	#N/A	#N/A	#N/A	#N/A	#N/A	#N/A	#N/A
O70176	Pituitary adenylate cyclase-activating polypeptide OS=Mus musculus GN=Adcyap1 PE=2 SV=1 - [PACA_MOUSE]	#N/A	#N/A	#N/A	#N/A	#N/A	4.57	1	1	1	1	-0.0182866	-0.443617	#N/A	-0.05199	-0.0748657	#N/A	0.081191	-0.00610581	#N/A	0.146065	#N/A	#N/A	0.0239535	#N/A	#N/A	-0.0276212	#N/A	#N/A	#N/A	#N/A	#N/A	#N/A	#N/A	#N/A	#N/A	#N/A	#N/A	#N/A	#N/A	#N/A	#N/A	#N/A	#N/A	#N/A	#N/A	#N/A	#N/A	#N/A
Q9CR25	Diphthamide biosynthesis protein 2 OS=Mus musculus GN=Dph2 PE=1 SV=1 - [DPH2_MOUSE]	#N/A	#N/A	#N/A	#N/A	#N/A	4.5	1	2	2	3	0.0737518	0.0372823	#N/A	-0.0523679	0.213518	#N/A	0.081546	0.15902	#N/A	0.0330403	#N/A	#N/A	0.153949	#N/A	#N/A	0.0513984	#N/A	#N/A	#N/A	#N/A	#N/A	#N/A	#N/A	#N/A	#N/A	#N/A	#N/A	#N/A	#N/A	#N/A	#N/A	#N/A	#N/A	#N/A	#N/A	#N/A	#N/A	#N/A
Q8VDP2	UPF0428 protein CXorf56 homolog OS=Mus musculus PE=2 SV=1 - [CX056_MOUSE]	#N/A	#N/A	#N/A	#N/A	#N/A	4.5	1	1	1	1	0.114884	0.170701	#N/A	-0.0528114	0.0792521	#N/A	0.0302125	-0.0321139	#N/A	0.0771019	#N/A	#N/A	-0.0221369	#N/A	#N/A	-0.0826712	#N/A	#N/A	#N/A	#N/A	#N/A	#N/A	#N/A	#N/A	#N/A	#N/A	#N/A	#N/A	#N/A	#N/A	#N/A	#N/A	#N/A	#N/A	#N/A	#N/A	#N/A	#N/A
Q62276	Mediator of RNA polymerase II transcription subunit 22 OS=Mus musculus GN=Med22 PE=2 SV=2 - [MED22_MOUSE]	#N/A	#N/A	#N/A	#N/A	#N/A	4.5	1	1	1	2	-0.137507	-0.192015	#N/A	-0.279037	-0.00553469	#N/A	-0.342136	0.0895236	#N/A	-0.320203	#N/A	#N/A	-0.276866	#N/A	#N/A	0.122804	#N/A	#N/A	#N/A	#N/A	#N/A	#N/A	#N/A	#N/A	#N/A	#N/A	#N/A	#N/A	#N/A	#N/A	#N/A	#N/A	#N/A	#N/A	#N/A	#N/A	#N/A	#N/A
Q9CZE3	Ras-related protein Rab-32 OS=Mus musculus GN=Rab32 PE=2 SV=3 - [RAB32_MOUSE]	#N/A	#N/A	#N/A	#N/A	#N/A	4.48	1	1	1	1	-0.00669404	-0.182174	#N/A	0.0572323	-0.0909668	#N/A	-0.0988294	0.0209783	#N/A	0.22619	#N/A	#N/A	-0.0375675	#N/A	#N/A	-0.375361	#N/A	#N/A	#N/A	#N/A	#N/A	#N/A	#N/A	#N/A	#N/A	#N/A	#N/A	#N/A	#N/A	#N/A	#N/A	#N/A	#N/A	#N/A	#N/A	#N/A	#N/A	#N/A
Q9WVH9	Fibulin-5 OS=Mus musculus GN=Fbln5 PE=2 SV=1 - [FBLN5_MOUSE]	#N/A	#N/A	#N/A	#N/A	#N/A	4.46	1	2	2	5	-0.267351	0.155421	#N/A	0.0922223	0.291923	#N/A	0.0198799	0.267621	#N/A	-0.154275	#N/A	#N/A	0.14495	#N/A	#N/A	0.064763	#N/A	#N/A	#N/A	#N/A	#N/A	#N/A	#N/A	#N/A	#N/A	#N/A	#N/A	#N/A	#N/A	#N/A	#N/A	#N/A	#N/A	#N/A	#N/A	#N/A	#N/A	#N/A
Q6DIB4	Uncharacterized protein C20orf112 homolog OS=Mus musculus PE=2 SV=1 - [CT112_MOUSE]	#N/A	#N/A	#N/A	#N/A	#N/A	4.45	1	2	2	2	-0.127099	0.00379345	#N/A	-0.193913	-0.413674	#N/A	-0.0414047	0.17238	#N/A	-0.206918	#N/A	#N/A	-0.215516	#N/A	#N/A	0.337886	#N/A	#N/A	#N/A	#N/A	#N/A	#N/A	#N/A	#N/A	#N/A	#N/A	#N/A	#N/A	#N/A	#N/A	#N/A	#N/A	#N/A	#N/A	#N/A	#N/A	#N/A	#N/A
Q9DCE5	p21-activated protein kinase-interacting protein 1 OS=Mus musculus GN=Pak1ip1 PE=2 SV=2 - [PK1IP_MOUSE]	#N/A	#N/A	#N/A	#N/A	#N/A	4.45	1	1	1	2	-0.425056	-0.0448689	#N/A	-0.62041	-0.691233	#N/A	-0.451539	-0.520484	#N/A	-0.872452	#N/A	#N/A	-0.44808	#N/A	#N/A	-0.178869	#N/A	#N/A	#N/A	#N/A	#N/A	#N/A	#N/A	#N/A	#N/A	#N/A	#N/A	#N/A	#N/A	#N/A	#N/A	#N/A	#N/A	#N/A	#N/A	#N/A	#N/A	#N/A
Q8VEK2	Rhomboid domain-containing protein 2 OS=Mus musculus GN=Rhbdd2 PE=1 SV=1 - [RHBD2_MOUSE]	#N/A	#N/A	#N/A	#N/A	#N/A	4.43	1	1	1	2	0.13825	-0.0100466	#N/A	0.160229	0.14145	#N/A	-0.259694	0.269656	#N/A	0.1946	#N/A	#N/A	-0.00531694	#N/A	#N/A	0.291637	#N/A	#N/A	#N/A	#N/A	#N/A	#N/A	#N/A	#N/A	#N/A	#N/A	#N/A	#N/A	#N/A	#N/A	#N/A	#N/A	#N/A	#N/A	#N/A	#N/A	#N/A	#N/A
Q8VCX6	Kaptin OS=Mus musculus GN=Kptn PE=2 SV=1 - [KPTN_MOUSE]	#N/A	#N/A	#N/A	#N/A	#N/A	4.42	1	2	2	2	-0.0613068	-0.139134	#N/A	-0.041668	0.0778266	#N/A	-0.0340134	-0.104233	#N/A	0.0143832	#N/A	#N/A	-0.153961	#N/A	#N/A	0.042234	#N/A	#N/A	#N/A	#N/A	#N/A	#N/A	#N/A	#N/A	#N/A	#N/A	#N/A	#N/A	#N/A	#N/A	#N/A	#N/A	#N/A	#N/A	#N/A	#N/A	#N/A	#N/A
Q6NZA9	Transcription initiation factor TFIID subunit 9B OS=Mus musculus GN=Taf9b PE=1 SV=2 - [TAF9B_MOUSE]	#N/A	#N/A	#N/A	#N/A	#N/A	4.42	1	1	1	2	0.0136044	0.14374	#N/A	0.0664538	0.00162353	#N/A	0.277411	0.094435	#N/A	0.225516	#N/A	#N/A	-0.0523381	#N/A	#N/A	0.0509372	#N/A	#N/A	#N/A	#N/A	#N/A	#N/A	#N/A	#N/A	#N/A	#N/A	#N/A	#N/A	#N/A	#N/A	#N/A	#N/A	#N/A	#N/A	#N/A	#N/A	#N/A	#N/A
P49138	MAP kinase-activated protein kinase 2 OS=Mus musculus GN=Mapkapk2 PE=1 SV=2 - [MAPK2_MOUSE]	#N/A	#N/A	#N/A	#N/A	#N/A	4.4	1	2	2	4	0.154752	0.239689	#N/A	-0.0557526	-0.013676	#N/A	-0.128692	0.0810553	#N/A	0.000383325	#N/A	#N/A	-0.00217432	#N/A	#N/A	0.053168	#N/A	#N/A	#N/A	#N/A	#N/A	#N/A	#N/A	#N/A	#N/A	#N/A	#N/A	#N/A	#N/A	#N/A	#N/A	#N/A	#N/A	#N/A	#N/A	#N/A	#N/A	#N/A
Q8BM39	Pre-mRNA-splicing factor 18 OS=Mus musculus GN=Prpf18 PE=2 SV=1 - [PRP18_MOUSE]	#N/A	#N/A	#N/A	#N/A	#N/A	4.39	1	1	2	4	-0.174988	0.231088	#N/A	0.0127951	-0.136182	#N/A	-0.0692547	-0.0848326	#N/A	0.0859236	#N/A	#N/A	0.121754	#N/A	#N/A	0.187408	#N/A	#N/A	#N/A	#N/A	#N/A	#N/A	#N/A	#N/A	#N/A	#N/A	#N/A	#N/A	#N/A	#N/A	#N/A	#N/A	#N/A	#N/A	#N/A	#N/A	#N/A	#N/A
Q9JLJ0	Lipopolysaccharide-induced tumor necrosis factor-alpha factor homolog OS=Mus musculus GN=Litaf PE=1 SV=1 - [LITAF_MOUSE]	#N/A	#N/A	#N/A	#N/A	#N/A	4.35	1	1	1	4	-0.0615121	-0.105233	#N/A	-0.0122983	0.118898	#N/A	-0.100721	0.014821	#N/A	-0.047573	#N/A	#N/A	-0.0296929	#N/A	#N/A	0.205294	#N/A	#N/A	#N/A	#N/A	#N/A	#N/A	#N/A	#N/A	#N/A	#N/A	#N/A	#N/A	#N/A	#N/A	#N/A	#N/A	#N/A	#N/A	#N/A	#N/A	#N/A	#N/A
P70224	GTPase IMAP family member 1 OS=Mus musculus GN=Gimap1 PE=1 SV=3 - [GIMA1_MOUSE]	#N/A	#N/A	#N/A	#N/A	#N/A	4.33	1	1	1	1	0.0282861	0.227529	#N/A	0.234611	0.138048	#N/A	0.221105	-0.100735	#N/A	-0.012566	#N/A	#N/A	0.132035	#N/A	#N/A	0.116637	#N/A	#N/A	#N/A	#N/A	#N/A	#N/A	#N/A	#N/A	#N/A	#N/A	#N/A	#N/A	#N/A	#N/A	#N/A	#N/A	#N/A	#N/A	#N/A	#N/A	#N/A	#N/A
Q3U4H6	Hexosaminidase D OS=Mus musculus GN=Hexdc PE=1 SV=1 - [HEXDC_MOUSE]	#N/A	#N/A	#N/A	#N/A	#N/A	4.32	3	3	3	6	0.0711018	0.0546926	#N/A	-0.021012	0.161001	#N/A	0.0168957	0.115606	#N/A	0.213977	#N/A	#N/A	0.082527	#N/A	#N/A	0.115771	#N/A	#N/A	#N/A	#N/A	#N/A	#N/A	#N/A	#N/A	#N/A	#N/A	#N/A	#N/A	#N/A	#N/A	#N/A	#N/A	#N/A	#N/A	#N/A	#N/A	#N/A	#N/A
Q99LN9	Deoxyhypusine hydroxylase OS=Mus musculus GN=Dohh PE=2 SV=2 - [DOHH_MOUSE]	#N/A	#N/A	#N/A	#N/A	#N/A	4.3	1	1	1	1	0.212971	-0.068724	#N/A	0.159847	0.193228	#N/A	0.00361511	0.267306	#N/A	0.252568	#N/A	#N/A	0.0772718	#N/A	#N/A	0.0530291	#N/A	#N/A	#N/A	#N/A	#N/A	#N/A	#N/A	#N/A	#N/A	#N/A	#N/A	#N/A	#N/A	#N/A	#N/A	#N/A	#N/A	#N/A	#N/A	#N/A	#N/A	#N/A
Q9D187	Mitotic spindle-associated MMXD complex subunit MIP18 OS=Mus musculus GN=Fam96b PE=2 SV=1 - [MIP18_MOUSE]	#N/A	#N/A	#N/A	#N/A	#N/A	4.29	1	1	1	4	0.00760141	0.0403503	#N/A	-0.0792511	-0.0510757	#N/A	-0.0999597	0.0780464	#N/A	-0.165987	#N/A	#N/A	-0.0432158	#N/A	#N/A	0.0489145	#N/A	#N/A	#N/A	#N/A	#N/A	#N/A	#N/A	#N/A	#N/A	#N/A	#N/A	#N/A	#N/A	#N/A	#N/A	#N/A	#N/A	#N/A	#N/A	#N/A	#N/A	#N/A
Q68FE7	Transmembrane protein 151B OS=Mus musculus GN=Tmem151b PE=2 SV=1 - [T151B_MOUSE]	#N/A	#N/A	#N/A	#N/A	#N/A	4.28	1	2	2	5	-0.0546351	0.0193468	#N/A	-0.050095	-0.124038	#N/A	0.10212	0.0974764	#N/A	-0.238552	#N/A	#N/A	-0.0164501	#N/A	#N/A	0.196008	#N/A	#N/A	#N/A	#N/A	#N/A	#N/A	#N/A	#N/A	#N/A	#N/A	#N/A	#N/A	#N/A	#N/A	#N/A	#N/A	#N/A	#N/A	#N/A	#N/A	#N/A	#N/A
Q9JJ78	Lymphokine-activated killer T-cell-originated protein kinase OS=Mus musculus GN=Pbk PE=2 SV=1 - [TOPK_MOUSE]	#N/A	#N/A	#N/A	#N/A	#N/A	4.24	1	1	1	1	-0.245005	-0.272112	#N/A	-0.0834904	0.000804849	#N/A	0.0513264	-0.00962826	#N/A	0.0788234	#N/A	#N/A	0.238611	#N/A	#N/A	-0.141773	#N/A	#N/A	#N/A	#N/A	#N/A	#N/A	#N/A	#N/A	#N/A	#N/A	#N/A	#N/A	#N/A	#N/A	#N/A	#N/A	#N/A	#N/A	#N/A	#N/A	#N/A	#N/A
Q64726	Zinc-alpha-2-glycoprotein OS=Mus musculus GN=Azgp1 PE=1 SV=2 - [ZA2G_MOUSE]	#N/A	#N/A	#N/A	#N/A	#N/A	4.23	1	1	1	1	-0.126914	-0.290788	#N/A	0.136835	-0.221104	#N/A	-0.259554	-0.158783	#N/A	0.156259	#N/A	#N/A	0.120289	#N/A	#N/A	0.152919	#N/A	#N/A	#N/A	#N/A	#N/A	#N/A	#N/A	#N/A	#N/A	#N/A	#N/A	#N/A	#N/A	#N/A	#N/A	#N/A	#N/A	#N/A	#N/A	#N/A	#N/A	#N/A
Q9CXV9	DCN1-like protein 5 OS=Mus musculus GN=Dcun1d5 PE=2 SV=1 - [DCNL5_MOUSE]	#N/A	#N/A	#N/A	#N/A	#N/A	4.22	1	1	1	1	-0.335817	-0.339939	#N/A	-0.161414	-0.177821	#N/A	0.0387464	-0.293	#N/A	-0.245805	#N/A	#N/A	-0.0959073	#N/A	#N/A	-0.262466	#N/A	#N/A	#N/A	#N/A	#N/A	#N/A	#N/A	#N/A	#N/A	#N/A	#N/A	#N/A	#N/A	#N/A	#N/A	#N/A	#N/A	#N/A	#N/A	#N/A	#N/A	#N/A
P47880	Insulin-like growth factor-binding protein 6 OS=Mus musculus GN=Igfbp6 PE=2 SV=2 - [IBP6_MOUSE]	#N/A	#N/A	#N/A	#N/A	#N/A	4.2	1	1	1	1	0.0813246	0.00127087	#N/A	0.00343409	0.0716842	#N/A	-0.098639	-0.0249941	#N/A	0.0458152	#N/A	#N/A	0.0870133	#N/A	#N/A	-0.0925954	#N/A	#N/A	#N/A	#N/A	#N/A	#N/A	#N/A	#N/A	#N/A	#N/A	#N/A	#N/A	#N/A	#N/A	#N/A	#N/A	#N/A	#N/A	#N/A	#N/A	#N/A	#N/A
Q5SUE8	Ankyrin repeat domain-containing protein 40 OS=Mus musculus GN=Ankrd40 PE=1 SV=1 - [ANR40_MOUSE]	#N/A	#N/A	#N/A	#N/A	#N/A	4.13	1	1	2	6	0.105196	-0.185698	#N/A	-0.112611	-0.0481373	#N/A	-0.112888	-0.295487	#N/A	-0.214602	#N/A	#N/A	0.127209	#N/A	#N/A	-0.0490723	#N/A	#N/A	#N/A	#N/A	#N/A	#N/A	#N/A	#N/A	#N/A	#N/A	#N/A	#N/A	#N/A	#N/A	#N/A	#N/A	#N/A	#N/A	#N/A	#N/A	#N/A	#N/A
Q9DAX9	Amyloid protein-binding protein 2 OS=Mus musculus GN=Appbp2 PE=2 SV=1 - [APBP2_MOUSE]	#N/A	#N/A	#N/A	#N/A	#N/A	4.1	1	2	2	4	0.0469715	0.00184504	#N/A	0.0245766	0.104483	#N/A	0.443669	0.142593	#N/A	0.0600431	#N/A	#N/A	0.335439	#N/A	#N/A	0.198955	#N/A	#N/A	#N/A	#N/A	#N/A	#N/A	#N/A	#N/A	#N/A	#N/A	#N/A	#N/A	#N/A	#N/A	#N/A	#N/A	#N/A	#N/A	#N/A	#N/A	#N/A	#N/A
Q9Z211	Peroxisomal membrane protein 11A OS=Mus musculus GN=Pex11a PE=2 SV=1 - [PX11A_MOUSE]	#N/A	#N/A	#N/A	#N/A	#N/A	4.07	1	1	1	2	-0.158232	-0.0990491	#N/A	0.117373	-0.000739266	#N/A	-0.0216675	0.0192457	#N/A	0.0286203	#N/A	#N/A	0.116749	#N/A	#N/A	-0.043462	#N/A	#N/A	#N/A	#N/A	#N/A	#N/A	#N/A	#N/A	#N/A	#N/A	#N/A	#N/A	#N/A	#N/A	#N/A	#N/A	#N/A	#N/A	#N/A	#N/A	#N/A	#N/A
Q9JHG2	Calcipressin-2 OS=Mus musculus GN=Rcan2 PE=2 SV=1 - [RCAN2_MOUSE]	#N/A	#N/A	#N/A	#N/A	#N/A	4.06	1	1	1	1	0.0805173	0.165073	#N/A	-0.155367	-0.0794059	#N/A	-0.0120932	0.149815	#N/A	-0.0527507	#N/A	#N/A	0.0685456	#N/A	#N/A	-0.256364	#N/A	#N/A	#N/A	#N/A	#N/A	#N/A	#N/A	#N/A	#N/A	#N/A	#N/A	#N/A	#N/A	#N/A	#N/A	#N/A	#N/A	#N/A	#N/A	#N/A	#N/A	#N/A
Q8K0L9	Zinc finger and BTB domain-containing protein 20 OS=Mus musculus GN=Zbtb20 PE=1 SV=1 - [ZBT20_MOUSE]	#N/A	#N/A	#N/A	#N/A	#N/A	4.05	1	2	2	4	-0.143057	-0.140379	#N/A	0.0878328	0.219628	#N/A	0.0192061	0.0386229	#N/A	-0.120443	#N/A	#N/A	-0.109794	#N/A	#N/A	-0.00390644	#N/A	#N/A	#N/A	#N/A	#N/A	#N/A	#N/A	#N/A	#N/A	#N/A	#N/A	#N/A	#N/A	#N/A	#N/A	#N/A	#N/A	#N/A	#N/A	#N/A	#N/A	#N/A
A2A9Q0	Fibronectin type-III domain-containing transmembrane protein C1orf233 homolog OS=Mus musculus PE=2 SV=1 - [CA233_MOUSE]	#N/A	#N/A	#N/A	#N/A	#N/A	4.04	1	1	1	2	-0.0160134	0.0223376	#N/A	-0.0533727	0.0548099	#N/A	-0.1135	-0.0631431	#N/A	-0.0458037	#N/A	#N/A	-0.101435	#N/A	#N/A	-0.0466542	#N/A	#N/A	#N/A	#N/A	#N/A	#N/A	#N/A	#N/A	#N/A	#N/A	#N/A	#N/A	#N/A	#N/A	#N/A	#N/A	#N/A	#N/A	#N/A	#N/A	#N/A	#N/A
Q8R143	Pituitary tumor-transforming gene 1 protein-interacting protein OS=Mus musculus GN=Pttg1ip PE=1 SV=1 - [PTTG_MOUSE]	#N/A	#N/A	#N/A	#N/A	#N/A	4.02	1	1	1	2	0.0314623	0.049669	#N/A	-0.382172	-0.149242	#N/A	-0.127549	0.110433	#N/A	-0.255999	#N/A	#N/A	-0.371838	#N/A	#N/A	-0.0411609	#N/A	#N/A	#N/A	#N/A	#N/A	#N/A	#N/A	#N/A	#N/A	#N/A	#N/A	#N/A	#N/A	#N/A	#N/A	#N/A	#N/A	#N/A	#N/A	#N/A	#N/A	#N/A
Q7TN51	Mas-related G-protein coupled receptor member B8 OS=Mus musculus GN=Mrgprb8 PE=2 SV=1 - [MRGB8_MOUSE]	#N/A	#N/A	#N/A	#N/A	#N/A	3.94	1	1	1	2	0.474361	0.413262	#N/A	-0.061357	-0.0813742	#N/A	0.127153	0.0869289	#N/A	-0.411386	#N/A	#N/A	0.373499	#N/A	#N/A	-0.123113	#N/A	#N/A	#N/A	#N/A	#N/A	#N/A	#N/A	#N/A	#N/A	#N/A	#N/A	#N/A	#N/A	#N/A	#N/A	#N/A	#N/A	#N/A	#N/A	#N/A	#N/A	#N/A
P37172	Activin receptor type-1 OS=Mus musculus GN=Acvr1 PE=2 SV=2 - [ACVR1_MOUSE]	#N/A	#N/A	#N/A	#N/A	#N/A	3.93	1	1	1	2	-0.16081	-0.34214	#N/A	-0.151231	0.336765	#N/A	0.372401	0.0878388	#N/A	-0.307643	#N/A	#N/A	-0.127161	#N/A	#N/A	0.168902	#N/A	#N/A	#N/A	#N/A	#N/A	#N/A	#N/A	#N/A	#N/A	#N/A	#N/A	#N/A	#N/A	#N/A	#N/A	#N/A	#N/A	#N/A	#N/A	#N/A	#N/A	#N/A
Q9QY15	ATP-dependent RNA helicase DDX25 OS=Mus musculus GN=Ddx25 PE=1 SV=2 - [DDX25_MOUSE]	#N/A	#N/A	#N/A	#N/A	#N/A	3.93	1	1	2	8	-0.0745203	-0.160446	#N/A	-0.138107	-0.18712	#N/A	-0.00296002	-0.200068	#N/A	-0.143872	#N/A	#N/A	-0.0552505	#N/A	#N/A	-0.300505	#N/A	#N/A	#N/A	#N/A	#N/A	#N/A	#N/A	#N/A	#N/A	#N/A	#N/A	#N/A	#N/A	#N/A	#N/A	#N/A	#N/A	#N/A	#N/A	#N/A	#N/A	#N/A
Q19LI2	Alpha-1B-glycoprotein OS=Mus musculus GN=A1bg PE=1 SV=1 - [A1BG_MOUSE]	#N/A	#N/A	#N/A	#N/A	#N/A	3.91	1	2	2	4	-0.732307	-0.298018	#N/A	-0.19781	-0.468973	#N/A	-0.324713	-0.367823	#N/A	0.881201	#N/A	#N/A	0.846739	#N/A	#N/A	0.162234	#N/A	#N/A	#N/A	#N/A	#N/A	#N/A	#N/A	#N/A	#N/A	#N/A	#N/A	#N/A	#N/A	#N/A	#N/A	#N/A	#N/A	#N/A	#N/A	#N/A	#N/A	#N/A
P51860	Nucleosome assembly protein 1-like 2 OS=Mus musculus GN=Nap1l2 PE=2 SV=2 - [NP1L2_MOUSE]	#N/A	#N/A	#N/A	#N/A	#N/A	3.91	1	1	1	5	-0.210326	0.0572124	#N/A	-0.151118	-0.150056	#N/A	0.0152143	-0.131395	#N/A	-0.227778	#N/A	#N/A	0.132978	#N/A	#N/A	-0.192246	#N/A	#N/A	#N/A	#N/A	#N/A	#N/A	#N/A	#N/A	#N/A	#N/A	#N/A	#N/A	#N/A	#N/A	#N/A	#N/A	#N/A	#N/A	#N/A	#N/A	#N/A	#N/A
Q02614	SAP30-binding protein OS=Mus musculus GN=Sap30bp PE=2 SV=2 - [S30BP_MOUSE]	#N/A	#N/A	#N/A	#N/A	#N/A	3.9	1	1	1	2	-0.143228	-0.16515	#N/A	-0.0693055	0.0241918	#N/A	-0.0302445	-0.0453853	#N/A	-0.371922	#N/A	#N/A	-0.0712311	#N/A	#N/A	-0.132867	#N/A	#N/A	#N/A	#N/A	#N/A	#N/A	#N/A	#N/A	#N/A	#N/A	#N/A	#N/A	#N/A	#N/A	#N/A	#N/A	#N/A	#N/A	#N/A	#N/A	#N/A	#N/A
Q3TMW1	Coiled-coil domain-containing protein 102A OS=Mus musculus GN=Ccdc102a PE=2 SV=2 - [C102A_MOUSE]	#N/A	#N/A	#N/A	#N/A	#N/A	3.83	1	1	2	4	-0.507545	-0.0224777	#N/A	-0.016129	-0.334583	#N/A	0.0592652	0.225446	#N/A	-0.0342586	#N/A	#N/A	-0.555611	#N/A	#N/A	-0.0319164	#N/A	#N/A	#N/A	#N/A	#N/A	#N/A	#N/A	#N/A	#N/A	#N/A	#N/A	#N/A	#N/A	#N/A	#N/A	#N/A	#N/A	#N/A	#N/A	#N/A	#N/A	#N/A
Q8VHK1	Caskin-2 OS=Mus musculus GN=Caskin2 PE=1 SV=3 - [CSKI2_MOUSE]	#N/A	#N/A	#N/A	#N/A	#N/A	3.83	1	2	4	7	-0.0638528	-0.115304	#N/A	-0.0515648	-0.125176	#N/A	-0.120438	-0.127423	#N/A	-0.00325079	#N/A	#N/A	-0.0576032	#N/A	#N/A	-0.0522249	#N/A	#N/A	#N/A	#N/A	#N/A	#N/A	#N/A	#N/A	#N/A	#N/A	#N/A	#N/A	#N/A	#N/A	#N/A	#N/A	#N/A	#N/A	#N/A	#N/A	#N/A	#N/A
Q9CRA8	Exosome complex component RRP46 OS=Mus musculus GN=Exosc5 PE=1 SV=1 - [EXOS5_MOUSE]	#N/A	#N/A	#N/A	#N/A	#N/A	3.83	1	1	1	2	0.139727	0.0166017	#N/A	0.183496	-0.0868644	#N/A	0.120847	0.0289024	#N/A	-0.0222196	#N/A	#N/A	0.19717	#N/A	#N/A	0.224688	#N/A	#N/A	#N/A	#N/A	#N/A	#N/A	#N/A	#N/A	#N/A	#N/A	#N/A	#N/A	#N/A	#N/A	#N/A	#N/A	#N/A	#N/A	#N/A	#N/A	#N/A	#N/A
Q3U3R4	Lipase maturation factor 1 OS=Mus musculus GN=Lmf1 PE=1 SV=1 - [LMF1_MOUSE]	#N/A	#N/A	#N/A	#N/A	#N/A	3.83	1	2	2	6	-0.0169545	0.0434495	#N/A	-0.136061	0.016267	#N/A	-0.148485	-0.0419336	#N/A	-0.104706	#N/A	#N/A	0.182691	#N/A	#N/A	-0.00765018	#N/A	#N/A	#N/A	#N/A	#N/A	#N/A	#N/A	#N/A	#N/A	#N/A	#N/A	#N/A	#N/A	#N/A	#N/A	#N/A	#N/A	#N/A	#N/A	#N/A	#N/A	#N/A
Q9CXL1	Transmembrane protein 50A OS=Mus musculus GN=Tmem50a PE=2 SV=1 - [TM50A_MOUSE]	#N/A	#N/A	#N/A	#N/A	#N/A	3.82	1	1	1	1	-0.00718794	0.357081	#N/A	-0.150544	-0.0648882	#N/A	0.0407485	-0.332991	#N/A	0.188509	#N/A	#N/A	0.229306	#N/A	#N/A	-0.0268796	#N/A	#N/A	#N/A	#N/A	#N/A	#N/A	#N/A	#N/A	#N/A	#N/A	#N/A	#N/A	#N/A	#N/A	#N/A	#N/A	#N/A	#N/A	#N/A	#N/A	#N/A	#N/A
Q9CXE2	B-cell CLL/lymphoma 7 protein family member A OS=Mus musculus GN=Bcl7a PE=2 SV=1 - [BCL7A_MOUSE]	#N/A	#N/A	#N/A	#N/A	#N/A	3.81	1	1	1	1	0.0689009	-4.04443e-05	#N/A	0.0568745	-0.169552	#N/A	-0.0645291	0.0798782	#N/A	0.124802	#N/A	#N/A	0.00490108	#N/A	#N/A	-0.235519	#N/A	#N/A	#N/A	#N/A	#N/A	#N/A	#N/A	#N/A	#N/A	#N/A	#N/A	#N/A	#N/A	#N/A	#N/A	#N/A	#N/A	#N/A	#N/A	#N/A	#N/A	#N/A
Q61500	Integral membrane protein 2A OS=Mus musculus GN=Itm2a PE=2 SV=2 - [ITM2A_MOUSE]	#N/A	#N/A	#N/A	#N/A	#N/A	3.8	1	1	1	1	0.00185463	0.0321931	#N/A	0.0632851	-0.250597	#N/A	-0.150156	0.093363	#N/A	-0.234819	#N/A	#N/A	-0.0833213	#N/A	#N/A	-0.0684553	#N/A	#N/A	#N/A	#N/A	#N/A	#N/A	#N/A	#N/A	#N/A	#N/A	#N/A	#N/A	#N/A	#N/A	#N/A	#N/A	#N/A	#N/A	#N/A	#N/A	#N/A	#N/A
Q9EQC1	3 beta-hydroxysteroid dehydrogenase type 7 OS=Mus musculus GN=Hsd3b7 PE=2 SV=1 - [3BHS7_MOUSE]	#N/A	#N/A	#N/A	#N/A	#N/A	3.79	1	1	1	1	0.0402087	0.117107	#N/A	0.230286	-0.0910477	#N/A	0.164948	-0.00915433	#N/A	-0.0299142	#N/A	#N/A	0.0195592	#N/A	#N/A	0.347179	#N/A	#N/A	#N/A	#N/A	#N/A	#N/A	#N/A	#N/A	#N/A	#N/A	#N/A	#N/A	#N/A	#N/A	#N/A	#N/A	#N/A	#N/A	#N/A	#N/A	#N/A	#N/A
P39876	Metalloproteinase inhibitor 3 OS=Mus musculus GN=Timp3 PE=2 SV=1 - [TIMP3_MOUSE]	#N/A	#N/A	#N/A	#N/A	#N/A	3.79	1	1	1	1	0.0489823	0.112697	#N/A	0.0586817	0.0804082	#N/A	0.171736	0.193525	#N/A	0.0911319	#N/A	#N/A	0.108823	#N/A	#N/A	0.258918	#N/A	#N/A	#N/A	#N/A	#N/A	#N/A	#N/A	#N/A	#N/A	#N/A	#N/A	#N/A	#N/A	#N/A	#N/A	#N/A	#N/A	#N/A	#N/A	#N/A	#N/A	#N/A
Q80XC2	tRNA (adenine(58)-N(1))-methyltransferase catalytic subunit TRMT61A OS=Mus musculus GN=Trmt61a PE=2 SV=1 - [TRM61_MOUSE]	#N/A	#N/A	#N/A	#N/A	#N/A	3.79	1	1	1	1	0.0797095	-0.0298161	#N/A	-0.112706	0.0214156	#N/A	0.105612	0.0111565	#N/A	0.109605	#N/A	#N/A	0.216887	#N/A	#N/A	0.0278614	#N/A	#N/A	#N/A	#N/A	#N/A	#N/A	#N/A	#N/A	#N/A	#N/A	#N/A	#N/A	#N/A	#N/A	#N/A	#N/A	#N/A	#N/A	#N/A	#N/A	#N/A	#N/A
P52432	DNA-directed RNA polymerases I and III subunit RPAC1 OS=Mus musculus GN=Polr1c PE=1 SV=3 - [RPAC1_MOUSE]	#N/A	#N/A	#N/A	#N/A	#N/A	3.76	1	1	1	1	0.0883674	0.04023	#N/A	-0.00862685	-0.0883146	#N/A	-0.0483185	-0.0403799	#N/A	-0.0627263	#N/A	#N/A	-0.00576744	#N/A	#N/A	-0.0712914	#N/A	#N/A	#N/A	#N/A	#N/A	#N/A	#N/A	#N/A	#N/A	#N/A	#N/A	#N/A	#N/A	#N/A	#N/A	#N/A	#N/A	#N/A	#N/A	#N/A	#N/A	#N/A
Q8BG50	Transmembrane protein 169 OS=Mus musculus GN=Tmem169 PE=2 SV=1 - [TM169_MOUSE]	#N/A	#N/A	#N/A	#N/A	#N/A	3.7	1	1	1	2	-0.0907502	-5.48861e-05	#N/A	0.0526217	0.219476	#N/A	0.0629044	0.203519	#N/A	0.152025	#N/A	#N/A	0.105812	#N/A	#N/A	0.182078	#N/A	#N/A	#N/A	#N/A	#N/A	#N/A	#N/A	#N/A	#N/A	#N/A	#N/A	#N/A	#N/A	#N/A	#N/A	#N/A	#N/A	#N/A	#N/A	#N/A	#N/A	#N/A
Q8VDG3	Poly(A)-specific ribonuclease PARN OS=Mus musculus GN=Parn PE=1 SV=1 - [PARN_MOUSE]	#N/A	#N/A	#N/A	#N/A	#N/A	3.69	1	2	2	3	-0.0439459	0.0869608	#N/A	-0.0533138	0.231163	#N/A	-0.0227517	0.169079	#N/A	0.184153	#N/A	#N/A	0.0269586	#N/A	#N/A	0.141861	#N/A	#N/A	#N/A	#N/A	#N/A	#N/A	#N/A	#N/A	#N/A	#N/A	#N/A	#N/A	#N/A	#N/A	#N/A	#N/A	#N/A	#N/A	#N/A	#N/A	#N/A	#N/A
Q99PW4	TP53-regulating kinase OS=Mus musculus GN=Tp53rk PE=2 SV=1 - [PRPK_MOUSE]	#N/A	#N/A	#N/A	#N/A	#N/A	3.69	1	1	1	1	0.0843566	-0.00418797	#N/A	0.0148534	0.0798953	#N/A	-0.0354041	-0.00527655	#N/A	-0.094854	#N/A	#N/A	0.171825	#N/A	#N/A	0.0451628	#N/A	#N/A	#N/A	#N/A	#N/A	#N/A	#N/A	#N/A	#N/A	#N/A	#N/A	#N/A	#N/A	#N/A	#N/A	#N/A	#N/A	#N/A	#N/A	#N/A	#N/A	#N/A
P70227	Inositol 1,4,5-trisphosphate receptor type 3 OS=Mus musculus GN=Itpr3 PE=1 SV=3 - [ITPR3_MOUSE]	#N/A	#N/A	#N/A	#N/A	#N/A	3.67	1	2	13	43	-0.156786	-0.184157	#N/A	-0.15991	-0.00307952	#N/A	-0.135097	-0.171527	#N/A	-0.12726	#N/A	#N/A	-0.217891	#N/A	#N/A	-0.114382	#N/A	#N/A	#N/A	#N/A	#N/A	#N/A	#N/A	#N/A	#N/A	#N/A	#N/A	#N/A	#N/A	#N/A	#N/A	#N/A	#N/A	#N/A	#N/A	#N/A	#N/A	#N/A
Q8K3F6	Potassium voltage-gated channel subfamily KQT member 3 OS=Mus musculus GN=Kcnq3 PE=1 SV=2 - [KCNQ3_MOUSE]	#N/A	#N/A	#N/A	#N/A	#N/A	3.67	1	2	3	6	-0.0102644	-0.140147	#N/A	0.0710636	0.0574801	#N/A	-0.160029	-0.007598	#N/A	-0.0880675	#N/A	#N/A	0.143138	#N/A	#N/A	0.0474284	#N/A	#N/A	#N/A	#N/A	#N/A	#N/A	#N/A	#N/A	#N/A	#N/A	#N/A	#N/A	#N/A	#N/A	#N/A	#N/A	#N/A	#N/A	#N/A	#N/A	#N/A	#N/A
Q8BGN2	UPF0462 protein C4orf33 homolog OS=Mus musculus GN=D3Ertd751e PE=2 SV=1 - [CD033_MOUSE]	#N/A	#N/A	#N/A	#N/A	#N/A	3.65	1	1	1	2	-0.0198177	-0.0322892	#N/A	0.0596037	-0.0383074	#N/A	0.00537265	-0.0618435	#N/A	0.165528	#N/A	#N/A	-0.0994163	#N/A	#N/A	0.0871745	#N/A	#N/A	#N/A	#N/A	#N/A	#N/A	#N/A	#N/A	#N/A	#N/A	#N/A	#N/A	#N/A	#N/A	#N/A	#N/A	#N/A	#N/A	#N/A	#N/A	#N/A	#N/A
O88522	NF-kappa-B essential modulator OS=Mus musculus GN=Ikbkg PE=1 SV=2 - [NEMO_MOUSE]	#N/A	#N/A	#N/A	#N/A	#N/A	3.64	1	1	1	2	-0.100628	0.0344871	#N/A	-0.237683	-0.143535	#N/A	0.00133606	-0.225329	#N/A	-0.055439	#N/A	#N/A	-0.209763	#N/A	#N/A	-0.285963	#N/A	#N/A	#N/A	#N/A	#N/A	#N/A	#N/A	#N/A	#N/A	#N/A	#N/A	#N/A	#N/A	#N/A	#N/A	#N/A	#N/A	#N/A	#N/A	#N/A	#N/A	#N/A
Q9Z103	Activity-dependent neuroprotector homeobox protein OS=Mus musculus GN=Adnp PE=1 SV=1 - [ADNP_MOUSE]	#N/A	#N/A	#N/A	#N/A	#N/A	3.62	1	1	2	3	0.0500584	-0.228239	#N/A	0.201653	-0.0838129	#N/A	0.0271239	0.00506838	#N/A	-0.096197	#N/A	#N/A	-0.77987	#N/A	#N/A	-0.015595	#N/A	#N/A	#N/A	#N/A	#N/A	#N/A	#N/A	#N/A	#N/A	#N/A	#N/A	#N/A	#N/A	#N/A	#N/A	#N/A	#N/A	#N/A	#N/A	#N/A	#N/A	#N/A
Q9Z2A7	Diacylglycerol O-acyltransferase 1 OS=Mus musculus GN=Dgat1 PE=1 SV=1 - [DGAT1_MOUSE]	#N/A	#N/A	#N/A	#N/A	#N/A	3.61	1	2	2	4	-0.075978	0.0143253	#N/A	-0.0448023	-0.116918	#N/A	0.00418237	-0.0244895	#N/A	-0.120867	#N/A	#N/A	-0.19843	#N/A	#N/A	-0.0108446	#N/A	#N/A	#N/A	#N/A	#N/A	#N/A	#N/A	#N/A	#N/A	#N/A	#N/A	#N/A	#N/A	#N/A	#N/A	#N/A	#N/A	#N/A	#N/A	#N/A	#N/A	#N/A
O70622	Reticulon-2 OS=Mus musculus GN=Rtn2 PE=1 SV=1 - [RTN2_MOUSE]	#N/A	#N/A	#N/A	#N/A	#N/A	3.61	1	1	1	1	0.228466	0.456358	#N/A	0.0773265	0.108829	#N/A	0.201663	0.01837	#N/A	0.404179	#N/A	#N/A	0.342843	#N/A	#N/A	0.0083028	#N/A	#N/A	#N/A	#N/A	#N/A	#N/A	#N/A	#N/A	#N/A	#N/A	#N/A	#N/A	#N/A	#N/A	#N/A	#N/A	#N/A	#N/A	#N/A	#N/A	#N/A	#N/A
Q9WVL3	Solute carrier family 12 member 7 OS=Mus musculus GN=Slc12a7 PE=1 SV=1 - [S12A7_MOUSE]	#N/A	#N/A	#N/A	#N/A	#N/A	3.6	1	1	4	9	-0.114763	0.056794	#N/A	0.0133017	-0.0590382	#N/A	-0.0416662	0.109591	#N/A	0.048795	#N/A	#N/A	0.179889	#N/A	#N/A	-0.0108222	#N/A	#N/A	#N/A	#N/A	#N/A	#N/A	#N/A	#N/A	#N/A	#N/A	#N/A	#N/A	#N/A	#N/A	#N/A	#N/A	#N/A	#N/A	#N/A	#N/A	#N/A	#N/A
Q8BFW7	Lipoma-preferred partner homolog OS=Mus musculus GN=Lpp PE=1 SV=1 - [LPP_MOUSE]	#N/A	#N/A	#N/A	#N/A	#N/A	3.59	1	2	2	3	-0.049509	-0.0521958	#N/A	-0.221311	0.0160542	#N/A	-0.235363	-0.126754	#N/A	-0.229863	#N/A	#N/A	-0.173373	#N/A	#N/A	0.0516383	#N/A	#N/A	#N/A	#N/A	#N/A	#N/A	#N/A	#N/A	#N/A	#N/A	#N/A	#N/A	#N/A	#N/A	#N/A	#N/A	#N/A	#N/A	#N/A	#N/A	#N/A	#N/A
Q61420	CMP-sialic acid transporter OS=Mus musculus GN=Slc35a1 PE=1 SV=2 - [S35A1_MOUSE]	#N/A	#N/A	#N/A	#N/A	#N/A	3.57	1	1	1	1	-0.122877	-0.182891	#N/A	-0.504071	-0.382091	#N/A	0.00146123	-0.426776	#N/A	-0.18095	#N/A	#N/A	-0.403384	#N/A	#N/A	-0.408331	#N/A	#N/A	#N/A	#N/A	#N/A	#N/A	#N/A	#N/A	#N/A	#N/A	#N/A	#N/A	#N/A	#N/A	#N/A	#N/A	#N/A	#N/A	#N/A	#N/A	#N/A	#N/A
Q9CQF6	L-aminoadipate-semialdehyde dehydrogenase-phosphopantetheinyl transferase OS=Mus musculus GN=Aasdhppt PE=2 SV=1 - [ADPPT_MOUSE]	#N/A	#N/A	#N/A	#N/A	#N/A	3.56	1	1	1	1	-0.234506	-0.144548	#N/A	0.0509393	0.323496	#N/A	0.199322	-0.0169596	#N/A	0.366357	#N/A	#N/A	-0.00547909	#N/A	#N/A	0.0730361	#N/A	#N/A	#N/A	#N/A	#N/A	#N/A	#N/A	#N/A	#N/A	#N/A	#N/A	#N/A	#N/A	#N/A	#N/A	#N/A	#N/A	#N/A	#N/A	#N/A	#N/A	#N/A
Q8VD24	Zinc finger CCHC domain-containing protein 18 OS=Mus musculus GN=Zcchc18 PE=2 SV=1 - [ZCC18_MOUSE]	#N/A	#N/A	#N/A	#N/A	#N/A	3.56	1	1	1	1	0.000380833	0.0464041	#N/A	0.144964	0.0428094	#N/A	0.0264155	0.0964546	#N/A	0.151214	#N/A	#N/A	-0.212564	#N/A	#N/A	0.039655	#N/A	#N/A	#N/A	#N/A	#N/A	#N/A	#N/A	#N/A	#N/A	#N/A	#N/A	#N/A	#N/A	#N/A	#N/A	#N/A	#N/A	#N/A	#N/A	#N/A	#N/A	#N/A
Q8BRN9	Coiled-coil and C2 domain-containing protein 1B OS=Mus musculus GN=Cc2d1b PE=2 SV=1 - [C2D1B_MOUSE]	#N/A	#N/A	#N/A	#N/A	#N/A	3.54	1	2	2	2	-0.0209926	0.0514887	#N/A	-0.0492428	-0.151171	#N/A	-0.0791649	-0.0274959	#N/A	-0.0457583	#N/A	#N/A	0.0230782	#N/A	#N/A	-0.046427	#N/A	#N/A	#N/A	#N/A	#N/A	#N/A	#N/A	#N/A	#N/A	#N/A	#N/A	#N/A	#N/A	#N/A	#N/A	#N/A	#N/A	#N/A	#N/A	#N/A	#N/A	#N/A
Q9QXS8	Probable N-acetyltransferase CML5 OS=Mus musculus GN=Cml5 PE=2 SV=2 - [CMLO5_MOUSE]	#N/A	#N/A	#N/A	#N/A	#N/A	3.52	1	1	1	1	0.197292	0.285698	#N/A	0.246602	0.302832	#N/A	0.239271	0.432226	#N/A	0.285626	#N/A	#N/A	-0.0745698	#N/A	#N/A	0.237594	#N/A	#N/A	#N/A	#N/A	#N/A	#N/A	#N/A	#N/A	#N/A	#N/A	#N/A	#N/A	#N/A	#N/A	#N/A	#N/A	#N/A	#N/A	#N/A	#N/A	#N/A	#N/A
Q9EQQ2	Protein YIPF5 OS=Mus musculus GN=Yipf5 PE=2 SV=1 - [YIPF5_MOUSE]	#N/A	#N/A	#N/A	#N/A	#N/A	3.5	1	1	1	4	-0.355451	-0.0722564	#N/A	-0.292703	-0.255342	#N/A	-0.431814	-0.128655	#N/A	-0.356973	#N/A	#N/A	0.0644843	#N/A	#N/A	0.0577936	#N/A	#N/A	#N/A	#N/A	#N/A	#N/A	#N/A	#N/A	#N/A	#N/A	#N/A	#N/A	#N/A	#N/A	#N/A	#N/A	#N/A	#N/A	#N/A	#N/A	#N/A	#N/A
P11672	Neutrophil gelatinase-associated lipocalin OS=Mus musculus GN=Lcn2 PE=1 SV=1 - [NGAL_MOUSE]	#N/A	#N/A	#N/A	#N/A	#N/A	3.5	1	1	1	2	-0.213106	-0.627858	#N/A	0.80246	0.654608	#N/A	0.20675	1.12186	#N/A	-0.4253	#N/A	#N/A	0.368402	#N/A	#N/A	-0.0691487	#N/A	#N/A	#N/A	#N/A	#N/A	#N/A	#N/A	#N/A	#N/A	#N/A	#N/A	#N/A	#N/A	#N/A	#N/A	#N/A	#N/A	#N/A	#N/A	#N/A	#N/A	#N/A
Q7TN33	CUGBP Elav-like family member 6 OS=Mus musculus GN=Celf6 PE=2 SV=1 - [CELF6_MOUSE]	#N/A	#N/A	#N/A	#N/A	#N/A	3.48	1	1	2	4	-0.0777195	0.076394	#N/A	-0.0288452	-0.0322261	#N/A	-0.0474002	-0.124731	#N/A	0.129675	#N/A	#N/A	0.22544	#N/A	#N/A	0.314751	#N/A	#N/A	#N/A	#N/A	#N/A	#N/A	#N/A	#N/A	#N/A	#N/A	#N/A	#N/A	#N/A	#N/A	#N/A	#N/A	#N/A	#N/A	#N/A	#N/A	#N/A	#N/A
Q5RKZ7	Molybdenum cofactor biosynthesis protein 1 OS=Mus musculus GN=Mocs1 PE=1 SV=2 - [MOCS1_MOUSE]	#N/A	#N/A	#N/A	#N/A	#N/A	3.46	1	2	2	4	-0.10062	-0.0140289	#N/A	-0.200088	-0.11707	#N/A	-0.0944535	-0.239158	#N/A	-0.00698293	#N/A	#N/A	-0.120424	#N/A	#N/A	-0.0132727	#N/A	#N/A	#N/A	#N/A	#N/A	#N/A	#N/A	#N/A	#N/A	#N/A	#N/A	#N/A	#N/A	#N/A	#N/A	#N/A	#N/A	#N/A	#N/A	#N/A	#N/A	#N/A
O54825	Bystin OS=Mus musculus GN=Bysl PE=1 SV=3 - [BYST_MOUSE]	#N/A	#N/A	#N/A	#N/A	#N/A	3.44	1	1	1	1	-0.0449073	0.0627161	#N/A	0.0794795	-0.444642	#N/A	0.0301184	0.261762	#N/A	0.262573	#N/A	#N/A	0.218666	#N/A	#N/A	-0.0880188	#N/A	#N/A	#N/A	#N/A	#N/A	#N/A	#N/A	#N/A	#N/A	#N/A	#N/A	#N/A	#N/A	#N/A	#N/A	#N/A	#N/A	#N/A	#N/A	#N/A	#N/A	#N/A
Q60866	Phosphotriesterase-related protein OS=Mus musculus GN=Pter PE=2 SV=1 - [PTER_MOUSE]	#N/A	#N/A	#N/A	#N/A	#N/A	3.44	1	1	1	1	-0.0675313	-0.0448545	#N/A	0.188581	0.223911	#N/A	0.0752314	0.0947006	#N/A	0.177691	#N/A	#N/A	0.308222	#N/A	#N/A	0.28035	#N/A	#N/A	#N/A	#N/A	#N/A	#N/A	#N/A	#N/A	#N/A	#N/A	#N/A	#N/A	#N/A	#N/A	#N/A	#N/A	#N/A	#N/A	#N/A	#N/A	#N/A	#N/A
Q8K2X3	CST complex subunit STN1 OS=Mus musculus GN=Obfc1 PE=1 SV=2 - [STN1_MOUSE]	#N/A	#N/A	#N/A	#N/A	#N/A	3.44	1	1	2	3	-0.0384134	0.0723773	#N/A	0.0637006	0.234261	#N/A	0.0310016	0.241587	#N/A	0.0346139	#N/A	#N/A	0.0455133	#N/A	#N/A	-0.0506325	#N/A	#N/A	#N/A	#N/A	#N/A	#N/A	#N/A	#N/A	#N/A	#N/A	#N/A	#N/A	#N/A	#N/A	#N/A	#N/A	#N/A	#N/A	#N/A	#N/A	#N/A	#N/A
Q62226	Sonic hedgehog protein OS=Mus musculus GN=Shh PE=1 SV=2 - [SHH_MOUSE]	#N/A	#N/A	#N/A	#N/A	#N/A	3.43	1	1	2	3	-0.229282	-0.173917	#N/A	0.0222233	-0.126092	#N/A	-0.248709	-0.0642136	#N/A	0.126411	#N/A	#N/A	-0.06999	#N/A	#N/A	-0.0328785	#N/A	#N/A	#N/A	#N/A	#N/A	#N/A	#N/A	#N/A	#N/A	#N/A	#N/A	#N/A	#N/A	#N/A	#N/A	#N/A	#N/A	#N/A	#N/A	#N/A	#N/A	#N/A
Q91WA6	Sharpin OS=Mus musculus GN=Sharpin PE=1 SV=1 - [SHRPN_MOUSE]	#N/A	#N/A	#N/A	#N/A	#N/A	3.42	1	1	1	2	-0.0559277	0.0959711	#N/A	0.172031	0.175685	#N/A	-0.0382687	-0.0751503	#N/A	0.0209824	#N/A	#N/A	0.027517	#N/A	#N/A	-0.20688	#N/A	#N/A	#N/A	#N/A	#N/A	#N/A	#N/A	#N/A	#N/A	#N/A	#N/A	#N/A	#N/A	#N/A	#N/A	#N/A	#N/A	#N/A	#N/A	#N/A	#N/A	#N/A
O35654	DNA polymerase delta subunit 2 OS=Mus musculus GN=Pold2 PE=2 SV=2 - [DPOD2_MOUSE]	#N/A	#N/A	#N/A	#N/A	#N/A	3.41	1	1	1	1	0.068602	-0.162311	#N/A	-0.147405	0.163685	#N/A	-0.0963516	-0.0436581	#N/A	0.104779	#N/A	#N/A	0.0839235	#N/A	#N/A	-0.147849	#N/A	#N/A	#N/A	#N/A	#N/A	#N/A	#N/A	#N/A	#N/A	#N/A	#N/A	#N/A	#N/A	#N/A	#N/A	#N/A	#N/A	#N/A	#N/A	#N/A	#N/A	#N/A
Q9JIQ3	Diablo homolog, mitochondrial OS=Mus musculus GN=Diablo PE=1 SV=2 - [DBLOH_MOUSE]	#N/A	#N/A	#N/A	#N/A	#N/A	3.38	1	1	1	2	0.123142	0.24499	#N/A	0.213553	0.244872	#N/A	0.156933	0.302856	#N/A	-0.15436	#N/A	#N/A	-0.174156	#N/A	#N/A	-0.237482	#N/A	#N/A	#N/A	#N/A	#N/A	#N/A	#N/A	#N/A	#N/A	#N/A	#N/A	#N/A	#N/A	#N/A	#N/A	#N/A	#N/A	#N/A	#N/A	#N/A	#N/A	#N/A
Q99388	Component of Sp100-rs OS=Mus musculus GN=Csprs PE=2 SV=1 - [CSPRS_MOUSE]	#N/A	#N/A	#N/A	#N/A	#N/A	3.37	2	1	1	2	0.310014	0.217069	#N/A	0.191024	0.118156	#N/A	0.192913	-0.00714711	#N/A	0.256222	#N/A	#N/A	0.13078	#N/A	#N/A	0.298724	#N/A	#N/A	#N/A	#N/A	#N/A	#N/A	#N/A	#N/A	#N/A	#N/A	#N/A	#N/A	#N/A	#N/A	#N/A	#N/A	#N/A	#N/A	#N/A	#N/A	#N/A	#N/A
Q8VD12	Zinc finger protein 385A OS=Mus musculus GN=Znf385a PE=1 SV=2 - [Z385A_MOUSE]	#N/A	#N/A	#N/A	#N/A	#N/A	3.37	1	1	1	2	0.0342267	-0.0472404	#N/A	0.000191455	-0.0362966	#N/A	0.0096176	0.107141	#N/A	-0.175981	#N/A	#N/A	-0.0896741	#N/A	#N/A	-0.109378	#N/A	#N/A	#N/A	#N/A	#N/A	#N/A	#N/A	#N/A	#N/A	#N/A	#N/A	#N/A	#N/A	#N/A	#N/A	#N/A	#N/A	#N/A	#N/A	#N/A	#N/A	#N/A
Q3UNN8	Inactive phospholipase D5 OS=Mus musculus GN=Pld5 PE=2 SV=1 - [PLD5_MOUSE]	#N/A	#N/A	#N/A	#N/A	#N/A	3.36	1	1	2	4	0.0434498	0.0544728	#N/A	-0.0522334	-0.0682472	#N/A	-0.0833812	-0.0716376	#N/A	0.0993774	#N/A	#N/A	-0.127982	#N/A	#N/A	-0.030853	#N/A	#N/A	#N/A	#N/A	#N/A	#N/A	#N/A	#N/A	#N/A	#N/A	#N/A	#N/A	#N/A	#N/A	#N/A	#N/A	#N/A	#N/A	#N/A	#N/A	#N/A	#N/A
Q8R3I3	Conserved oligomeric Golgi complex subunit 6 OS=Mus musculus GN=Cog6 PE=2 SV=2 - [COG6_MOUSE]	#N/A	#N/A	#N/A	#N/A	#N/A	3.35	1	2	2	4	0.107298	-0.0287756	#N/A	-0.0489481	0.0831519	#N/A	-0.0312579	-0.0372413	#N/A	0.118242	#N/A	#N/A	0.0210414	#N/A	#N/A	0.0242166	#N/A	#N/A	#N/A	#N/A	#N/A	#N/A	#N/A	#N/A	#N/A	#N/A	#N/A	#N/A	#N/A	#N/A	#N/A	#N/A	#N/A	#N/A	#N/A	#N/A	#N/A	#N/A
Q9JKC7	AP-4 complex subunit mu-1 OS=Mus musculus GN=Ap4m1 PE=2 SV=1 - [AP4M1_MOUSE]	#N/A	#N/A	#N/A	#N/A	#N/A	3.34	1	1	1	1	0.291458	0.0279375	#N/A	-0.11581	0.0580392	#N/A	-0.00318264	0.0643121	#N/A	0.117778	#N/A	#N/A	0.0219211	#N/A	#N/A	0.284811	#N/A	#N/A	#N/A	#N/A	#N/A	#N/A	#N/A	#N/A	#N/A	#N/A	#N/A	#N/A	#N/A	#N/A	#N/A	#N/A	#N/A	#N/A	#N/A	#N/A	#N/A	#N/A
P97364	Selenide, water dikinase 2 OS=Mus musculus GN=Sephs2 PE=1 SV=3 - [SPS2_MOUSE]	#N/A	#N/A	#N/A	#N/A	#N/A	3.32	1	1	2	5	-0.0851541	-0.080815	#N/A	-0.0713619	-0.00812535	#N/A	-0.189445	-0.210198	#N/A	-0.137651	#N/A	#N/A	-0.0499393	#N/A	#N/A	-0.181512	#N/A	#N/A	#N/A	#N/A	#N/A	#N/A	#N/A	#N/A	#N/A	#N/A	#N/A	#N/A	#N/A	#N/A	#N/A	#N/A	#N/A	#N/A	#N/A	#N/A	#N/A	#N/A
Q9D6T0	Nitric oxide synthase-interacting protein OS=Mus musculus GN=Nosip PE=2 SV=1 - [NOSIP_MOUSE]	#N/A	#N/A	#N/A	#N/A	#N/A	3.32	1	1	1	1	-0.099752	-0.0817271	#N/A	-0.14724	-0.251558	#N/A	-0.158217	-0.0871441	#N/A	0.103449	#N/A	#N/A	-0.0908555	#N/A	#N/A	0.0548311	#N/A	#N/A	#N/A	#N/A	#N/A	#N/A	#N/A	#N/A	#N/A	#N/A	#N/A	#N/A	#N/A	#N/A	#N/A	#N/A	#N/A	#N/A	#N/A	#N/A	#N/A	#N/A
A3KFX0	Cytosolic 5'-nucleotidase 1A OS=Mus musculus GN=Nt5c1a PE=2 SV=1 - [5NT1A_MOUSE]	#N/A	#N/A	#N/A	#N/A	#N/A	3.29	1	1	1	2	-0.0807733	0.00612956	#N/A	0.0921748	-0.150394	#N/A	-0.259062	0.0627837	#N/A	-0.121425	#N/A	#N/A	0.221827	#N/A	#N/A	-0.115541	#N/A	#N/A	#N/A	#N/A	#N/A	#N/A	#N/A	#N/A	#N/A	#N/A	#N/A	#N/A	#N/A	#N/A	#N/A	#N/A	#N/A	#N/A	#N/A	#N/A	#N/A	#N/A
Q8BGZ2	Protein FAM168A OS=Mus musculus GN=Fam168a PE=2 SV=1 - [F168A_MOUSE]	#N/A	#N/A	#N/A	#N/A	#N/A	3.28	1	1	1	2	-0.0549109	0.145148	#N/A	-0.00458776	0.178535	#N/A	-0.219239	-0.0697058	#N/A	0.0618231	#N/A	#N/A	0.0962075	#N/A	#N/A	-0.114711	#N/A	#N/A	#N/A	#N/A	#N/A	#N/A	#N/A	#N/A	#N/A	#N/A	#N/A	#N/A	#N/A	#N/A	#N/A	#N/A	#N/A	#N/A	#N/A	#N/A	#N/A	#N/A
Q8BL03	Mitochondrial carnitine/acylcarnitine carrier protein CACL OS=Mus musculus GN=Slc25a29 PE=2 SV=1 - [MCATL_MOUSE]	#N/A	#N/A	#N/A	#N/A	#N/A	3.27	1	1	1	1	-0.212572	-0.0484091	#N/A	0.378304	-0.0738437	#N/A	0.21053	0.421343	#N/A	-0.0196166	#N/A	#N/A	0.0730493	#N/A	#N/A	0.172584	#N/A	#N/A	#N/A	#N/A	#N/A	#N/A	#N/A	#N/A	#N/A	#N/A	#N/A	#N/A	#N/A	#N/A	#N/A	#N/A	#N/A	#N/A	#N/A	#N/A	#N/A	#N/A
Q62507	Cochlin OS=Mus musculus GN=Coch PE=2 SV=2 - [COCH_MOUSE]	#N/A	#N/A	#N/A	#N/A	#N/A	3.26	1	2	2	4	-0.0237892	-0.176088	#N/A	0.0075228	0.200476	#N/A	-0.0371895	0.0929616	#N/A	-0.294033	#N/A	#N/A	0.0791366	#N/A	#N/A	-0.0198673	#N/A	#N/A	#N/A	#N/A	#N/A	#N/A	#N/A	#N/A	#N/A	#N/A	#N/A	#N/A	#N/A	#N/A	#N/A	#N/A	#N/A	#N/A	#N/A	#N/A	#N/A	#N/A
Q8BXN7	Protein phosphatase 1K, mitochondrial OS=Mus musculus GN=Ppm1k PE=1 SV=1 - [PPM1K_MOUSE]	#N/A	#N/A	#N/A	#N/A	#N/A	3.23	1	1	1	2	-0.0583301	0.0702427	#N/A	-0.0775213	-0.0836539	#N/A	0.0650866	0.0398944	#N/A	-0.194278	#N/A	#N/A	-0.0556411	#N/A	#N/A	-0.0460752	#N/A	#N/A	#N/A	#N/A	#N/A	#N/A	#N/A	#N/A	#N/A	#N/A	#N/A	#N/A	#N/A	#N/A	#N/A	#N/A	#N/A	#N/A	#N/A	#N/A	#N/A	#N/A
Q60989	E3 ubiquitin-protein ligase XIAP OS=Mus musculus GN=Xiap PE=1 SV=2 - [XIAP_MOUSE]	#N/A	#N/A	#N/A	#N/A	#N/A	3.23	1	1	1	2	0.0928246	-0.184464	#N/A	0.111256	0.0872131	#N/A	0.25266	0.11402	#N/A	-0.0283599	#N/A	#N/A	0.206501	#N/A	#N/A	0.143245	#N/A	#N/A	#N/A	#N/A	#N/A	#N/A	#N/A	#N/A	#N/A	#N/A	#N/A	#N/A	#N/A	#N/A	#N/A	#N/A	#N/A	#N/A	#N/A	#N/A	#N/A	#N/A
Q91V04	Translocating chain-associated membrane protein 1 OS=Mus musculus GN=Tram1 PE=1 SV=3 - [TRAM1_MOUSE]	#N/A	#N/A	#N/A	#N/A	#N/A	3.21	1	1	1	2	-0.197845	-0.147365	#N/A	0.0491538	0.0857994	#N/A	0.000852059	0.10401	#N/A	-0.0806957	#N/A	#N/A	0.196019	#N/A	#N/A	-0.181996	#N/A	#N/A	#N/A	#N/A	#N/A	#N/A	#N/A	#N/A	#N/A	#N/A	#N/A	#N/A	#N/A	#N/A	#N/A	#N/A	#N/A	#N/A	#N/A	#N/A	#N/A	#N/A
A2AI05	NADPH-dependent diflavin oxidoreductase 1 OS=Mus musculus GN=Ndor1 PE=2 SV=1 - [NDOR1_MOUSE]	#N/A	#N/A	#N/A	#N/A	#N/A	3.18	1	1	1	2	0.17911	-0.176935	#N/A	0.0897106	0.267596	#N/A	0.463465	0.212753	#N/A	0.300349	#N/A	#N/A	0.508823	#N/A	#N/A	0.301858	#N/A	#N/A	#N/A	#N/A	#N/A	#N/A	#N/A	#N/A	#N/A	#N/A	#N/A	#N/A	#N/A	#N/A	#N/A	#N/A	#N/A	#N/A	#N/A	#N/A	#N/A	#N/A
Q8BSE0	Regulator of microtubule dynamics protein 2 OS=Mus musculus GN=Rmdn2 PE=1 SV=1 - [RMD2_MOUSE]	#N/A	#N/A	#N/A	#N/A	#N/A	3.17	1	1	2	4	0.0575823	0.18226	#N/A	0.0485311	0.095217	#N/A	0.166055	0.176979	#N/A	0.0665989	#N/A	#N/A	0.199479	#N/A	#N/A	0.107247	#N/A	#N/A	#N/A	#N/A	#N/A	#N/A	#N/A	#N/A	#N/A	#N/A	#N/A	#N/A	#N/A	#N/A	#N/A	#N/A	#N/A	#N/A	#N/A	#N/A	#N/A	#N/A
Q8BP78	Protein FRA10AC1 homolog OS=Mus musculus GN=Fra10ac1 PE=1 SV=3 - [F10C1_MOUSE]	#N/A	#N/A	#N/A	#N/A	#N/A	3.17	1	1	1	1	0.107956	0.00611918	#N/A	0.252748	0.172395	#N/A	0.147969	-0.11133	#N/A	0.283466	#N/A	#N/A	-0.0276811	#N/A	#N/A	0.140685	#N/A	#N/A	#N/A	#N/A	#N/A	#N/A	#N/A	#N/A	#N/A	#N/A	#N/A	#N/A	#N/A	#N/A	#N/A	#N/A	#N/A	#N/A	#N/A	#N/A	#N/A	#N/A
P06346	H-2 class II histocompatibility antigen, A-F beta chain (Fragment) OS=Mus musculus GN=H2-Ab1 PE=1 SV=1 - [HB2F_MOUSE]	#N/A	#N/A	#N/A	#N/A	#N/A	3.17	5	1	1	2	-0.461813	-0.130338	#N/A	0.0468027	0.0898776	#N/A	0.0213425	0.783217	#N/A	-0.217999	#N/A	#N/A	-0.147353	#N/A	#N/A	-0.232436	#N/A	#N/A	#N/A	#N/A	#N/A	#N/A	#N/A	#N/A	#N/A	#N/A	#N/A	#N/A	#N/A	#N/A	#N/A	#N/A	#N/A	#N/A	#N/A	#N/A	#N/A	#N/A
Q8R0W6	NEDD4 family-interacting protein 1 OS=Mus musculus GN=Ndfip1 PE=1 SV=1 - [NFIP1_MOUSE]	#N/A	#N/A	#N/A	#N/A	#N/A	3.17	1	1	1	1	-0.0455887	0.21708	#N/A	-0.0346794	0.19587	#N/A	0.273819	0.223636	#N/A	0.223925	#N/A	#N/A	0.0338616	#N/A	#N/A	0.208004	#N/A	#N/A	#N/A	#N/A	#N/A	#N/A	#N/A	#N/A	#N/A	#N/A	#N/A	#N/A	#N/A	#N/A	#N/A	#N/A	#N/A	#N/A	#N/A	#N/A	#N/A	#N/A
Q9D2Z4	Sentrin-specific protease 8 OS=Mus musculus GN=Senp8 PE=1 SV=2 - [SENP8_MOUSE]	#N/A	#N/A	#N/A	#N/A	#N/A	3.17	1	1	1	1	0.0718336	-0.0751065	#N/A	0.211512	0.0374509	#N/A	-0.0996522	0.0382493	#N/A	0.196327	#N/A	#N/A	0.0205637	#N/A	#N/A	0.110025	#N/A	#N/A	#N/A	#N/A	#N/A	#N/A	#N/A	#N/A	#N/A	#N/A	#N/A	#N/A	#N/A	#N/A	#N/A	#N/A	#N/A	#N/A	#N/A	#N/A	#N/A	#N/A
Q9CR02	Translation machinery-associated protein 16 OS=Mus musculus GN=Tma16 PE=2 SV=1 - [TMA16_MOUSE]	#N/A	#N/A	#N/A	#N/A	#N/A	3.17	1	1	1	2	0.0950657	0.121698	#N/A	0.202473	0.206536	#N/A	0.044402	0.162937	#N/A	0.214149	#N/A	#N/A	0.256236	#N/A	#N/A	0.156035	#N/A	#N/A	#N/A	#N/A	#N/A	#N/A	#N/A	#N/A	#N/A	#N/A	#N/A	#N/A	#N/A	#N/A	#N/A	#N/A	#N/A	#N/A	#N/A	#N/A	#N/A	#N/A
Q5DTV4	Probable ribonuclease ZC3H12C OS=Mus musculus GN=Zc3h12c PE=2 SV=2 - [ZC12C_MOUSE]	#N/A	#N/A	#N/A	#N/A	#N/A	3.17	1	2	2	3	-0.18678	-0.224738	#N/A	0.009865	-0.203097	#N/A	-0.305929	-0.27793	#N/A	-0.199679	#N/A	#N/A	0.262609	#N/A	#N/A	-0.118048	#N/A	#N/A	#N/A	#N/A	#N/A	#N/A	#N/A	#N/A	#N/A	#N/A	#N/A	#N/A	#N/A	#N/A	#N/A	#N/A	#N/A	#N/A	#N/A	#N/A	#N/A	#N/A
O09161	Calsequestrin-2 OS=Mus musculus GN=Casq2 PE=2 SV=3 - [CASQ2_MOUSE]	#N/A	#N/A	#N/A	#N/A	#N/A	3.13	1	1	1	1	-0.289893	-0.251227	#N/A	-0.532857	-0.843334	#N/A	-0.344705	-0.20039	#N/A	0.308719	#N/A	#N/A	-0.358267	#N/A	#N/A	0.177718	#N/A	#N/A	#N/A	#N/A	#N/A	#N/A	#N/A	#N/A	#N/A	#N/A	#N/A	#N/A	#N/A	#N/A	#N/A	#N/A	#N/A	#N/A	#N/A	#N/A	#N/A	#N/A
P22227	Zinc finger protein 42 OS=Mus musculus GN=Zfp42 PE=1 SV=1 - [ZFP42_MOUSE]	#N/A	#N/A	#N/A	#N/A	#N/A	3.13	3	1	1	1	-0.0670087	-0.291767	#N/A	0.0117024	0.263014	#N/A	0.401373	0.270593	#N/A	0.0871025	#N/A	#N/A	0.185579	#N/A	#N/A	0.16411	#N/A	#N/A	#N/A	#N/A	#N/A	#N/A	#N/A	#N/A	#N/A	#N/A	#N/A	#N/A	#N/A	#N/A	#N/A	#N/A	#N/A	#N/A	#N/A	#N/A	#N/A	#N/A
Q8C4Y3	Negative elongation factor B OS=Mus musculus GN=Nelfb PE=1 SV=2 - [NELFB_MOUSE]	#N/A	#N/A	#N/A	#N/A	#N/A	3.1	1	1	1	2	-0.0859095	-0.279571	#N/A	0.0863877	-0.12793	#N/A	-0.173271	0.185876	#N/A	-0.189589	#N/A	#N/A	-0.0982018	#N/A	#N/A	-0.0853158	#N/A	#N/A	#N/A	#N/A	#N/A	#N/A	#N/A	#N/A	#N/A	#N/A	#N/A	#N/A	#N/A	#N/A	#N/A	#N/A	#N/A	#N/A	#N/A	#N/A	#N/A	#N/A
Q99LL3	Carbohydrate sulfotransferase 12 OS=Mus musculus GN=Chst12 PE=2 SV=2 - [CHSTC_MOUSE]	#N/A	#N/A	#N/A	#N/A	#N/A	3.1	1	1	1	2	-0.177566	-0.129661	#N/A	-0.0879084	-0.149614	#N/A	-0.028064	0.0645487	#N/A	0.0831292	#N/A	#N/A	0.0477963	#N/A	#N/A	0.14019	#N/A	#N/A	#N/A	#N/A	#N/A	#N/A	#N/A	#N/A	#N/A	#N/A	#N/A	#N/A	#N/A	#N/A	#N/A	#N/A	#N/A	#N/A	#N/A	#N/A	#N/A	#N/A
Q8BHT6	Beta-1,3-glucosyltransferase OS=Mus musculus GN=B3galtl PE=2 SV=3 - [B3GLT_MOUSE]	#N/A	#N/A	#N/A	#N/A	#N/A	3.07	1	1	2	9	0.027007	0.147922	#N/A	-0.192334	0.0464381	#N/A	-0.136281	0.0128418	#N/A	0.0479933	#N/A	#N/A	0.248516	#N/A	#N/A	0.00398494	#N/A	#N/A	#N/A	#N/A	#N/A	#N/A	#N/A	#N/A	#N/A	#N/A	#N/A	#N/A	#N/A	#N/A	#N/A	#N/A	#N/A	#N/A	#N/A	#N/A	#N/A	#N/A
Q8K182	Complement component C8 alpha chain OS=Mus musculus GN=C8a PE=2 SV=1 - [CO8A_MOUSE]	#N/A	#N/A	#N/A	#N/A	#N/A	3.07	1	1	2	3	0.0814814	0.0491084	#N/A	0.30302	-0.0512997	#N/A	0.273591	-0.0432418	#N/A	0.15427	#N/A	#N/A	0.114163	#N/A	#N/A	0.172588	#N/A	#N/A	#N/A	#N/A	#N/A	#N/A	#N/A	#N/A	#N/A	#N/A	#N/A	#N/A	#N/A	#N/A	#N/A	#N/A	#N/A	#N/A	#N/A	#N/A	#N/A	#N/A
Q63ZV0	Insulinoma-associated protein 1 OS=Mus musculus GN=Insm1 PE=1 SV=1 - [INSM1_MOUSE]	#N/A	#N/A	#N/A	#N/A	#N/A	3.07	1	1	1	1	0.0604392	0.128928	#N/A	0.0643109	0.0732779	#N/A	0.297905	0.146042	#N/A	0.165719	#N/A	#N/A	0.133958	#N/A	#N/A	0.0530159	#N/A	#N/A	#N/A	#N/A	#N/A	#N/A	#N/A	#N/A	#N/A	#N/A	#N/A	#N/A	#N/A	#N/A	#N/A	#N/A	#N/A	#N/A	#N/A	#N/A	#N/A	#N/A
P61215	Carbonic anhydrase-related protein 10 OS=Mus musculus GN=Ca10 PE=2 SV=1 - [CAH10_MOUSE]	#N/A	#N/A	#N/A	#N/A	#N/A	3.05	1	1	1	2	-0.0443109	-0.0257029	#N/A	-0.106972	-0.0398309	#N/A	-0.0553193	-0.133049	#N/A	0.0238386	#N/A	#N/A	-0.0676689	#N/A	#N/A	-0.0794458	#N/A	#N/A	#N/A	#N/A	#N/A	#N/A	#N/A	#N/A	#N/A	#N/A	#N/A	#N/A	#N/A	#N/A	#N/A	#N/A	#N/A	#N/A	#N/A	#N/A	#N/A	#N/A
Q80VQ1	Leucine-rich repeat-containing protein 1 OS=Mus musculus GN=Lrrc1 PE=2 SV=2 - [LRRC1_MOUSE]	#N/A	#N/A	#N/A	#N/A	#N/A	3.05	1	1	2	4	0.103752	-0.194566	#N/A	-0.217657	-0.118972	#N/A	-0.0916739	-0.176254	#N/A	0.126125	#N/A	#N/A	-0.12104	#N/A	#N/A	-0.0945168	#N/A	#N/A	#N/A	#N/A	#N/A	#N/A	#N/A	#N/A	#N/A	#N/A	#N/A	#N/A	#N/A	#N/A	#N/A	#N/A	#N/A	#N/A	#N/A	#N/A	#N/A	#N/A
Q8BFQ9	Kelch-like protein 42 OS=Mus musculus GN=Klhl42 PE=2 SV=1 - [KLH42_MOUSE]	#N/A	#N/A	#N/A	#N/A	#N/A	3.04	1	1	1	2	0.43526	0.183505	#N/A	-0.0480645	0.184294	#N/A	0.381448	0.261419	#N/A	0.172804	#N/A	#N/A	0.0268408	#N/A	#N/A	0.261449	#N/A	#N/A	#N/A	#N/A	#N/A	#N/A	#N/A	#N/A	#N/A	#N/A	#N/A	#N/A	#N/A	#N/A	#N/A	#N/A	#N/A	#N/A	#N/A	#N/A	#N/A	#N/A
Q9CW79	Golgin subfamily A member 1 OS=Mus musculus GN=Golga1 PE=1 SV=2 - [GOGA1_MOUSE]	#N/A	#N/A	#N/A	#N/A	#N/A	3.03	3	1	3	4	0.25919	0.125733	#N/A	0.0153819	0.207802	#N/A	0.0936672	0.114125	#N/A	0.23003	#N/A	#N/A	0.338342	#N/A	#N/A	0.148491	#N/A	#N/A	#N/A	#N/A	#N/A	#N/A	#N/A	#N/A	#N/A	#N/A	#N/A	#N/A	#N/A	#N/A	#N/A	#N/A	#N/A	#N/A	#N/A	#N/A	#N/A	#N/A
Q8C025	Cholinephosphotransferase 1 OS=Mus musculus GN=Chpt1 PE=2 SV=1 - [CHPT1_MOUSE]	#N/A	#N/A	#N/A	#N/A	#N/A	3.02	1	1	1	2	0.256878	0.135655	#N/A	0.113677	0.271425	#N/A	0.0220472	0.227922	#N/A	0.343559	#N/A	#N/A	0.249569	#N/A	#N/A	0.195224	#N/A	#N/A	#N/A	#N/A	#N/A	#N/A	#N/A	#N/A	#N/A	#N/A	#N/A	#N/A	#N/A	#N/A	#N/A	#N/A	#N/A	#N/A	#N/A	#N/A	#N/A	#N/A
Q80UY1	UPF0586 protein C9orf41 homolog OS=Mus musculus PE=2 SV=1 - [CI041_MOUSE]	#N/A	#N/A	#N/A	#N/A	#N/A	3	1	1	1	1	0.0827832	0.06717	#N/A	0.153368	-0.190366	#N/A	0.225431	-0.0551989	#N/A	0.193025	#N/A	#N/A	-0.243715	#N/A	#N/A	-0.264753	#N/A	#N/A	#N/A	#N/A	#N/A	#N/A	#N/A	#N/A	#N/A	#N/A	#N/A	#N/A	#N/A	#N/A	#N/A	#N/A	#N/A	#N/A	#N/A	#N/A	#N/A	#N/A
Q9DBD0	Inhibitor of carbonic anhydrase OS=Mus musculus GN=Ica PE=1 SV=1 - [ICA_MOUSE]	#N/A	#N/A	#N/A	#N/A	#N/A	3	1	1	2	6	-0.358777	-0.269194	#N/A	0.227575	0.0326849	#N/A	0.0133249	-0.0568011	#N/A	-0.268386	#N/A	#N/A	0.240343	#N/A	#N/A	0.354627	#N/A	#N/A	#N/A	#N/A	#N/A	#N/A	#N/A	#N/A	#N/A	#N/A	#N/A	#N/A	#N/A	#N/A	#N/A	#N/A	#N/A	#N/A	#N/A	#N/A	#N/A	#N/A
P62080	Tetraspanin-5 OS=Mus musculus GN=Tspan5 PE=2 SV=1 - [TSN5_MOUSE]	#N/A	#N/A	#N/A	#N/A	#N/A	2.99	1	1	1	2	0.110442	0.0409481	#N/A	-0.30646	-0.191197	#N/A	0.0141358	-0.432715	#N/A	-0.19188	#N/A	#N/A	-0.149285	#N/A	#N/A	0.103345	#N/A	#N/A	#N/A	#N/A	#N/A	#N/A	#N/A	#N/A	#N/A	#N/A	#N/A	#N/A	#N/A	#N/A	#N/A	#N/A	#N/A	#N/A	#N/A	#N/A	#N/A	#N/A
Q8BW22	Calcium-responsive transactivator OS=Mus musculus GN=Ss18l1 PE=1 SV=1 - [CREST_MOUSE]	#N/A	#N/A	#N/A	#N/A	#N/A	2.99	1	1	1	1	-0.0435969	0.116002	#N/A	-0.236598	0.0630657	#N/A	-0.141185	-0.0669433	#N/A	-0.0315091	#N/A	#N/A	-0.311553	#N/A	#N/A	-0.0670157	#N/A	#N/A	#N/A	#N/A	#N/A	#N/A	#N/A	#N/A	#N/A	#N/A	#N/A	#N/A	#N/A	#N/A	#N/A	#N/A	#N/A	#N/A	#N/A	#N/A	#N/A	#N/A
Q8VCM3	Zinc finger FYVE domain-containing protein 21 OS=Mus musculus GN=Zfyve21 PE=2 SV=2 - [ZFY21_MOUSE]	#N/A	#N/A	#N/A	#N/A	#N/A	2.99	1	1	1	1	0.249456	0.0566185	#N/A	0.17968	0.0730263	#N/A	0.0579582	0.140989	#N/A	0.122235	#N/A	#N/A	0.22418	#N/A	#N/A	0.342212	#N/A	#N/A	#N/A	#N/A	#N/A	#N/A	#N/A	#N/A	#N/A	#N/A	#N/A	#N/A	#N/A	#N/A	#N/A	#N/A	#N/A	#N/A	#N/A	#N/A	#N/A	#N/A
Q8VCF0	Mitochondrial antiviral-signaling protein OS=Mus musculus GN=Mavs PE=1 SV=1 - [MAVS_MOUSE]	#N/A	#N/A	#N/A	#N/A	#N/A	2.98	1	1	1	2	0.40543	0.199427	#N/A	0.105985	0.141343	#N/A	0.342325	0.279794	#N/A	0.356316	#N/A	#N/A	0.0507352	#N/A	#N/A	0.157188	#N/A	#N/A	#N/A	#N/A	#N/A	#N/A	#N/A	#N/A	#N/A	#N/A	#N/A	#N/A	#N/A	#N/A	#N/A	#N/A	#N/A	#N/A	#N/A	#N/A	#N/A	#N/A
P09581	Macrophage colony-stimulating factor 1 receptor OS=Mus musculus GN=Csf1r PE=1 SV=3 - [CSF1R_MOUSE]	#N/A	#N/A	#N/A	#N/A	#N/A	2.97	3	1	3	7	-0.248368	-0.263206	#N/A	-0.117662	-0.185794	#N/A	-0.0755406	-0.228196	#N/A	-0.171334	#N/A	#N/A	-0.153816	#N/A	#N/A	-0.149755	#N/A	#N/A	#N/A	#N/A	#N/A	#N/A	#N/A	#N/A	#N/A	#N/A	#N/A	#N/A	#N/A	#N/A	#N/A	#N/A	#N/A	#N/A	#N/A	#N/A	#N/A	#N/A
P70403	Protein CASP OS=Mus musculus GN=Cux1 PE=2 SV=2 - [CASP_MOUSE]	#N/A	#N/A	#N/A	#N/A	#N/A	2.95	2	1	1	2	-0.30346	-0.451675	#N/A	-0.361161	-0.295342	#N/A	0.057489	0.0706379	#N/A	-0.624636	#N/A	#N/A	-0.337551	#N/A	#N/A	-0.45503	#N/A	#N/A	#N/A	#N/A	#N/A	#N/A	#N/A	#N/A	#N/A	#N/A	#N/A	#N/A	#N/A	#N/A	#N/A	#N/A	#N/A	#N/A	#N/A	#N/A	#N/A	#N/A
Q8R373	CXADR-like membrane protein OS=Mus musculus GN=Clmp PE=1 SV=1 - [CLMP_MOUSE]	#N/A	#N/A	#N/A	#N/A	#N/A	2.95	1	1	1	1	0.153458	0.326451	#N/A	0.454907	-0.267257	#N/A	0.157027	-0.0785669	#N/A	0.184502	#N/A	#N/A	0.179295	#N/A	#N/A	0.429029	#N/A	#N/A	#N/A	#N/A	#N/A	#N/A	#N/A	#N/A	#N/A	#N/A	#N/A	#N/A	#N/A	#N/A	#N/A	#N/A	#N/A	#N/A	#N/A	#N/A	#N/A	#N/A
Q3ULB5	Serine/threonine-protein kinase PAK 6 OS=Mus musculus GN=Pak6 PE=2 SV=1 - [PAK6_MOUSE]	#N/A	#N/A	#N/A	#N/A	#N/A	2.93	1	2	2	4	-0.0913247	-0.155774	#N/A	-0.0977303	-0.00308507	#N/A	-0.243716	-0.225603	#N/A	0.0215957	#N/A	#N/A	-0.180501	#N/A	#N/A	-0.149097	#N/A	#N/A	#N/A	#N/A	#N/A	#N/A	#N/A	#N/A	#N/A	#N/A	#N/A	#N/A	#N/A	#N/A	#N/A	#N/A	#N/A	#N/A	#N/A	#N/A	#N/A	#N/A
Q9QYK5	Heparan-sulfate 6-O-sulfotransferase 1 OS=Mus musculus GN=Hs6st1 PE=1 SV=4 - [H6ST1_MOUSE]	#N/A	#N/A	#N/A	#N/A	#N/A	2.92	1	1	1	2	-0.0854486	-0.0646878	#N/A	-0.110295	-0.0366795	#N/A	-0.0690401	-0.118236	#N/A	-0.047567	#N/A	#N/A	-0.226186	#N/A	#N/A	-0.0458451	#N/A	#N/A	#N/A	#N/A	#N/A	#N/A	#N/A	#N/A	#N/A	#N/A	#N/A	#N/A	#N/A	#N/A	#N/A	#N/A	#N/A	#N/A	#N/A	#N/A	#N/A	#N/A
Q9D9K3	Cell death regulator Aven OS=Mus musculus GN=Aven PE=1 SV=2 - [AVEN_MOUSE]	#N/A	#N/A	#N/A	#N/A	#N/A	2.92	1	1	1	1	0.269316	0.282959	#N/A	0.184762	0.237777	#N/A	0.139924	0.0288442	#N/A	0.166943	#N/A	#N/A	0.0160896	#N/A	#N/A	0.162224	#N/A	#N/A	#N/A	#N/A	#N/A	#N/A	#N/A	#N/A	#N/A	#N/A	#N/A	#N/A	#N/A	#N/A	#N/A	#N/A	#N/A	#N/A	#N/A	#N/A	#N/A	#N/A
Q8VBX0	Ankyrin repeat and SOCS box protein 13 OS=Mus musculus GN=Asb13 PE=2 SV=1 - [ASB13_MOUSE]	#N/A	#N/A	#N/A	#N/A	#N/A	2.88	1	1	1	2	0.220955	0.21462	#N/A	0.00218632	0.201353	#N/A	0.0445715	0.195934	#N/A	0.192423	#N/A	#N/A	0.0184187	#N/A	#N/A	0.153747	#N/A	#N/A	#N/A	#N/A	#N/A	#N/A	#N/A	#N/A	#N/A	#N/A	#N/A	#N/A	#N/A	#N/A	#N/A	#N/A	#N/A	#N/A	#N/A	#N/A	#N/A	#N/A
Q8CI15	Sphingosine kinase 1 OS=Mus musculus GN=Sphk1 PE=1 SV=1 - [SPHK1_MOUSE]	#N/A	#N/A	#N/A	#N/A	#N/A	2.88	1	1	1	2	-0.0674166	0.0272891	#N/A	-0.200584	-0.116274	#N/A	0.0715573	0.0445091	#N/A	-0.172205	#N/A	#N/A	0.132963	#N/A	#N/A	0.108087	#N/A	#N/A	#N/A	#N/A	#N/A	#N/A	#N/A	#N/A	#N/A	#N/A	#N/A	#N/A	#N/A	#N/A	#N/A	#N/A	#N/A	#N/A	#N/A	#N/A	#N/A	#N/A
Q91XB0	Three prime repair exonuclease 1 OS=Mus musculus GN=Trex1 PE=1 SV=2 - [TREX1_MOUSE]	#N/A	#N/A	#N/A	#N/A	#N/A	2.87	1	1	1	2	-0.0121737	-0.158565	#N/A	0.277946	0.0882103	#N/A	-0.0874407	0.792155	#N/A	-0.232948	#N/A	#N/A	-0.108402	#N/A	#N/A	-0.0120013	#N/A	#N/A	#N/A	#N/A	#N/A	#N/A	#N/A	#N/A	#N/A	#N/A	#N/A	#N/A	#N/A	#N/A	#N/A	#N/A	#N/A	#N/A	#N/A	#N/A	#N/A	#N/A
Q8R4E9	DNA replication factor Cdt1 OS=Mus musculus GN=Cdt1 PE=1 SV=1 - [CDT1_MOUSE]	#N/A	#N/A	#N/A	#N/A	#N/A	2.87	1	1	1	1	-0.0681686	0.268333	#N/A	-0.269453	-0.0544697	#N/A	0.000178922	0.212685	#N/A	-0.188598	#N/A	#N/A	0.25956	#N/A	#N/A	0.274633	#N/A	#N/A	#N/A	#N/A	#N/A	#N/A	#N/A	#N/A	#N/A	#N/A	#N/A	#N/A	#N/A	#N/A	#N/A	#N/A	#N/A	#N/A	#N/A	#N/A	#N/A	#N/A
Q8R2R3	Alpha- and gamma-adaptin-binding protein p34 OS=Mus musculus GN=Aagab PE=2 SV=2 - [AAGAB_MOUSE]	#N/A	#N/A	#N/A	#N/A	#N/A	2.85	1	1	1	2	-0.18798	0.135834	#N/A	0.0410502	-0.0144353	#N/A	0.0171489	-0.0589891	#N/A	0.00888779	#N/A	#N/A	0.104579	#N/A	#N/A	-0.00776663	#N/A	#N/A	#N/A	#N/A	#N/A	#N/A	#N/A	#N/A	#N/A	#N/A	#N/A	#N/A	#N/A	#N/A	#N/A	#N/A	#N/A	#N/A	#N/A	#N/A	#N/A	#N/A
Q8BMZ5	tRNA-splicing endonuclease subunit Sen34 OS=Mus musculus GN=Tsen34 PE=2 SV=2 - [SEN34_MOUSE]	#N/A	#N/A	#N/A	#N/A	#N/A	2.85	1	1	1	1	0.00460992	-0.249146	#N/A	-0.430947	-0.0052765	#N/A	-0.0420463	0.161792	#N/A	-0.0285924	#N/A	#N/A	-0.025705	#N/A	#N/A	-0.278266	#N/A	#N/A	#N/A	#N/A	#N/A	#N/A	#N/A	#N/A	#N/A	#N/A	#N/A	#N/A	#N/A	#N/A	#N/A	#N/A	#N/A	#N/A	#N/A	#N/A	#N/A	#N/A
Q3V0C5	Ubiquitin carboxyl-terminal hydrolase 48 OS=Mus musculus GN=Usp48 PE=2 SV=2 - [UBP48_MOUSE]	#N/A	#N/A	#N/A	#N/A	#N/A	2.85	1	2	2	4	-0.03951	-0.217718	#N/A	-0.176132	-0.2052	#N/A	-0.0652767	0.0173996	#N/A	-0.0153876	#N/A	#N/A	-0.13097	#N/A	#N/A	-0.0269396	#N/A	#N/A	#N/A	#N/A	#N/A	#N/A	#N/A	#N/A	#N/A	#N/A	#N/A	#N/A	#N/A	#N/A	#N/A	#N/A	#N/A	#N/A	#N/A	#N/A	#N/A	#N/A
Q3USH1	Protein FAM196A OS=Mus musculus GN=Fam196a PE=2 SV=1 - [F196A_MOUSE]	#N/A	#N/A	#N/A	#N/A	#N/A	2.84	1	1	1	1	0.080441	-0.057663	#N/A	0.0874726	0.0597975	#N/A	-0.0361427	0.00479405	#N/A	0.225546	#N/A	#N/A	0.0187737	#N/A	#N/A	0.0529103	#N/A	#N/A	#N/A	#N/A	#N/A	#N/A	#N/A	#N/A	#N/A	#N/A	#N/A	#N/A	#N/A	#N/A	#N/A	#N/A	#N/A	#N/A	#N/A	#N/A	#N/A	#N/A
P50285	Dimethylaniline monooxygenase [N-oxide-forming] 1 OS=Mus musculus GN=Fmo1 PE=1 SV=1 - [FMO1_MOUSE]	#N/A	#N/A	#N/A	#N/A	#N/A	2.82	1	1	1	2	-0.307553	-0.175029	#N/A	-0.134528	0.18396	#N/A	-0.213646	-0.227185	#N/A	-0.0708293	#N/A	#N/A	-0.479201	#N/A	#N/A	0.139319	#N/A	#N/A	#N/A	#N/A	#N/A	#N/A	#N/A	#N/A	#N/A	#N/A	#N/A	#N/A	#N/A	#N/A	#N/A	#N/A	#N/A	#N/A	#N/A	#N/A	#N/A	#N/A
P21237	Brain-derived neurotrophic factor OS=Mus musculus GN=Bdnf PE=1 SV=1 - [BDNF_MOUSE]	#N/A	#N/A	#N/A	#N/A	#N/A	2.81	1	1	1	2	-0.110208	-0.211737	#N/A	-0.109576	-0.185807	#N/A	0.264846	-0.0850329	#N/A	-0.0493346	#N/A	#N/A	-0.140532	#N/A	#N/A	-0.00472512	#N/A	#N/A	#N/A	#N/A	#N/A	#N/A	#N/A	#N/A	#N/A	#N/A	#N/A	#N/A	#N/A	#N/A	#N/A	#N/A	#N/A	#N/A	#N/A	#N/A	#N/A	#N/A
Q8R3L8	Cyclin-dependent kinase 8 OS=Mus musculus GN=Cdk8 PE=2 SV=3 - [CDK8_MOUSE]	#N/A	#N/A	#N/A	#N/A	#N/A	2.8	2	1	1	2	-0.125461	-0.347302	#N/A	-0.0798145	-0.372514	#N/A	-0.098107	-0.0226969	#N/A	-0.189746	#N/A	#N/A	0.0265269	#N/A	#N/A	-0.0739067	#N/A	#N/A	#N/A	#N/A	#N/A	#N/A	#N/A	#N/A	#N/A	#N/A	#N/A	#N/A	#N/A	#N/A	#N/A	#N/A	#N/A	#N/A	#N/A	#N/A	#N/A	#N/A
Q9JKJ9	24-hydroxycholesterol 7-alpha-hydroxylase OS=Mus musculus GN=Cyp39a1 PE=2 SV=1 - [CP39A_MOUSE]	#N/A	#N/A	#N/A	#N/A	#N/A	2.77	1	1	1	1	0.501572	0.522378	#N/A	0.297485	0.255727	#N/A	0.248748	0.326494	#N/A	0.28514	#N/A	#N/A	0.389038	#N/A	#N/A	0.151081	#N/A	#N/A	#N/A	#N/A	#N/A	#N/A	#N/A	#N/A	#N/A	#N/A	#N/A	#N/A	#N/A	#N/A	#N/A	#N/A	#N/A	#N/A	#N/A	#N/A	#N/A	#N/A
P0C5J4	Probable G-protein coupled receptor 52 OS=Mus musculus GN=Gpr52 PE=3 SV=1 - [GPR52_MOUSE]	#N/A	#N/A	#N/A	#N/A	#N/A	2.77	1	1	1	1	-0.491611	-0.256086	#N/A	-0.249765	-0.124526	#N/A	-0.207606	0.100279	#N/A	-0.409712	#N/A	#N/A	-0.076497	#N/A	#N/A	-0.214659	#N/A	#N/A	#N/A	#N/A	#N/A	#N/A	#N/A	#N/A	#N/A	#N/A	#N/A	#N/A	#N/A	#N/A	#N/A	#N/A	#N/A	#N/A	#N/A	#N/A	#N/A	#N/A
Q9QY33	Tetraspanin-3 OS=Mus musculus GN=Tspan3 PE=1 SV=1 - [TSN3_MOUSE]	#N/A	#N/A	#N/A	#N/A	#N/A	2.77	1	1	1	1	0.0960337	0.164045	#N/A	-0.108751	0.0188223	#N/A	0.0117229	0.147616	#N/A	-0.128541	#N/A	#N/A	-0.0989428	#N/A	#N/A	-0.0453508	#N/A	#N/A	#N/A	#N/A	#N/A	#N/A	#N/A	#N/A	#N/A	#N/A	#N/A	#N/A	#N/A	#N/A	#N/A	#N/A	#N/A	#N/A	#N/A	#N/A	#N/A	#N/A
Q7M757	Lys-63-specific deubiquitinase BRCC36-like OS=Mus musculus GN=C6.1al PE=2 SV=1 - [BRC3L_MOUSE]	#N/A	#N/A	#N/A	#N/A	#N/A	2.75	1	1	1	2	-0.148467	-0.0582652	#N/A	-0.171385	-0.270114	#N/A	-0.117504	-0.142071	#N/A	0.0257188	#N/A	#N/A	-0.0582196	#N/A	#N/A	0.0115386	#N/A	#N/A	#N/A	#N/A	#N/A	#N/A	#N/A	#N/A	#N/A	#N/A	#N/A	#N/A	#N/A	#N/A	#N/A	#N/A	#N/A	#N/A	#N/A	#N/A	#N/A	#N/A
Q80T62	Probable G-protein coupled receptor 101 OS=Mus musculus GN=Gpr101 PE=2 SV=2 - [GP101_MOUSE]	#N/A	#N/A	#N/A	#N/A	#N/A	2.74	1	1	1	1	-0.246816	0.327155	#N/A	0.0870498	-0.0847453	#N/A	0.281776	-0.369817	#N/A	-0.288972	#N/A	#N/A	0.308055	#N/A	#N/A	0.434956	#N/A	#N/A	#N/A	#N/A	#N/A	#N/A	#N/A	#N/A	#N/A	#N/A	#N/A	#N/A	#N/A	#N/A	#N/A	#N/A	#N/A	#N/A	#N/A	#N/A	#N/A	#N/A
P51141	Segment polarity protein dishevelled homolog DVL-1 OS=Mus musculus GN=Dvl1 PE=1 SV=2 - [DVL1_MOUSE]	#N/A	#N/A	#N/A	#N/A	#N/A	2.73	1	1	1	1	-0.135278	-0.159063	#N/A	0.174039	-0.0850392	#N/A	-0.0411431	-0.169038	#N/A	-0.403957	#N/A	#N/A	-0.379474	#N/A	#N/A	-0.254175	#N/A	#N/A	#N/A	#N/A	#N/A	#N/A	#N/A	#N/A	#N/A	#N/A	#N/A	#N/A	#N/A	#N/A	#N/A	#N/A	#N/A	#N/A	#N/A	#N/A	#N/A	#N/A
P28798	Granulins OS=Mus musculus GN=Grn PE=1 SV=2 - [GRN_MOUSE]	#N/A	#N/A	#N/A	#N/A	#N/A	2.72	1	1	1	2	0.238174	0.206245	#N/A	0.469006	0.481365	#N/A	0.297826	0.415674	#N/A	0.455163	#N/A	#N/A	0.217353	#N/A	#N/A	0.153838	#N/A	#N/A	#N/A	#N/A	#N/A	#N/A	#N/A	#N/A	#N/A	#N/A	#N/A	#N/A	#N/A	#N/A	#N/A	#N/A	#N/A	#N/A	#N/A	#N/A	#N/A	#N/A
Q8VCC8	Rap guanine nucleotide exchange factor 3 OS=Mus musculus GN=Rapgef3 PE=2 SV=2 - [RPGF3_MOUSE]	#N/A	#N/A	#N/A	#N/A	#N/A	2.72	1	1	2	4	0.06128	0.0158736	#N/A	-0.023662	0.136463	#N/A	0.215572	0.162276	#N/A	-0.0572938	#N/A	#N/A	0.221014	#N/A	#N/A	0.24457	#N/A	#N/A	#N/A	#N/A	#N/A	#N/A	#N/A	#N/A	#N/A	#N/A	#N/A	#N/A	#N/A	#N/A	#N/A	#N/A	#N/A	#N/A	#N/A	#N/A	#N/A	#N/A
Q8K248	4-hydroxyphenylpyruvate dioxygenase-like protein OS=Mus musculus GN=Hpdl PE=2 SV=1 - [HPDL_MOUSE]	#N/A	#N/A	#N/A	#N/A	#N/A	2.7	1	1	1	1	0.604493	0.417489	#N/A	0.128943	0.300378	#N/A	0.373817	0.543459	#N/A	0.201995	#N/A	#N/A	0.49806	#N/A	#N/A	0.490393	#N/A	#N/A	#N/A	#N/A	#N/A	#N/A	#N/A	#N/A	#N/A	#N/A	#N/A	#N/A	#N/A	#N/A	#N/A	#N/A	#N/A	#N/A	#N/A	#N/A	#N/A	#N/A
A2AIL4	NADH dehydrogenase (ubiquinone) complex I, assembly factor 6 OS=Mus musculus GN=Ndufaf6 PE=3 SV=1 - [NDUF6_MOUSE]	#N/A	#N/A	#N/A	#N/A	#N/A	2.7	1	1	1	2	-0.0976936	0.287116	#N/A	0.209876	0.154086	#N/A	0.104984	0.302093	#N/A	0.262404	#N/A	#N/A	0.0763956	#N/A	#N/A	0.289127	#N/A	#N/A	#N/A	#N/A	#N/A	#N/A	#N/A	#N/A	#N/A	#N/A	#N/A	#N/A	#N/A	#N/A	#N/A	#N/A	#N/A	#N/A	#N/A	#N/A	#N/A	#N/A
P70689	Gap junction beta-6 protein OS=Mus musculus GN=Gjb6 PE=1 SV=1 - [CXB6_MOUSE]	#N/A	#N/A	#N/A	#N/A	#N/A	2.68	1	1	1	3	0.164939	0.108073	#N/A	0.0436841	0.324979	#N/A	0.0545204	0.284704	#N/A	-0.0950403	#N/A	#N/A	0.201989	#N/A	#N/A	-0.140338	#N/A	#N/A	#N/A	#N/A	#N/A	#N/A	#N/A	#N/A	#N/A	#N/A	#N/A	#N/A	#N/A	#N/A	#N/A	#N/A	#N/A	#N/A	#N/A	#N/A	#N/A	#N/A
Q3UFS4	G patch domain-containing protein 11 OS=Mus musculus GN=Gpatch11 PE=2 SV=2 - [GPT11_MOUSE]	#N/A	#N/A	#N/A	#N/A	#N/A	2.67	1	1	1	1	0.141073	0.117288	#N/A	0.108412	0.271215	#N/A	-0.054131	0.0520748	#N/A	0.0459654	#N/A	#N/A	0.139118	#N/A	#N/A	0.00198406	#N/A	#N/A	#N/A	#N/A	#N/A	#N/A	#N/A	#N/A	#N/A	#N/A	#N/A	#N/A	#N/A	#N/A	#N/A	#N/A	#N/A	#N/A	#N/A	#N/A	#N/A	#N/A
P15092	Interferon-activable protein 204 OS=Mus musculus GN=Ifi204 PE=1 SV=2 - [IFI4_MOUSE]	#N/A	#N/A	#N/A	#N/A	#N/A	2.66	3	2	2	5	-0.665602	-0.606068	#N/A	0.456407	0.133485	#N/A	0.0143035	0.926266	#N/A	-0.88977	#N/A	#N/A	-0.26633	#N/A	#N/A	-0.272999	#N/A	#N/A	#N/A	#N/A	#N/A	#N/A	#N/A	#N/A	#N/A	#N/A	#N/A	#N/A	#N/A	#N/A	#N/A	#N/A	#N/A	#N/A	#N/A	#N/A	#N/A	#N/A
Q9CWX4	RNA pseudouridylate synthase domain-containing protein 4 OS=Mus musculus GN=Rpusd4 PE=2 SV=1 - [RUSD4_MOUSE]	#N/A	#N/A	#N/A	#N/A	#N/A	2.65	1	1	1	1	-0.279053	0.114866	#N/A	-0.287467	0.0587677	#N/A	0.0762184	0.0495934	#N/A	-0.164928	#N/A	#N/A	-0.0727589	#N/A	#N/A	0.148854	#N/A	#N/A	#N/A	#N/A	#N/A	#N/A	#N/A	#N/A	#N/A	#N/A	#N/A	#N/A	#N/A	#N/A	#N/A	#N/A	#N/A	#N/A	#N/A	#N/A	#N/A	#N/A
Q9DC11	Plexin domain-containing protein 2 OS=Mus musculus GN=Plxdc2 PE=1 SV=1 - [PXDC2_MOUSE]	#N/A	#N/A	#N/A	#N/A	#N/A	2.64	1	2	2	2	-0.119438	0.0269616	#N/A	-0.0294468	-0.0805128	#N/A	-0.113582	-0.0270066	#N/A	-0.209218	#N/A	#N/A	0.01894	#N/A	#N/A	0.111561	#N/A	#N/A	#N/A	#N/A	#N/A	#N/A	#N/A	#N/A	#N/A	#N/A	#N/A	#N/A	#N/A	#N/A	#N/A	#N/A	#N/A	#N/A	#N/A	#N/A	#N/A	#N/A
Q66JV4	RNA-binding protein 12B-B OS=Mus musculus GN=Rbm12b2 PE=2 SV=2 - [R12BB_MOUSE]	#N/A	#N/A	#N/A	#N/A	#N/A	2.64	3	2	2	4	0.0325155	0.153609	#N/A	0.138175	0.0784358	#N/A	0.274655	0.0763852	#N/A	0.167831	#N/A	#N/A	0.17616	#N/A	#N/A	0.0934801	#N/A	#N/A	#N/A	#N/A	#N/A	#N/A	#N/A	#N/A	#N/A	#N/A	#N/A	#N/A	#N/A	#N/A	#N/A	#N/A	#N/A	#N/A	#N/A	#N/A	#N/A	#N/A
Q80U58	Pumilio homolog 2 OS=Mus musculus GN=Pum2 PE=1 SV=2 - [PUM2_MOUSE]	#N/A	#N/A	#N/A	#N/A	#N/A	2.63	1	1	3	8	-0.149189	-0.157561	#N/A	0.403117	0.121578	#N/A	-0.130489	0.0439728	#N/A	0.155953	#N/A	#N/A	-0.0374047	#N/A	#N/A	-0.186488	#N/A	#N/A	#N/A	#N/A	#N/A	#N/A	#N/A	#N/A	#N/A	#N/A	#N/A	#N/A	#N/A	#N/A	#N/A	#N/A	#N/A	#N/A	#N/A	#N/A	#N/A	#N/A
Q9CQ28	Diphthine--ammonia ligase OS=Mus musculus GN=Dph6 PE=1 SV=1 - [DPH6_MOUSE]	#N/A	#N/A	#N/A	#N/A	#N/A	2.62	1	1	1	2	0.174656	0.115342	#N/A	0.0502379	0.276282	#N/A	0.010589	0.13771	#N/A	-0.0324832	#N/A	#N/A	0.0210248	#N/A	#N/A	0.226487	#N/A	#N/A	#N/A	#N/A	#N/A	#N/A	#N/A	#N/A	#N/A	#N/A	#N/A	#N/A	#N/A	#N/A	#N/A	#N/A	#N/A	#N/A	#N/A	#N/A	#N/A	#N/A
A2AV25	Fibrinogen C domain-containing protein 1 OS=Mus musculus GN=Fibcd1 PE=2 SV=1 - [FBCD1_MOUSE]	#N/A	#N/A	#N/A	#N/A	#N/A	2.61	1	1	1	2	-0.164303	-0.0425845	#N/A	-0.098004	0.0178851	#N/A	0.152807	-0.0417883	#N/A	0.111218	#N/A	#N/A	-0.0950198	#N/A	#N/A	0.0999879	#N/A	#N/A	#N/A	#N/A	#N/A	#N/A	#N/A	#N/A	#N/A	#N/A	#N/A	#N/A	#N/A	#N/A	#N/A	#N/A	#N/A	#N/A	#N/A	#N/A	#N/A	#N/A
Q8BV66	Interferon-induced protein 44 OS=Mus musculus GN=Ifi44 PE=2 SV=1 - [IFI44_MOUSE]	#N/A	#N/A	#N/A	#N/A	#N/A	2.61	1	1	1	1	-0.860011	-1.50995	#N/A	0.131649	0.660873	#N/A	-0.340449	1.82569	#N/A	-0.989599	#N/A	#N/A	-0.589701	#N/A	#N/A	-0.678513	#N/A	#N/A	#N/A	#N/A	#N/A	#N/A	#N/A	#N/A	#N/A	#N/A	#N/A	#N/A	#N/A	#N/A	#N/A	#N/A	#N/A	#N/A	#N/A	#N/A	#N/A	#N/A
Q9JJ80	Ribosome production factor 2 homolog OS=Mus musculus GN=Rpf2 PE=2 SV=2 - [RPF2_MOUSE]	#N/A	#N/A	#N/A	#N/A	#N/A	2.61	1	1	1	1	-0.208803	-0.185651	#N/A	-0.144849	0.116857	#N/A	-0.0245512	0.0539663	#N/A	-0.167255	#N/A	#N/A	-0.184889	#N/A	#N/A	-0.269485	#N/A	#N/A	#N/A	#N/A	#N/A	#N/A	#N/A	#N/A	#N/A	#N/A	#N/A	#N/A	#N/A	#N/A	#N/A	#N/A	#N/A	#N/A	#N/A	#N/A	#N/A	#N/A
P97821	Dipeptidyl peptidase 1 OS=Mus musculus GN=Ctsc PE=2 SV=1 - [CATC_MOUSE]	#N/A	#N/A	#N/A	#N/A	#N/A	2.6	1	1	1	2	-0.603216	-0.356471	#N/A	0.304936	0.207913	#N/A	0.0495545	1.03958	#N/A	-0.37321	#N/A	#N/A	-0.142975	#N/A	#N/A	-0.114098	#N/A	#N/A	#N/A	#N/A	#N/A	#N/A	#N/A	#N/A	#N/A	#N/A	#N/A	#N/A	#N/A	#N/A	#N/A	#N/A	#N/A	#N/A	#N/A	#N/A	#N/A	#N/A
Q3UZ57	Axonemal dynein light chain domain-containing protein 1 OS=Mus musculus GN=Axdnd1 PE=1 SV=1 - [AXDN1_MOUSE]	#N/A	#N/A	#N/A	#N/A	#N/A	2.59	1	1	1	1	-0.173178	-0.210575	#N/A	-0.160707	-0.159477	#N/A	0.100641	-0.286107	#N/A	-0.0584169	#N/A	#N/A	-0.0414218	#N/A	#N/A	-0.113515	#N/A	#N/A	#N/A	#N/A	#N/A	#N/A	#N/A	#N/A	#N/A	#N/A	#N/A	#N/A	#N/A	#N/A	#N/A	#N/A	#N/A	#N/A	#N/A	#N/A	#N/A	#N/A
O89032	SH3 and PX domain-containing protein 2A OS=Mus musculus GN=Sh3pxd2a PE=1 SV=2 - [SPD2A_MOUSE]	#N/A	#N/A	#N/A	#N/A	#N/A	2.58	1	2	3	4	0.184463	0.210158	#N/A	-0.0100323	0.285893	#N/A	0.0844723	0.211927	#N/A	0.160176	#N/A	#N/A	0.330707	#N/A	#N/A	0.0221992	#N/A	#N/A	#N/A	#N/A	#N/A	#N/A	#N/A	#N/A	#N/A	#N/A	#N/A	#N/A	#N/A	#N/A	#N/A	#N/A	#N/A	#N/A	#N/A	#N/A	#N/A	#N/A
Q3USW5	FAD-dependent oxidoreductase domain-containing protein 2 OS=Mus musculus GN=Foxred2 PE=2 SV=1 - [FXRD2_MOUSE]	#N/A	#N/A	#N/A	#N/A	#N/A	2.56	1	1	1	1	-0.02188	0.0496513	#N/A	0.175322	-0.132212	#N/A	0.0658003	-0.379546	#N/A	0.149673	#N/A	#N/A	-0.200106	#N/A	#N/A	-0.276711	#N/A	#N/A	#N/A	#N/A	#N/A	#N/A	#N/A	#N/A	#N/A	#N/A	#N/A	#N/A	#N/A	#N/A	#N/A	#N/A	#N/A	#N/A	#N/A	#N/A	#N/A	#N/A
P52430	Serum paraoxonase/arylesterase 1 OS=Mus musculus GN=Pon1 PE=1 SV=2 - [PON1_MOUSE]	#N/A	#N/A	#N/A	#N/A	#N/A	2.54	1	1	1	2	-0.426055	-0.0652088	#N/A	0.200448	-0.398294	#N/A	0.0163773	-0.0217043	#N/A	-0.0483038	#N/A	#N/A	0.476628	#N/A	#N/A	-0.298492	#N/A	#N/A	#N/A	#N/A	#N/A	#N/A	#N/A	#N/A	#N/A	#N/A	#N/A	#N/A	#N/A	#N/A	#N/A	#N/A	#N/A	#N/A	#N/A	#N/A	#N/A	#N/A
Q5SV66	Coiled-coil domain-containing protein 42A OS=Mus musculus GN=Ccdc42 PE=2 SV=2 - [CCD42_MOUSE]	#N/A	#N/A	#N/A	#N/A	#N/A	2.53	1	1	1	1	-0.113901	-0.0478133	#N/A	-0.19077	-0.0683395	#N/A	0.0548014	-0.021095	#N/A	0.0396296	#N/A	#N/A	-0.0763215	#N/A	#N/A	-0.197558	#N/A	#N/A	#N/A	#N/A	#N/A	#N/A	#N/A	#N/A	#N/A	#N/A	#N/A	#N/A	#N/A	#N/A	#N/A	#N/A	#N/A	#N/A	#N/A	#N/A	#N/A	#N/A
P35330	Intercellular adhesion molecule 2 OS=Mus musculus GN=Icam2 PE=1 SV=1 - [ICAM2_MOUSE]	#N/A	#N/A	#N/A	#N/A	#N/A	2.53	1	1	1	3	0.196899	0.0816998	#N/A	0.133112	-0.167911	#N/A	0.0971337	0.363796	#N/A	0.167154	#N/A	#N/A	-0.0163534	#N/A	#N/A	0.0415084	#N/A	#N/A	#N/A	#N/A	#N/A	#N/A	#N/A	#N/A	#N/A	#N/A	#N/A	#N/A	#N/A	#N/A	#N/A	#N/A	#N/A	#N/A	#N/A	#N/A	#N/A	#N/A
Q9JIF3	Solute carrier family 2, facilitated glucose transporter member 8 OS=Mus musculus GN=Slc2a8 PE=1 SV=2 - [GTR8_MOUSE]	#N/A	#N/A	#N/A	#N/A	#N/A	2.52	1	1	1	1	-0.0414753	0.0616671	#N/A	0.0930391	0.100963	#N/A	-0.0785899	0.137874	#N/A	0.144223	#N/A	#N/A	0.00127224	#N/A	#N/A	0.0525117	#N/A	#N/A	#N/A	#N/A	#N/A	#N/A	#N/A	#N/A	#N/A	#N/A	#N/A	#N/A	#N/A	#N/A	#N/A	#N/A	#N/A	#N/A	#N/A	#N/A	#N/A	#N/A
Q9WTW4	Transcription factor EC OS=Mus musculus GN=Tfec PE=1 SV=1 - [TFEC_MOUSE]	#N/A	#N/A	#N/A	#N/A	#N/A	2.52	3	1	1	1	-0.0576128	-0.0312634	#N/A	-0.235176	-0.11491	#N/A	-0.0629637	-0.0539888	#N/A	-0.205268	#N/A	#N/A	-0.0874945	#N/A	#N/A	-0.0971799	#N/A	#N/A	#N/A	#N/A	#N/A	#N/A	#N/A	#N/A	#N/A	#N/A	#N/A	#N/A	#N/A	#N/A	#N/A	#N/A	#N/A	#N/A	#N/A	#N/A	#N/A	#N/A
Q8BGF3	WD repeat-containing protein 92 OS=Mus musculus GN=Wdr92 PE=2 SV=1 - [WDR92_MOUSE]	#N/A	#N/A	#N/A	#N/A	#N/A	2.52	1	1	1	2	-0.121335	-0.034736	#N/A	0.205767	-0.0489848	#N/A	0.152968	0.117029	#N/A	0.0802963	#N/A	#N/A	-0.0899757	#N/A	#N/A	0.176523	#N/A	#N/A	#N/A	#N/A	#N/A	#N/A	#N/A	#N/A	#N/A	#N/A	#N/A	#N/A	#N/A	#N/A	#N/A	#N/A	#N/A	#N/A	#N/A	#N/A	#N/A	#N/A
O35492	Dual specificity protein kinase CLK3 OS=Mus musculus GN=Clk3 PE=1 SV=2 - [CLK3_MOUSE]	#N/A	#N/A	#N/A	#N/A	#N/A	2.51	1	1	1	2	-0.0995091	-0.226109	#N/A	-0.0577541	0.0555358	#N/A	-0.0363553	-0.0279415	#N/A	0.0212545	#N/A	#N/A	0.0879102	#N/A	#N/A	-0.252505	#N/A	#N/A	#N/A	#N/A	#N/A	#N/A	#N/A	#N/A	#N/A	#N/A	#N/A	#N/A	#N/A	#N/A	#N/A	#N/A	#N/A	#N/A	#N/A	#N/A	#N/A	#N/A
Q91ZD4	Vang-like protein 2 OS=Mus musculus GN=Vangl2 PE=1 SV=3 - [VANG2_MOUSE]	#N/A	#N/A	#N/A	#N/A	#N/A	2.5	1	1	1	2	-0.282433	-0.0661898	#N/A	-0.0881458	0.032103	#N/A	-0.286329	0.0556788	#N/A	-0.159545	#N/A	#N/A	0.19246	#N/A	#N/A	0.414305	#N/A	#N/A	#N/A	#N/A	#N/A	#N/A	#N/A	#N/A	#N/A	#N/A	#N/A	#N/A	#N/A	#N/A	#N/A	#N/A	#N/A	#N/A	#N/A	#N/A	#N/A	#N/A
Q1HKZ5	Mitogen-activated protein kinase kinase kinase 13 OS=Mus musculus GN=Map3k13 PE=2 SV=1 - [M3K13_MOUSE]	#N/A	#N/A	#N/A	#N/A	#N/A	2.5	1	1	3	3	-0.00350284	0.0582399	#N/A	-0.0206121	0.0395062	#N/A	0.0540478	0.0572768	#N/A	0.0602275	#N/A	#N/A	0.060141	#N/A	#N/A	0.106317	#N/A	#N/A	#N/A	#N/A	#N/A	#N/A	#N/A	#N/A	#N/A	#N/A	#N/A	#N/A	#N/A	#N/A	#N/A	#N/A	#N/A	#N/A	#N/A	#N/A	#N/A	#N/A
Q8C190	VPS9 domain-containing protein 1 OS=Mus musculus GN=Vps9d1 PE=2 SV=1 - [VP9D1_MOUSE]	#N/A	#N/A	#N/A	#N/A	#N/A	2.47	1	1	2	3	-0.163082	-0.121953	#N/A	0.14656	0.193567	#N/A	0.0524951	-0.00962694	#N/A	-0.258255	#N/A	#N/A	0.0597809	#N/A	#N/A	-0.16509	#N/A	#N/A	#N/A	#N/A	#N/A	#N/A	#N/A	#N/A	#N/A	#N/A	#N/A	#N/A	#N/A	#N/A	#N/A	#N/A	#N/A	#N/A	#N/A	#N/A	#N/A	#N/A
Q91Z92	Beta-1,3-galactosyltransferase 6 OS=Mus musculus GN=B3galt6 PE=2 SV=1 - [B3GT6_MOUSE]	#N/A	#N/A	#N/A	#N/A	#N/A	2.46	1	1	1	1	0.0654179	0.365494	#N/A	-0.0559019	-0.00551532	#N/A	0.371745	0.226689	#N/A	-0.0326465	#N/A	#N/A	0.0108173	#N/A	#N/A	0.19168	#N/A	#N/A	#N/A	#N/A	#N/A	#N/A	#N/A	#N/A	#N/A	#N/A	#N/A	#N/A	#N/A	#N/A	#N/A	#N/A	#N/A	#N/A	#N/A	#N/A	#N/A	#N/A
Q8R087	Beta-1,4-galactosyltransferase 7 OS=Mus musculus GN=B4galt7 PE=2 SV=1 - [B4GT7_MOUSE]	#N/A	#N/A	#N/A	#N/A	#N/A	2.45	1	1	1	2	-0.26587	-0.17398	#N/A	-0.0655481	0.162336	#N/A	-0.108572	0.220943	#N/A	0.200606	#N/A	#N/A	-0.193536	#N/A	#N/A	-0.0165048	#N/A	#N/A	#N/A	#N/A	#N/A	#N/A	#N/A	#N/A	#N/A	#N/A	#N/A	#N/A	#N/A	#N/A	#N/A	#N/A	#N/A	#N/A	#N/A	#N/A	#N/A	#N/A
A6H8H5	Potassium voltage-gated channel subfamily B member 2 OS=Mus musculus GN=Kcnb2 PE=2 SV=2 - [KCNB2_MOUSE]	#N/A	#N/A	#N/A	#N/A	#N/A	2.43	1	1	2	4	-0.0951616	-0.181793	#N/A	-0.293081	-0.254825	#N/A	0.0197558	-0.343309	#N/A	-0.0695802	#N/A	#N/A	-0.135168	#N/A	#N/A	-0.127253	#N/A	#N/A	#N/A	#N/A	#N/A	#N/A	#N/A	#N/A	#N/A	#N/A	#N/A	#N/A	#N/A	#N/A	#N/A	#N/A	#N/A	#N/A	#N/A	#N/A	#N/A	#N/A
Q8K124	Pleckstrin homology domain-containing family O member 2 OS=Mus musculus GN=Plekho2 PE=1 SV=1 - [PKHO2_MOUSE]	#N/A	#N/A	#N/A	#N/A	#N/A	2.42	1	1	1	1	-0.019707	0.24397	#N/A	-0.0347971	0.0438745	#N/A	-0.0740633	0.0977758	#N/A	0.105543	#N/A	#N/A	-0.284059	#N/A	#N/A	-0.11525	#N/A	#N/A	#N/A	#N/A	#N/A	#N/A	#N/A	#N/A	#N/A	#N/A	#N/A	#N/A	#N/A	#N/A	#N/A	#N/A	#N/A	#N/A	#N/A	#N/A	#N/A	#N/A
Q80V94	AP-4 complex subunit epsilon-1 OS=Mus musculus GN=Ap4e1 PE=2 SV=3 - [AP4E1_MOUSE]	#N/A	#N/A	#N/A	#N/A	#N/A	2.41	1	2	2	4	-0.410588	-0.483396	#N/A	-0.184976	-0.402245	#N/A	-0.185816	-0.345935	#N/A	-0.168959	#N/A	#N/A	-0.491416	#N/A	#N/A	-0.483705	#N/A	#N/A	#N/A	#N/A	#N/A	#N/A	#N/A	#N/A	#N/A	#N/A	#N/A	#N/A	#N/A	#N/A	#N/A	#N/A	#N/A	#N/A	#N/A	#N/A	#N/A	#N/A
Q68EF4	Metabotropic glutamate receptor 4 OS=Mus musculus GN=Grm4 PE=2 SV=2 - [GRM4_MOUSE]	#N/A	#N/A	#N/A	#N/A	#N/A	2.41	1	1	2	12	0.149827	0.0471012	#N/A	-0.0560967	-0.0819043	#N/A	-0.123849	0.177513	#N/A	-0.223345	#N/A	#N/A	-0.0271803	#N/A	#N/A	-0.191498	#N/A	#N/A	#N/A	#N/A	#N/A	#N/A	#N/A	#N/A	#N/A	#N/A	#N/A	#N/A	#N/A	#N/A	#N/A	#N/A	#N/A	#N/A	#N/A	#N/A	#N/A	#N/A
Q66JT7	4-hydroxybenzoate polyprenyltransferase, mitochondrial OS=Mus musculus GN=Coq2 PE=2 SV=2 - [COQ2_MOUSE]	#N/A	#N/A	#N/A	#N/A	#N/A	2.41	1	1	1	1	-0.461125	-0.459251	#N/A	0.0856211	0.223427	#N/A	0.0142193	0.264279	#N/A	-0.0651861	#N/A	#N/A	0.476047	#N/A	#N/A	0.153339	#N/A	#N/A	#N/A	#N/A	#N/A	#N/A	#N/A	#N/A	#N/A	#N/A	#N/A	#N/A	#N/A	#N/A	#N/A	#N/A	#N/A	#N/A	#N/A	#N/A	#N/A	#N/A
Q9CYV5	Transmembrane protein 135 OS=Mus musculus GN=Tmem135 PE=2 SV=1 - [TM135_MOUSE]	#N/A	#N/A	#N/A	#N/A	#N/A	2.4	1	1	1	1	-0.0646608	0.0607404	#N/A	0.214932	0.0752865	#N/A	-0.114296	0.0074973	#N/A	0.0585487	#N/A	#N/A	0.214426	#N/A	#N/A	0.332439	#N/A	#N/A	#N/A	#N/A	#N/A	#N/A	#N/A	#N/A	#N/A	#N/A	#N/A	#N/A	#N/A	#N/A	#N/A	#N/A	#N/A	#N/A	#N/A	#N/A	#N/A	#N/A
P36898	Bone morphogenetic protein receptor type-1B OS=Mus musculus GN=Bmpr1b PE=1 SV=1 - [BMR1B_MOUSE]	#N/A	#N/A	#N/A	#N/A	#N/A	2.39	2	1	1	2	0.181655	0.510959	#N/A	0.160836	0.199488	#N/A	0.258493	0.444122	#N/A	0.209396	#N/A	#N/A	0.326716	#N/A	#N/A	0.229866	#N/A	#N/A	#N/A	#N/A	#N/A	#N/A	#N/A	#N/A	#N/A	#N/A	#N/A	#N/A	#N/A	#N/A	#N/A	#N/A	#N/A	#N/A	#N/A	#N/A	#N/A	#N/A
Q91ZX6	Sentrin-specific protease 2 OS=Mus musculus GN=Senp2 PE=1 SV=2 - [SENP2_MOUSE]	#N/A	#N/A	#N/A	#N/A	#N/A	2.38	1	1	1	2	0.0464464	-0.106198	#N/A	-0.117725	-0.114496	#N/A	-0.0293945	-0.100436	#N/A	-0.0613184	#N/A	#N/A	0.0512764	#N/A	#N/A	0.0708382	#N/A	#N/A	#N/A	#N/A	#N/A	#N/A	#N/A	#N/A	#N/A	#N/A	#N/A	#N/A	#N/A	#N/A	#N/A	#N/A	#N/A	#N/A	#N/A	#N/A	#N/A	#N/A
O88822	Lathosterol oxidase OS=Mus musculus GN=Sc5d PE=2 SV=2 - [SC5D_MOUSE]	#N/A	#N/A	#N/A	#N/A	#N/A	2.34	1	1	1	1	0.129809	0.0849465	#N/A	-0.0538796	0.175389	#N/A	-0.0183224	-0.105802	#N/A	0.125559	#N/A	#N/A	-0.0181391	#N/A	#N/A	-0.0931392	#N/A	#N/A	#N/A	#N/A	#N/A	#N/A	#N/A	#N/A	#N/A	#N/A	#N/A	#N/A	#N/A	#N/A	#N/A	#N/A	#N/A	#N/A	#N/A	#N/A	#N/A	#N/A
Q8CDI6	Coiled-coil domain-containing protein 158 OS=Mus musculus GN=Ccdc158 PE=2 SV=1 - [CD158_MOUSE]	#N/A	#N/A	#N/A	#N/A	#N/A	2.34	1	1	2	3	-0.117254	0.208632	#N/A	-0.0406421	-0.414016	#N/A	-0.130496	-0.0918397	#N/A	0.0138884	#N/A	#N/A	-0.0739491	#N/A	#N/A	-0.933562	#N/A	#N/A	#N/A	#N/A	#N/A	#N/A	#N/A	#N/A	#N/A	#N/A	#N/A	#N/A	#N/A	#N/A	#N/A	#N/A	#N/A	#N/A	#N/A	#N/A	#N/A	#N/A
O88554	Poly [ADP-ribose] polymerase 2 OS=Mus musculus GN=Parp2 PE=1 SV=3 - [PARP2_MOUSE]	#N/A	#N/A	#N/A	#N/A	#N/A	2.33	1	1	1	2	-0.0113072	0.0263629	#N/A	-0.0417011	0.257701	#N/A	0.133111	0.129615	#N/A	0.223321	#N/A	#N/A	0.170393	#N/A	#N/A	0.00408421	#N/A	#N/A	#N/A	#N/A	#N/A	#N/A	#N/A	#N/A	#N/A	#N/A	#N/A	#N/A	#N/A	#N/A	#N/A	#N/A	#N/A	#N/A	#N/A	#N/A	#N/A	#N/A
P46718	Programmed cell death protein 2 OS=Mus musculus GN=Pdcd2 PE=2 SV=2 - [PDCD2_MOUSE]	#N/A	#N/A	#N/A	#N/A	#N/A	2.33	1	1	1	1	0.137039	-0.0239936	#N/A	0.0034368	-0.0395243	#N/A	-0.0411043	-0.220631	#N/A	-0.0261476	#N/A	#N/A	-0.0282712	#N/A	#N/A	0.0661244	#N/A	#N/A	#N/A	#N/A	#N/A	#N/A	#N/A	#N/A	#N/A	#N/A	#N/A	#N/A	#N/A	#N/A	#N/A	#N/A	#N/A	#N/A	#N/A	#N/A	#N/A	#N/A
Q9QY01	Serine/threonine-protein kinase ULK2 OS=Mus musculus GN=Ulk2 PE=1 SV=1 - [ULK2_MOUSE]	#N/A	#N/A	#N/A	#N/A	#N/A	2.31	2	2	2	2	0.0713742	-0.0950276	#N/A	0.0898913	-0.0789013	#N/A	0.0272165	-0.0502932	#N/A	0.0815737	#N/A	#N/A	0.035755	#N/A	#N/A	0.128809	#N/A	#N/A	#N/A	#N/A	#N/A	#N/A	#N/A	#N/A	#N/A	#N/A	#N/A	#N/A	#N/A	#N/A	#N/A	#N/A	#N/A	#N/A	#N/A	#N/A	#N/A	#N/A
Q9Z101	Partitioning defective 6 homolog alpha OS=Mus musculus GN=Pard6a PE=1 SV=2 - [PAR6A_MOUSE]	#N/A	#N/A	#N/A	#N/A	#N/A	2.31	3	1	1	2	-0.213308	-0.063483	#N/A	-0.0277499	-0.287194	#N/A	-0.030162	-0.293799	#N/A	-0.217823	#N/A	#N/A	0.126184	#N/A	#N/A	0.138173	#N/A	#N/A	#N/A	#N/A	#N/A	#N/A	#N/A	#N/A	#N/A	#N/A	#N/A	#N/A	#N/A	#N/A	#N/A	#N/A	#N/A	#N/A	#N/A	#N/A	#N/A	#N/A
Q8K358	Phosphatidylinositol glycan anchor biosynthesis class U protein OS=Mus musculus GN=Pigu PE=2 SV=4 - [PIGU_MOUSE]	#N/A	#N/A	#N/A	#N/A	#N/A	2.3	1	1	1	1	0.0671658	0.152796	#N/A	0.115224	0.129677	#N/A	0.128896	-0.037372	#N/A	0.0381894	#N/A	#N/A	0.0831649	#N/A	#N/A	-0.0676625	#N/A	#N/A	#N/A	#N/A	#N/A	#N/A	#N/A	#N/A	#N/A	#N/A	#N/A	#N/A	#N/A	#N/A	#N/A	#N/A	#N/A	#N/A	#N/A	#N/A	#N/A	#N/A
Q8BXA1	Golgi integral membrane protein 4 OS=Mus musculus GN=Golim4 PE=1 SV=1 - [GOLI4_MOUSE]	#N/A	#N/A	#N/A	#N/A	#N/A	2.29	1	1	1	1	-0.745065	-0.524209	#N/A	-0.6983	-0.605726	#N/A	-0.390458	-0.394175	#N/A	-1.08234	#N/A	#N/A	-0.699596	#N/A	#N/A	-0.299341	#N/A	#N/A	#N/A	#N/A	#N/A	#N/A	#N/A	#N/A	#N/A	#N/A	#N/A	#N/A	#N/A	#N/A	#N/A	#N/A	#N/A	#N/A	#N/A	#N/A	#N/A	#N/A
Q9WVP9	Interferon-induced GTP-binding protein Mx2 OS=Mus musculus GN=Mx2 PE=2 SV=2 - [MX2_MOUSE]	#N/A	#N/A	#N/A	#N/A	#N/A	2.29	1	1	2	7	-0.0427757	-0.501802	#N/A	-0.0975007	0.0107414	#N/A	-0.204791	-0.0325568	#N/A	0.0756292	#N/A	#N/A	-0.330347	#N/A	#N/A	-0.339024	#N/A	#N/A	#N/A	#N/A	#N/A	#N/A	#N/A	#N/A	#N/A	#N/A	#N/A	#N/A	#N/A	#N/A	#N/A	#N/A	#N/A	#N/A	#N/A	#N/A	#N/A	#N/A
A2AM29	Protein AF-9 OS=Mus musculus GN=Mllt3 PE=1 SV=1 - [AF9_MOUSE]	#N/A	#N/A	#N/A	#N/A	#N/A	2.28	1	1	1	1	-0.0911395	0.0230091	#N/A	0.0619551	-0.051511	#N/A	-0.20894	0.098302	#N/A	-0.143649	#N/A	#N/A	-0.0770819	#N/A	#N/A	0.0189073	#N/A	#N/A	#N/A	#N/A	#N/A	#N/A	#N/A	#N/A	#N/A	#N/A	#N/A	#N/A	#N/A	#N/A	#N/A	#N/A	#N/A	#N/A	#N/A	#N/A	#N/A	#N/A
Q9WV70	Nucleolar complex protein 2 homolog OS=Mus musculus GN=Noc2l PE=1 SV=2 - [NOC2L_MOUSE]	#N/A	#N/A	#N/A	#N/A	#N/A	2.28	1	1	1	2	-0.0347117	-0.144946	#N/A	-0.066978	-0.239652	#N/A	-0.0238867	-0.0463462	#N/A	-0.0802129	#N/A	#N/A	0.078615	#N/A	#N/A	-0.151649	#N/A	#N/A	#N/A	#N/A	#N/A	#N/A	#N/A	#N/A	#N/A	#N/A	#N/A	#N/A	#N/A	#N/A	#N/A	#N/A	#N/A	#N/A	#N/A	#N/A	#N/A	#N/A
Q9QWK4	CD5 antigen-like OS=Mus musculus GN=Cd5l PE=1 SV=3 - [CD5L_MOUSE]	#N/A	#N/A	#N/A	#N/A	#N/A	2.27	1	1	1	2	0.019125	-0.193366	#N/A	-0.00793835	0.230538	#N/A	0.271684	0.846998	#N/A	-0.221086	#N/A	#N/A	0.0310879	#N/A	#N/A	-0.280273	#N/A	#N/A	#N/A	#N/A	#N/A	#N/A	#N/A	#N/A	#N/A	#N/A	#N/A	#N/A	#N/A	#N/A	#N/A	#N/A	#N/A	#N/A	#N/A	#N/A	#N/A	#N/A
Q62452	UDP-glucuronosyltransferase 1-9 OS=Mus musculus GN=Ugt1a9 PE=1 SV=3 - [UD19_MOUSE]	#N/A	#N/A	#N/A	#N/A	#N/A	2.27	6	1	1	1	-0.209358	0.189716	#N/A	0.176092	0.16652	#N/A	0.110964	0.255122	#N/A	0.125076	#N/A	#N/A	0.248707	#N/A	#N/A	0.247091	#N/A	#N/A	#N/A	#N/A	#N/A	#N/A	#N/A	#N/A	#N/A	#N/A	#N/A	#N/A	#N/A	#N/A	#N/A	#N/A	#N/A	#N/A	#N/A	#N/A	#N/A	#N/A
Q8BGW6	Serine/threonine-protein kinase 32A OS=Mus musculus GN=Stk32a PE=2 SV=1 - [ST32A_MOUSE]	#N/A	#N/A	#N/A	#N/A	#N/A	2.26	1	1	1	1	-0.366785	-0.211658	#N/A	-0.0929531	0.10173	#N/A	-0.272322	-0.222553	#N/A	-0.107557	#N/A	#N/A	-0.0381536	#N/A	#N/A	0.705804	#N/A	#N/A	#N/A	#N/A	#N/A	#N/A	#N/A	#N/A	#N/A	#N/A	#N/A	#N/A	#N/A	#N/A	#N/A	#N/A	#N/A	#N/A	#N/A	#N/A	#N/A	#N/A
Q8K0S5	Reticulon-4 receptor-like 1 OS=Mus musculus GN=Rtn4rl1 PE=2 SV=1 - [R4RL1_MOUSE]	#N/A	#N/A	#N/A	#N/A	#N/A	2.25	1	1	1	1	-0.0572856	0.0607405	#N/A	-0.0693582	-0.124789	#N/A	0.000791901	-0.0860784	#N/A	-0.0347637	#N/A	#N/A	0.0209366	#N/A	#N/A	-0.113407	#N/A	#N/A	#N/A	#N/A	#N/A	#N/A	#N/A	#N/A	#N/A	#N/A	#N/A	#N/A	#N/A	#N/A	#N/A	#N/A	#N/A	#N/A	#N/A	#N/A	#N/A	#N/A
Q922G0	Solute carrier family 25 member 36 OS=Mus musculus GN=Slc25a36 PE=2 SV=1 - [S2536_MOUSE]	#N/A	#N/A	#N/A	#N/A	#N/A	2.25	1	1	1	2	0.196255	-0.0504271	#N/A	0.236742	0.243134	#N/A	-0.0633874	0.388164	#N/A	0.186528	#N/A	#N/A	0.182567	#N/A	#N/A	-0.017885	#N/A	#N/A	#N/A	#N/A	#N/A	#N/A	#N/A	#N/A	#N/A	#N/A	#N/A	#N/A	#N/A	#N/A	#N/A	#N/A	#N/A	#N/A	#N/A	#N/A	#N/A	#N/A
Q6PB60	Protein BHLHb9 OS=Mus musculus GN=Bhlhb9 PE=2 SV=1 - [BHLH9_MOUSE]	#N/A	#N/A	#N/A	#N/A	#N/A	2.23	1	1	2	2	-0.114641	-0.121896	#N/A	-0.150032	-0.0505985	#N/A	-0.0172814	-0.135006	#N/A	-0.21162	#N/A	#N/A	-0.149569	#N/A	#N/A	-0.180101	#N/A	#N/A	#N/A	#N/A	#N/A	#N/A	#N/A	#N/A	#N/A	#N/A	#N/A	#N/A	#N/A	#N/A	#N/A	#N/A	#N/A	#N/A	#N/A	#N/A	#N/A	#N/A
Q9JJC9	Homocysteine-responsive endoplasmic reticulum-resident ubiquitin-like domain member 2 protein OS=Mus musculus GN=Herpud2 PE=2 SV=1 - [HERP2_MOUSE]	#N/A	#N/A	#N/A	#N/A	#N/A	2.23	1	1	1	1	0.0144417	0.135226	#N/A	-0.107919	0.191236	#N/A	0.0965704	0.0577968	#N/A	-0.0713019	#N/A	#N/A	-0.328703	#N/A	#N/A	-0.0613284	#N/A	#N/A	#N/A	#N/A	#N/A	#N/A	#N/A	#N/A	#N/A	#N/A	#N/A	#N/A	#N/A	#N/A	#N/A	#N/A	#N/A	#N/A	#N/A	#N/A	#N/A	#N/A
Q9ERI5	Bifunctional arginine demethylase and lysyl-hydroxylase JMJD6 OS=Mus musculus GN=Jmjd6 PE=1 SV=2 - [JMJD6_MOUSE]	#N/A	#N/A	#N/A	#N/A	#N/A	2.23	1	1	1	2	-0.152824	0.0418328	#N/A	-0.0910499	0.0391652	#N/A	-0.0154454	0.140669	#N/A	-0.0599815	#N/A	#N/A	-0.0703332	#N/A	#N/A	0.0745901	#N/A	#N/A	#N/A	#N/A	#N/A	#N/A	#N/A	#N/A	#N/A	#N/A	#N/A	#N/A	#N/A	#N/A	#N/A	#N/A	#N/A	#N/A	#N/A	#N/A	#N/A	#N/A
Q80XL1	E3 ubiquitin-protein ligase CBL-C OS=Mus musculus GN=Cblc PE=1 SV=2 - [CBLC_MOUSE]	#N/A	#N/A	#N/A	#N/A	#N/A	2.22	1	1	1	1	0.0510996	-0.0601609	#N/A	0.0231077	-0.0169284	#N/A	-0.0450858	-0.0240219	#N/A	0.0634377	#N/A	#N/A	0.114447	#N/A	#N/A	0.0326412	#N/A	#N/A	#N/A	#N/A	#N/A	#N/A	#N/A	#N/A	#N/A	#N/A	#N/A	#N/A	#N/A	#N/A	#N/A	#N/A	#N/A	#N/A	#N/A	#N/A	#N/A	#N/A
P21958	Antigen peptide transporter 1 OS=Mus musculus GN=Tap1 PE=2 SV=3 - [TAP1_MOUSE]	#N/A	#N/A	#N/A	#N/A	#N/A	2.21	1	2	2	4	-0.743461	-0.783512	#N/A	0.353307	-0.0609257	#N/A	-0.0928335	1.08103	#N/A	-0.849053	#N/A	#N/A	-0.304782	#N/A	#N/A	-0.504635	#N/A	#N/A	#N/A	#N/A	#N/A	#N/A	#N/A	#N/A	#N/A	#N/A	#N/A	#N/A	#N/A	#N/A	#N/A	#N/A	#N/A	#N/A	#N/A	#N/A	#N/A	#N/A
Q99MP8	BRCA1-associated protein OS=Mus musculus GN=Brap PE=2 SV=1 - [BRAP_MOUSE]	#N/A	#N/A	#N/A	#N/A	#N/A	2.2	1	1	2	4	-0.220396	-0.259148	#N/A	-0.166052	-0.151082	#N/A	-0.241439	-0.142347	#N/A	-0.304699	#N/A	#N/A	-0.266483	#N/A	#N/A	-0.220778	#N/A	#N/A	#N/A	#N/A	#N/A	#N/A	#N/A	#N/A	#N/A	#N/A	#N/A	#N/A	#N/A	#N/A	#N/A	#N/A	#N/A	#N/A	#N/A	#N/A	#N/A	#N/A
P56818	Beta-secretase 1 OS=Mus musculus GN=Bace1 PE=1 SV=2 - [BACE1_MOUSE]	#N/A	#N/A	#N/A	#N/A	#N/A	2.2	1	1	1	2	-0.0534344	-0.189908	#N/A	-0.105306	-0.0518467	#N/A	-0.0218605	-0.10509	#N/A	0.0127275	#N/A	#N/A	-0.0882306	#N/A	#N/A	-0.0449444	#N/A	#N/A	#N/A	#N/A	#N/A	#N/A	#N/A	#N/A	#N/A	#N/A	#N/A	#N/A	#N/A	#N/A	#N/A	#N/A	#N/A	#N/A	#N/A	#N/A	#N/A	#N/A
Q3TJD7	PDZ and LIM domain protein 7 OS=Mus musculus GN=Pdlim7 PE=2 SV=1 - [PDLI7_MOUSE]	#N/A	#N/A	#N/A	#N/A	#N/A	2.19	1	1	1	1	-0.0103922	-0.0353282	#N/A	0.0546819	-0.057303	#N/A	0.317241	0.214734	#N/A	0.14745	#N/A	#N/A	0.0917209	#N/A	#N/A	-0.0639935	#N/A	#N/A	#N/A	#N/A	#N/A	#N/A	#N/A	#N/A	#N/A	#N/A	#N/A	#N/A	#N/A	#N/A	#N/A	#N/A	#N/A	#N/A	#N/A	#N/A	#N/A	#N/A
Q8BJ52	Lipid phosphate phosphatase-related protein type 5 OS=Mus musculus GN=Lppr5 PE=2 SV=1 - [LPPR5_MOUSE]	#N/A	#N/A	#N/A	#N/A	#N/A	2.18	1	1	1	2	-0.171431	0.0900918	#N/A	0.0607131	0.10773	#N/A	0.214737	-0.147873	#N/A	0.0448501	#N/A	#N/A	-0.00863409	#N/A	#N/A	0.13183	#N/A	#N/A	#N/A	#N/A	#N/A	#N/A	#N/A	#N/A	#N/A	#N/A	#N/A	#N/A	#N/A	#N/A	#N/A	#N/A	#N/A	#N/A	#N/A	#N/A	#N/A	#N/A
Q9R1Z8	Vinexin OS=Mus musculus GN=Sorbs3 PE=1 SV=1 - [VINEX_MOUSE]	#N/A	#N/A	#N/A	#N/A	#N/A	2.18	1	1	1	1	-0.0341293	-0.0910288	#N/A	-0.128975	-0.190963	#N/A	-0.0318407	0.0417398	#N/A	-0.0921653	#N/A	#N/A	0.029567	#N/A	#N/A	0.160427	#N/A	#N/A	#N/A	#N/A	#N/A	#N/A	#N/A	#N/A	#N/A	#N/A	#N/A	#N/A	#N/A	#N/A	#N/A	#N/A	#N/A	#N/A	#N/A	#N/A	#N/A	#N/A
Q9WU22	Tyrosine-protein phosphatase non-receptor type 4 OS=Mus musculus GN=Ptpn4 PE=1 SV=2 - [PTN4_MOUSE]	#N/A	#N/A	#N/A	#N/A	#N/A	2.16	1	2	2	3	0.133453	0.0603339	#N/A	-0.0901654	0.0963678	#N/A	0.0216329	0.156097	#N/A	-0.0352981	#N/A	#N/A	-0.000319933	#N/A	#N/A	0.189724	#N/A	#N/A	#N/A	#N/A	#N/A	#N/A	#N/A	#N/A	#N/A	#N/A	#N/A	#N/A	#N/A	#N/A	#N/A	#N/A	#N/A	#N/A	#N/A	#N/A	#N/A	#N/A
Q6A039	TBC1 domain family member 12 OS=Mus musculus GN=Tbc1d12 PE=1 SV=2 - [TBC12_MOUSE]	#N/A	#N/A	#N/A	#N/A	#N/A	2.16	2	1	2	3	-0.0364835	0.045404	#N/A	-0.201964	-0.125449	#N/A	-0.0587089	-0.12364	#N/A	-0.174358	#N/A	#N/A	-0.155577	#N/A	#N/A	-0.256299	#N/A	#N/A	#N/A	#N/A	#N/A	#N/A	#N/A	#N/A	#N/A	#N/A	#N/A	#N/A	#N/A	#N/A	#N/A	#N/A	#N/A	#N/A	#N/A	#N/A	#N/A	#N/A
O08580	Steroid hormone receptor ERR1 OS=Mus musculus GN=Esrra PE=1 SV=4 - [ERR1_MOUSE]	#N/A	#N/A	#N/A	#N/A	#N/A	2.13	2	1	1	2	-0.284182	-0.0964454	#N/A	-0.317729	-0.309216	#N/A	-0.224231	-0.144981	#N/A	-0.447971	#N/A	#N/A	-0.249377	#N/A	#N/A	0.0908409	#N/A	#N/A	#N/A	#N/A	#N/A	#N/A	#N/A	#N/A	#N/A	#N/A	#N/A	#N/A	#N/A	#N/A	#N/A	#N/A	#N/A	#N/A	#N/A	#N/A	#N/A	#N/A
Q8CGT6	Piwi-like protein 4 OS=Mus musculus GN=Piwil4 PE=1 SV=3 - [PIWL4_MOUSE]	#N/A	#N/A	#N/A	#N/A	#N/A	2.12	1	1	1	1	0.0386686	0.286184	#N/A	0.353065	0.163196	#N/A	0.216363	0.133376	#N/A	0.134679	#N/A	#N/A	0.211939	#N/A	#N/A	0.341302	#N/A	#N/A	#N/A	#N/A	#N/A	#N/A	#N/A	#N/A	#N/A	#N/A	#N/A	#N/A	#N/A	#N/A	#N/A	#N/A	#N/A	#N/A	#N/A	#N/A	#N/A	#N/A
Q61146	Occludin OS=Mus musculus GN=Ocln PE=1 SV=1 - [OCLN_MOUSE]	#N/A	#N/A	#N/A	#N/A	#N/A	2.11	1	1	1	1	0.0497222	0.622872	#N/A	-0.0881656	-0.181495	#N/A	-0.0289207	-0.0415147	#N/A	0.212975	#N/A	#N/A	0.0600242	#N/A	#N/A	0.00160039	#N/A	#N/A	#N/A	#N/A	#N/A	#N/A	#N/A	#N/A	#N/A	#N/A	#N/A	#N/A	#N/A	#N/A	#N/A	#N/A	#N/A	#N/A	#N/A	#N/A	#N/A	#N/A
Q9CZ62	Centrosomal protein of 97 kDa OS=Mus musculus GN=Cep97 PE=2 SV=1 - [CEP97_MOUSE]	#N/A	#N/A	#N/A	#N/A	#N/A	2.1	1	1	1	2	-0.203594	-0.1959	#N/A	-0.0146075	-0.00288717	#N/A	-0.018456	0.00528326	#N/A	-0.0259125	#N/A	#N/A	0.0543073	#N/A	#N/A	-0.0902627	#N/A	#N/A	#N/A	#N/A	#N/A	#N/A	#N/A	#N/A	#N/A	#N/A	#N/A	#N/A	#N/A	#N/A	#N/A	#N/A	#N/A	#N/A	#N/A	#N/A	#N/A	#N/A
O70145	Neutrophil cytosol factor 2 OS=Mus musculus GN=Ncf2 PE=1 SV=1 - [NCF2_MOUSE]	#N/A	#N/A	#N/A	#N/A	#N/A	2.1	1	1	1	2	-0.267473	-0.645754	#N/A	-0.0702222	-0.073841	#N/A	-0.194905	0.0872256	#N/A	-0.266002	#N/A	#N/A	-0.500099	#N/A	#N/A	0.924378	#N/A	#N/A	#N/A	#N/A	#N/A	#N/A	#N/A	#N/A	#N/A	#N/A	#N/A	#N/A	#N/A	#N/A	#N/A	#N/A	#N/A	#N/A	#N/A	#N/A	#N/A	#N/A
Q3V050	Multidrug and toxin extrusion protein 2 OS=Mus musculus GN=Slc47a2 PE=1 SV=1 - [S47A2_MOUSE]	#N/A	#N/A	#N/A	#N/A	#N/A	2.09	3	1	2	2	0.175606	-0.125503	#N/A	-0.00292813	-0.0459161	#N/A	-0.0425303	-0.00194984	#N/A	-0.0827787	#N/A	#N/A	-0.0134285	#N/A	#N/A	-0.129482	#N/A	#N/A	#N/A	#N/A	#N/A	#N/A	#N/A	#N/A	#N/A	#N/A	#N/A	#N/A	#N/A	#N/A	#N/A	#N/A	#N/A	#N/A	#N/A	#N/A	#N/A	#N/A
Q9WVK5	Beta-1,4-galactosyltransferase 6 OS=Mus musculus GN=B4galt6 PE=2 SV=1 - [B4GT6_MOUSE]	#N/A	#N/A	#N/A	#N/A	#N/A	2.09	1	1	1	2	0.168642	0.163789	#N/A	0.0240126	0.161087	#N/A	0.102053	0.0475636	#N/A	0.19582	#N/A	#N/A	-0.316679	#N/A	#N/A	0.174513	#N/A	#N/A	#N/A	#N/A	#N/A	#N/A	#N/A	#N/A	#N/A	#N/A	#N/A	#N/A	#N/A	#N/A	#N/A	#N/A	#N/A	#N/A	#N/A	#N/A	#N/A	#N/A
O88708	Origin recognition complex subunit 4 OS=Mus musculus GN=Orc4 PE=1 SV=2 - [ORC4_MOUSE]	#N/A	#N/A	#N/A	#N/A	#N/A	2.08	1	1	1	1	-0.55947	-0.114166	#N/A	0.0390623	-0.034956	#N/A	-0.160679	0.14786	#N/A	0.0179989	#N/A	#N/A	-0.17881	#N/A	#N/A	-0.016555	#N/A	#N/A	#N/A	#N/A	#N/A	#N/A	#N/A	#N/A	#N/A	#N/A	#N/A	#N/A	#N/A	#N/A	#N/A	#N/A	#N/A	#N/A	#N/A	#N/A	#N/A	#N/A
O88839	Disintegrin and metalloproteinase domain-containing protein 15 OS=Mus musculus GN=Adam15 PE=1 SV=2 - [ADA15_MOUSE]	#N/A	#N/A	#N/A	#N/A	#N/A	2.08	1	1	1	1	0.185486	0.0523005	#N/A	0.658932	0.373603	#N/A	0.402855	0.248195	#N/A	-0.056872	#N/A	#N/A	0.231114	#N/A	#N/A	0.211022	#N/A	#N/A	#N/A	#N/A	#N/A	#N/A	#N/A	#N/A	#N/A	#N/A	#N/A	#N/A	#N/A	#N/A	#N/A	#N/A	#N/A	#N/A	#N/A	#N/A	#N/A	#N/A
Q9D5S7	Leucine-rich repeat and guanylate kinase domain-containing protein OS=Mus musculus GN=Lrguk PE=2 SV=1 - [LRGUK_MOUSE]	#N/A	#N/A	#N/A	#N/A	#N/A	2.07	1	1	2	8	0.0514913	-0.268923	#N/A	-0.141258	0.0877522	#N/A	-0.154119	-0.00794193	#N/A	0.131994	#N/A	#N/A	0.163692	#N/A	#N/A	-0.0721406	#N/A	#N/A	#N/A	#N/A	#N/A	#N/A	#N/A	#N/A	#N/A	#N/A	#N/A	#N/A	#N/A	#N/A	#N/A	#N/A	#N/A	#N/A	#N/A	#N/A	#N/A	#N/A
Q8R3H9	Tetratricopeptide repeat protein 4 OS=Mus musculus GN=Ttc4 PE=2 SV=1 - [TTC4_MOUSE]	#N/A	#N/A	#N/A	#N/A	#N/A	2.07	1	1	1	2	0.0682237	-0.0935635	#N/A	-0.179065	-0.0379116	#N/A	0.0530513	0.0321884	#N/A	-0.036196	#N/A	#N/A	-0.235149	#N/A	#N/A	0.0478868	#N/A	#N/A	#N/A	#N/A	#N/A	#N/A	#N/A	#N/A	#N/A	#N/A	#N/A	#N/A	#N/A	#N/A	#N/A	#N/A	#N/A	#N/A	#N/A	#N/A	#N/A	#N/A
Q8BX57	PX domain-containing protein kinase-like protein OS=Mus musculus GN=Pxk PE=1 SV=2 - [PXK_MOUSE]	#N/A	#N/A	#N/A	#N/A	#N/A	2.06	1	1	1	2	0.00278072	0.153569	#N/A	0.180007	-0.00134815	#N/A	0.0904488	0.431296	#N/A	-0.341474	#N/A	#N/A	0.0900332	#N/A	#N/A	0.133042	#N/A	#N/A	#N/A	#N/A	#N/A	#N/A	#N/A	#N/A	#N/A	#N/A	#N/A	#N/A	#N/A	#N/A	#N/A	#N/A	#N/A	#N/A	#N/A	#N/A	#N/A	#N/A
A3KGB4	TBC1 domain family member 8B OS=Mus musculus GN=Tbc1d8b PE=2 SV=1 - [TBC8B_MOUSE]	#N/A	#N/A	#N/A	#N/A	#N/A	2.06	1	1	2	16	-0.135247	-0.249947	#N/A	-0.136921	-0.164119	#N/A	-0.0135684	-0.298822	#N/A	-0.177558	#N/A	#N/A	-0.0420782	#N/A	#N/A	0.187611	#N/A	#N/A	#N/A	#N/A	#N/A	#N/A	#N/A	#N/A	#N/A	#N/A	#N/A	#N/A	#N/A	#N/A	#N/A	#N/A	#N/A	#N/A	#N/A	#N/A	#N/A	#N/A
Q3TQB2	FAD-dependent oxidoreductase domain-containing protein 1 OS=Mus musculus GN=Foxred1 PE=2 SV=1 - [FXRD1_MOUSE]	#N/A	#N/A	#N/A	#N/A	#N/A	2.05	1	1	1	2	-0.140509	0.0563727	#N/A	-0.0618649	0.1593	#N/A	-0.0503583	0.120847	#N/A	0.0177872	#N/A	#N/A	0.0134605	#N/A	#N/A	0.126055	#N/A	#N/A	#N/A	#N/A	#N/A	#N/A	#N/A	#N/A	#N/A	#N/A	#N/A	#N/A	#N/A	#N/A	#N/A	#N/A	#N/A	#N/A	#N/A	#N/A	#N/A	#N/A
Q8K3J9	G-protein coupled receptor family C group 5 member C OS=Mus musculus GN=Gprc5c PE=2 SV=2 - [GPC5C_MOUSE]	#N/A	#N/A	#N/A	#N/A	#N/A	2.05	1	1	1	1	0.0139223	0.0531198	#N/A	-0.129831	-0.0721304	#N/A	-0.140207	-0.0128956	#N/A	-0.0910021	#N/A	#N/A	-0.112202	#N/A	#N/A	-0.269032	#N/A	#N/A	#N/A	#N/A	#N/A	#N/A	#N/A	#N/A	#N/A	#N/A	#N/A	#N/A	#N/A	#N/A	#N/A	#N/A	#N/A	#N/A	#N/A	#N/A	#N/A	#N/A
Q9ERE9	C-Jun-amino-terminal kinase-interacting protein 2 OS=Mus musculus GN=Mapk8ip2 PE=1 SV=1 - [JIP2_MOUSE]	#N/A	#N/A	#N/A	#N/A	#N/A	2.05	1	1	1	1	0.132607	-0.105119	#N/A	0.00499249	-0.265922	#N/A	-0.0842819	-0.0203763	#N/A	0.0942485	#N/A	#N/A	0.448384	#N/A	#N/A	-0.300848	#N/A	#N/A	#N/A	#N/A	#N/A	#N/A	#N/A	#N/A	#N/A	#N/A	#N/A	#N/A	#N/A	#N/A	#N/A	#N/A	#N/A	#N/A	#N/A	#N/A	#N/A	#N/A
P06537	Glucocorticoid receptor OS=Mus musculus GN=Nr3c1 PE=1 SV=1 - [GCR_MOUSE]	#N/A	#N/A	#N/A	#N/A	#N/A	2.04	1	2	2	2	0.210954	0.215427	#N/A	-0.18832	-0.171777	#N/A	0.130956	0.103196	#N/A	0.274166	#N/A	#N/A	0.03107	#N/A	#N/A	-0.0401059	#N/A	#N/A	#N/A	#N/A	#N/A	#N/A	#N/A	#N/A	#N/A	#N/A	#N/A	#N/A	#N/A	#N/A	#N/A	#N/A	#N/A	#N/A	#N/A	#N/A	#N/A	#N/A
Q5RJH3	Cadherin-12 OS=Mus musculus GN=Cdh12 PE=2 SV=1 - [CAD12_MOUSE]	#N/A	#N/A	#N/A	#N/A	#N/A	2.02	2	1	2	2	0.0541803	0.134653	#N/A	0.0722797	0.150831	#N/A	0.02566	0.0340624	#N/A	0.00605555	#N/A	#N/A	0.179067	#N/A	#N/A	0.119377	#N/A	#N/A	#N/A	#N/A	#N/A	#N/A	#N/A	#N/A	#N/A	#N/A	#N/A	#N/A	#N/A	#N/A	#N/A	#N/A	#N/A	#N/A	#N/A	#N/A	#N/A	#N/A
P31360	POU domain, class 3, transcription factor 2 OS=Mus musculus GN=Pou3f2 PE=2 SV=1 - [PO3F2_MOUSE]	#N/A	#N/A	#N/A	#N/A	#N/A	2.02	3	1	1	1	0.0294101	-0.20558	#N/A	-0.0687754	0.171131	#N/A	-0.0235644	-0.180845	#N/A	0.0312086	#N/A	#N/A	0.0201318	#N/A	#N/A	0.1684	#N/A	#N/A	#N/A	#N/A	#N/A	#N/A	#N/A	#N/A	#N/A	#N/A	#N/A	#N/A	#N/A	#N/A	#N/A	#N/A	#N/A	#N/A	#N/A	#N/A	#N/A	#N/A
Q9D684	Ras and Rab interactor 2 OS=Mus musculus GN=Rin2 PE=1 SV=3 - [RIN2_MOUSE]	#N/A	#N/A	#N/A	#N/A	#N/A	1.99	1	1	1	2	-0.330956	0.111207	#N/A	0.0746218	-0.15704	#N/A	0.187735	-0.00335631	#N/A	0.211926	#N/A	#N/A	0.0120772	#N/A	#N/A	0.163287	#N/A	#N/A	#N/A	#N/A	#N/A	#N/A	#N/A	#N/A	#N/A	#N/A	#N/A	#N/A	#N/A	#N/A	#N/A	#N/A	#N/A	#N/A	#N/A	#N/A	#N/A	#N/A
Q9QZS8	SH2 domain-containing protein 3C OS=Mus musculus GN=Sh2d3c PE=1 SV=1 - [SH2D3_MOUSE]	#N/A	#N/A	#N/A	#N/A	#N/A	1.99	1	1	2	2	0.21705	-0.0207176	#N/A	0.0446823	-0.105375	#N/A	0.0571009	0.000696933	#N/A	-0.15117	#N/A	#N/A	0.0571186	#N/A	#N/A	-0.0195573	#N/A	#N/A	#N/A	#N/A	#N/A	#N/A	#N/A	#N/A	#N/A	#N/A	#N/A	#N/A	#N/A	#N/A	#N/A	#N/A	#N/A	#N/A	#N/A	#N/A	#N/A	#N/A
Q5BKP2	Ubiquitin carboxyl-terminal hydrolase 13 OS=Mus musculus GN=Usp13 PE=2 SV=1 - [UBP13_MOUSE]	#N/A	#N/A	#N/A	#N/A	#N/A	1.98	1	1	1	2	-0.186591	-0.00280395	#N/A	0.0470034	-0.36688	#N/A	0.0147157	-0.136998	#N/A	-0.162473	#N/A	#N/A	-0.369101	#N/A	#N/A	0.293485	#N/A	#N/A	#N/A	#N/A	#N/A	#N/A	#N/A	#N/A	#N/A	#N/A	#N/A	#N/A	#N/A	#N/A	#N/A	#N/A	#N/A	#N/A	#N/A	#N/A	#N/A	#N/A
P70453	High affinity cAMP-specific 3',5'-cyclic phosphodiesterase 7A OS=Mus musculus GN=Pde7a PE=2 SV=2 - [PDE7A_MOUSE]	#N/A	#N/A	#N/A	#N/A	#N/A	1.97	1	1	1	1	0.10091	-0.0437942	#N/A	-0.107921	-0.0076414	#N/A	-0.0357115	0.0307242	#N/A	0.204582	#N/A	#N/A	0.101722	#N/A	#N/A	-0.117078	#N/A	#N/A	#N/A	#N/A	#N/A	#N/A	#N/A	#N/A	#N/A	#N/A	#N/A	#N/A	#N/A	#N/A	#N/A	#N/A	#N/A	#N/A	#N/A	#N/A	#N/A	#N/A
Q91W92	Cdc42 effector protein 1 OS=Mus musculus GN=Cdc42ep1 PE=1 SV=1 - [BORG5_MOUSE]	#N/A	#N/A	#N/A	#N/A	#N/A	1.96	1	1	1	1	-0.00233985	0.131348	#N/A	0.0116875	-0.0491846	#N/A	0.0599632	-0.0074825	#N/A	0.142805	#N/A	#N/A	0.0224577	#N/A	#N/A	-0.0927461	#N/A	#N/A	#N/A	#N/A	#N/A	#N/A	#N/A	#N/A	#N/A	#N/A	#N/A	#N/A	#N/A	#N/A	#N/A	#N/A	#N/A	#N/A	#N/A	#N/A	#N/A	#N/A
Q80YS9	Probable inactive protein kinase-like protein SgK071 homolog OS=Mus musculus GN=Sgk071 PE=2 SV=3 - [SGK71_MOUSE]	#N/A	#N/A	#N/A	#N/A	#N/A	1.96	1	1	1	1	-0.0778854	-0.0138281	#N/A	-0.218754	0.129647	#N/A	-0.228176	-0.239636	#N/A	-0.0919163	#N/A	#N/A	0.0764832	#N/A	#N/A	0.0636045	#N/A	#N/A	#N/A	#N/A	#N/A	#N/A	#N/A	#N/A	#N/A	#N/A	#N/A	#N/A	#N/A	#N/A	#N/A	#N/A	#N/A	#N/A	#N/A	#N/A	#N/A	#N/A
Q7TSZ8	Nucleus accumbens-associated protein 1 OS=Mus musculus GN=Nacc1 PE=1 SV=1 - [NACC1_MOUSE]	#N/A	#N/A	#N/A	#N/A	#N/A	1.95	1	1	1	4	0.0454262	0.0578668	#N/A	-0.0666534	-0.0700475	#N/A	-0.138509	-0.0782817	#N/A	-0.0693101	#N/A	#N/A	-0.0614263	#N/A	#N/A	-0.156957	#N/A	#N/A	#N/A	#N/A	#N/A	#N/A	#N/A	#N/A	#N/A	#N/A	#N/A	#N/A	#N/A	#N/A	#N/A	#N/A	#N/A	#N/A	#N/A	#N/A	#N/A	#N/A
Q9D479	UV-stimulated scaffold protein A OS=Mus musculus GN=Uvssa PE=2 SV=2 - [UVSSA_MOUSE]	#N/A	#N/A	#N/A	#N/A	#N/A	1.95	1	1	1	1	-0.353468	-0.0427083	#N/A	0.112814	-0.233407	#N/A	-0.221338	-0.237646	#N/A	0.191914	#N/A	#N/A	0.340078	#N/A	#N/A	0.186647	#N/A	#N/A	#N/A	#N/A	#N/A	#N/A	#N/A	#N/A	#N/A	#N/A	#N/A	#N/A	#N/A	#N/A	#N/A	#N/A	#N/A	#N/A	#N/A	#N/A	#N/A	#N/A
Q6P1G0	HEAT repeat-containing protein 6 OS=Mus musculus GN=Heatr6 PE=2 SV=1 - [HEAT6_MOUSE]	#N/A	#N/A	#N/A	#N/A	#N/A	1.94	1	1	2	7	0.131462	-0.203308	#N/A	-0.585995	-0.14514	#N/A	-0.284125	0.0934274	#N/A	-0.376602	#N/A	#N/A	-0.220535	#N/A	#N/A	0.407979	#N/A	#N/A	#N/A	#N/A	#N/A	#N/A	#N/A	#N/A	#N/A	#N/A	#N/A	#N/A	#N/A	#N/A	#N/A	#N/A	#N/A	#N/A	#N/A	#N/A	#N/A	#N/A
Q8R3P6	von Willebrand factor A domain-containing protein 9 OS=Mus musculus GN=Vwa9 PE=2 SV=1 - [VWA9_MOUSE]	#N/A	#N/A	#N/A	#N/A	#N/A	1.94	1	1	1	1	0.0883026	-0.157915	#N/A	0.0221913	0.147073	#N/A	0.194964	0.467435	#N/A	0.0924661	#N/A	#N/A	0.215859	#N/A	#N/A	-0.0554769	#N/A	#N/A	#N/A	#N/A	#N/A	#N/A	#N/A	#N/A	#N/A	#N/A	#N/A	#N/A	#N/A	#N/A	#N/A	#N/A	#N/A	#N/A	#N/A	#N/A	#N/A	#N/A
P54103	DnaJ homolog subfamily C member 2 OS=Mus musculus GN=Dnajc2 PE=1 SV=2 - [DNJC2_MOUSE]	#N/A	#N/A	#N/A	#N/A	#N/A	1.93	1	1	1	1	0.0124719	-0.00412471	#N/A	0.236461	0.164436	#N/A	0.0771622	0.24233	#N/A	0.125555	#N/A	#N/A	0.13972	#N/A	#N/A	-0.0102212	#N/A	#N/A	#N/A	#N/A	#N/A	#N/A	#N/A	#N/A	#N/A	#N/A	#N/A	#N/A	#N/A	#N/A	#N/A	#N/A	#N/A	#N/A	#N/A	#N/A	#N/A	#N/A
Q80YR5	Scaffold attachment factor B2 OS=Mus musculus GN=Safb2 PE=2 SV=2 - [SAFB2_MOUSE]	#N/A	#N/A	#N/A	#N/A	#N/A	1.92	1	1	2	6	-0.288537	-0.0843111	#N/A	-0.339494	-0.491026	#N/A	-0.326311	-0.401154	#N/A	-0.237791	#N/A	#N/A	0.120555	#N/A	#N/A	-0.387251	#N/A	#N/A	#N/A	#N/A	#N/A	#N/A	#N/A	#N/A	#N/A	#N/A	#N/A	#N/A	#N/A	#N/A	#N/A	#N/A	#N/A	#N/A	#N/A	#N/A	#N/A	#N/A
Q9R0N4	Synaptotagmin-10 OS=Mus musculus GN=Syt10 PE=1 SV=1 - [SYT10_MOUSE]	#N/A	#N/A	#N/A	#N/A	#N/A	1.91	1	1	1	2	-0.293349	-0.40758	#N/A	0.0324827	-0.101807	#N/A	-0.271185	-0.121753	#N/A	-0.232211	#N/A	#N/A	-0.0840923	#N/A	#N/A	-0.102078	#N/A	#N/A	#N/A	#N/A	#N/A	#N/A	#N/A	#N/A	#N/A	#N/A	#N/A	#N/A	#N/A	#N/A	#N/A	#N/A	#N/A	#N/A	#N/A	#N/A	#N/A	#N/A
Q8VEM1	E3 ubiquitin-protein ligase RNF130 OS=Mus musculus GN=Rnf130 PE=2 SV=1 - [GOLI_MOUSE]	#N/A	#N/A	#N/A	#N/A	#N/A	1.91	1	1	1	6	-0.00192736	0.176424	#N/A	-0.192082	-0.0992484	#N/A	0.0264531	0.0346774	#N/A	-0.0986008	#N/A	#N/A	-0.0711217	#N/A	#N/A	0.15198	#N/A	#N/A	#N/A	#N/A	#N/A	#N/A	#N/A	#N/A	#N/A	#N/A	#N/A	#N/A	#N/A	#N/A	#N/A	#N/A	#N/A	#N/A	#N/A	#N/A	#N/A	#N/A
Q14DH7	Acyl-CoA synthetase short-chain family member 3, mitochondrial OS=Mus musculus GN=Acss3 PE=1 SV=2 - [ACSS3_MOUSE]	#N/A	#N/A	#N/A	#N/A	#N/A	1.91	1	1	1	1	-0.131367	-0.0973372	#N/A	-0.186515	-0.193667	#N/A	-0.0549977	-0.592711	#N/A	-0.00839868	#N/A	#N/A	-0.0285513	#N/A	#N/A	0.0892683	#N/A	#N/A	#N/A	#N/A	#N/A	#N/A	#N/A	#N/A	#N/A	#N/A	#N/A	#N/A	#N/A	#N/A	#N/A	#N/A	#N/A	#N/A	#N/A	#N/A	#N/A	#N/A
Q76K27	Beta-galactoside alpha-2,6-sialyltransferase 2 OS=Mus musculus GN=St6gal2 PE=2 SV=2 - [SIAT2_MOUSE]	#N/A	#N/A	#N/A	#N/A	#N/A	1.91	1	1	1	2	-0.0824466	-0.0345989	#N/A	-0.0562862	-0.147764	#N/A	-0.0287923	-0.15302	#N/A	-0.325257	#N/A	#N/A	-0.109324	#N/A	#N/A	-0.218163	#N/A	#N/A	#N/A	#N/A	#N/A	#N/A	#N/A	#N/A	#N/A	#N/A	#N/A	#N/A	#N/A	#N/A	#N/A	#N/A	#N/A	#N/A	#N/A	#N/A	#N/A	#N/A
P59267	Palmitoyltransferase ZDHHC2 OS=Mus musculus GN=Zdhhc2 PE=2 SV=1 - [ZDHC2_MOUSE]	#N/A	#N/A	#N/A	#N/A	#N/A	1.91	2	1	1	2	0.0121461	-0.0113369	#N/A	0.0169022	-0.0795437	#N/A	0.095991	0.0313499	#N/A	0.0517067	#N/A	#N/A	0.139965	#N/A	#N/A	-0.0775785	#N/A	#N/A	#N/A	#N/A	#N/A	#N/A	#N/A	#N/A	#N/A	#N/A	#N/A	#N/A	#N/A	#N/A	#N/A	#N/A	#N/A	#N/A	#N/A	#N/A	#N/A	#N/A
Q99PI4	Phosphatidate phosphatase LPIN3 OS=Mus musculus GN=Lpin3 PE=1 SV=1 - [LPIN3_MOUSE]	#N/A	#N/A	#N/A	#N/A	#N/A	1.89	1	1	1	1	-0.288427	-0.799935	#N/A	-0.478346	-0.666429	#N/A	-0.20613	-0.674411	#N/A	-0.204034	#N/A	#N/A	-0.637438	#N/A	#N/A	-0.815506	#N/A	#N/A	#N/A	#N/A	#N/A	#N/A	#N/A	#N/A	#N/A	#N/A	#N/A	#N/A	#N/A	#N/A	#N/A	#N/A	#N/A	#N/A	#N/A	#N/A	#N/A	#N/A
Q99P65	Equilibrative nucleoside transporter 3 OS=Mus musculus GN=Slc29a3 PE=1 SV=1 - [S29A3_MOUSE]	#N/A	#N/A	#N/A	#N/A	#N/A	1.89	1	1	1	1	-0.0466508	-0.251384	#N/A	-0.17296	-0.115894	#N/A	-0.0882991	-0.0525304	#N/A	-0.244172	#N/A	#N/A	0.191395	#N/A	#N/A	-0.334046	#N/A	#N/A	#N/A	#N/A	#N/A	#N/A	#N/A	#N/A	#N/A	#N/A	#N/A	#N/A	#N/A	#N/A	#N/A	#N/A	#N/A	#N/A	#N/A	#N/A	#N/A	#N/A
Q920H4	Muscarinic acetylcholine receptor M5 OS=Mus musculus GN=Chrm5 PE=2 SV=2 - [ACM5_MOUSE]	#N/A	#N/A	#N/A	#N/A	#N/A	1.88	1	1	1	2	0.184297	-0.00388774	#N/A	0.0995312	0.300808	#N/A	0.0519537	-0.0120738	#N/A	0.152065	#N/A	#N/A	0.02612	#N/A	#N/A	0.0335328	#N/A	#N/A	#N/A	#N/A	#N/A	#N/A	#N/A	#N/A	#N/A	#N/A	#N/A	#N/A	#N/A	#N/A	#N/A	#N/A	#N/A	#N/A	#N/A	#N/A	#N/A	#N/A
Q9EQT6	Synaptotagmin-13 OS=Mus musculus GN=Syt13 PE=1 SV=1 - [SYT13_MOUSE]	#N/A	#N/A	#N/A	#N/A	#N/A	1.88	1	1	1	2	0.164635	0.0982355	#N/A	0.0508183	0.140719	#N/A	0.0732657	0.162207	#N/A	0.0527052	#N/A	#N/A	0.221587	#N/A	#N/A	0.141883	#N/A	#N/A	#N/A	#N/A	#N/A	#N/A	#N/A	#N/A	#N/A	#N/A	#N/A	#N/A	#N/A	#N/A	#N/A	#N/A	#N/A	#N/A	#N/A	#N/A	#N/A	#N/A
Q8R2Y3	Dolichol kinase OS=Mus musculus GN=Dolk PE=2 SV=1 - [DOLK_MOUSE]	#N/A	#N/A	#N/A	#N/A	#N/A	1.87	1	1	1	2	-0.121781	0.0746968	#N/A	-0.0769836	-0.130608	#N/A	0.109998	-0.00369149	#N/A	-0.141022	#N/A	#N/A	0.00448188	#N/A	#N/A	-0.241705	#N/A	#N/A	#N/A	#N/A	#N/A	#N/A	#N/A	#N/A	#N/A	#N/A	#N/A	#N/A	#N/A	#N/A	#N/A	#N/A	#N/A	#N/A	#N/A	#N/A	#N/A	#N/A
Q505F1	Nuclear receptor subfamily 2 group C member 1 OS=Mus musculus GN=Nr2c1 PE=1 SV=3 - [NR2C1_MOUSE]	#N/A	#N/A	#N/A	#N/A	#N/A	1.86	1	1	1	1	-0.391979	-0.132648	#N/A	-0.0509052	-0.10546	#N/A	-0.128056	-0.14449	#N/A	-0.142689	#N/A	#N/A	-0.22875	#N/A	#N/A	0.0535323	#N/A	#N/A	#N/A	#N/A	#N/A	#N/A	#N/A	#N/A	#N/A	#N/A	#N/A	#N/A	#N/A	#N/A	#N/A	#N/A	#N/A	#N/A	#N/A	#N/A	#N/A	#N/A
Q69ZA1	Cyclin-dependent kinase 13 OS=Mus musculus GN=Cdk13 PE=1 SV=3 - [CDK13_MOUSE]	#N/A	#N/A	#N/A	#N/A	#N/A	1.85	1	1	3	12	-0.292679	-0.084045	#N/A	-0.137343	-0.0325394	#N/A	-0.116655	-0.124803	#N/A	-0.277693	#N/A	#N/A	-0.0235931	#N/A	#N/A	-0.236079	#N/A	#N/A	#N/A	#N/A	#N/A	#N/A	#N/A	#N/A	#N/A	#N/A	#N/A	#N/A	#N/A	#N/A	#N/A	#N/A	#N/A	#N/A	#N/A	#N/A	#N/A	#N/A
Q99KE3	Docking protein 4 OS=Mus musculus GN=Dok4 PE=1 SV=1 - [DOK4_MOUSE]	#N/A	#N/A	#N/A	#N/A	#N/A	1.85	1	1	1	1	0.128404	0.0662087	#N/A	0.249102	0.131051	#N/A	0.411299	0.118138	#N/A	0.173441	#N/A	#N/A	0.0788242	#N/A	#N/A	0.335721	#N/A	#N/A	#N/A	#N/A	#N/A	#N/A	#N/A	#N/A	#N/A	#N/A	#N/A	#N/A	#N/A	#N/A	#N/A	#N/A	#N/A	#N/A	#N/A	#N/A	#N/A	#N/A
P70174	Histamine H1 receptor OS=Mus musculus GN=Hrh1 PE=2 SV=2 - [HRH1_MOUSE]	#N/A	#N/A	#N/A	#N/A	#N/A	1.84	1	1	1	2	-0.257394	-0.19628	#N/A	0.148979	0.200778	#N/A	-0.0752085	0.189399	#N/A	-0.342945	#N/A	#N/A	0.228052	#N/A	#N/A	-0.335824	#N/A	#N/A	#N/A	#N/A	#N/A	#N/A	#N/A	#N/A	#N/A	#N/A	#N/A	#N/A	#N/A	#N/A	#N/A	#N/A	#N/A	#N/A	#N/A	#N/A	#N/A	#N/A
Q9QUS6	Probable E3 ubiquitin-protein ligase MID2 OS=Mus musculus GN=Mid2 PE=2 SV=2 - [TRIM1_MOUSE]	#N/A	#N/A	#N/A	#N/A	#N/A	1.84	1	1	1	2	0.0602098	0.221629	#N/A	0.295902	0.337915	#N/A	0.0828832	0.0321193	#N/A	0.247968	#N/A	#N/A	0.273244	#N/A	#N/A	0.414802	#N/A	#N/A	#N/A	#N/A	#N/A	#N/A	#N/A	#N/A	#N/A	#N/A	#N/A	#N/A	#N/A	#N/A	#N/A	#N/A	#N/A	#N/A	#N/A	#N/A	#N/A	#N/A
Q60611	DNA-binding protein SATB1 OS=Mus musculus GN=Satb1 PE=1 SV=2 - [SATB1_MOUSE]	#N/A	#N/A	#N/A	#N/A	#N/A	1.83	3	1	2	6	-0.327524	-0.218629	#N/A	-0.149158	-0.053737	#N/A	-0.0629134	-0.0721148	#N/A	0.000490523	#N/A	#N/A	-0.0311532	#N/A	#N/A	0.0386578	#N/A	#N/A	#N/A	#N/A	#N/A	#N/A	#N/A	#N/A	#N/A	#N/A	#N/A	#N/A	#N/A	#N/A	#N/A	#N/A	#N/A	#N/A	#N/A	#N/A	#N/A	#N/A
Q8C817	Transmembrane protein 200A OS=Mus musculus GN=Tmem200a PE=1 SV=1 - [T200A_MOUSE]	#N/A	#N/A	#N/A	#N/A	#N/A	1.83	1	1	1	1	0.0802566	0.0341262	#N/A	-0.155375	-0.197468	#N/A	-0.136528	0.0531559	#N/A	0.0986974	#N/A	#N/A	-0.075063	#N/A	#N/A	-0.224958	#N/A	#N/A	#N/A	#N/A	#N/A	#N/A	#N/A	#N/A	#N/A	#N/A	#N/A	#N/A	#N/A	#N/A	#N/A	#N/A	#N/A	#N/A	#N/A	#N/A	#N/A	#N/A
A2A6Q5	Cell division cycle protein 27 homolog OS=Mus musculus GN=Cdc27 PE=1 SV=1 - [CDC27_MOUSE]	#N/A	#N/A	#N/A	#N/A	#N/A	1.82	1	1	1	2	0.26895	0.291983	#N/A	0.222965	0.111334	#N/A	0.0938785	0.0192492	#N/A	0.187247	#N/A	#N/A	0.135719	#N/A	#N/A	0.453356	#N/A	#N/A	#N/A	#N/A	#N/A	#N/A	#N/A	#N/A	#N/A	#N/A	#N/A	#N/A	#N/A	#N/A	#N/A	#N/A	#N/A	#N/A	#N/A	#N/A	#N/A	#N/A
Q80X41	Serine/threonine-protein kinase VRK1 OS=Mus musculus GN=Vrk1 PE=1 SV=2 - [VRK1_MOUSE]	#N/A	#N/A	#N/A	#N/A	#N/A	1.82	1	1	1	2	-0.172543	-0.383592	#N/A	0.0614941	-0.0251868	#N/A	-0.0814586	0.00181358	#N/A	-0.0687735	#N/A	#N/A	-0.193292	#N/A	#N/A	-0.139672	#N/A	#N/A	#N/A	#N/A	#N/A	#N/A	#N/A	#N/A	#N/A	#N/A	#N/A	#N/A	#N/A	#N/A	#N/A	#N/A	#N/A	#N/A	#N/A	#N/A	#N/A	#N/A
Q8BR76	Meckelin OS=Mus musculus GN=Tmem67 PE=1 SV=2 - [MKS3_MOUSE]	#N/A	#N/A	#N/A	#N/A	#N/A	1.81	1	1	1	1	0.087044	0.131707	#N/A	-0.135445	0.206463	#N/A	-0.0187783	0.142649	#N/A	-0.058534	#N/A	#N/A	0.0359071	#N/A	#N/A	0.420222	#N/A	#N/A	#N/A	#N/A	#N/A	#N/A	#N/A	#N/A	#N/A	#N/A	#N/A	#N/A	#N/A	#N/A	#N/A	#N/A	#N/A	#N/A	#N/A	#N/A	#N/A	#N/A
Q9R0X5	X-linked retinitis pigmentosa GTPase regulator OS=Mus musculus GN=Rpgr PE=1 SV=2 - [RPGR_MOUSE]	#N/A	#N/A	#N/A	#N/A	#N/A	1.8	1	1	2	3	-0.210763	-0.410146	#N/A	-0.303112	-0.210767	#N/A	-0.149146	-0.0600604	#N/A	-0.0797425	#N/A	#N/A	-0.0376619	#N/A	#N/A	0.0225651	#N/A	#N/A	#N/A	#N/A	#N/A	#N/A	#N/A	#N/A	#N/A	#N/A	#N/A	#N/A	#N/A	#N/A	#N/A	#N/A	#N/A	#N/A	#N/A	#N/A	#N/A	#N/A
Q8C633	Calcium-binding and spermatid-specific protein 1 OS=Mus musculus GN=Cabs1 PE=1 SV=1 - [CABS1_MOUSE]	#N/A	#N/A	#N/A	#N/A	#N/A	1.79	1	1	1	1	-0.10452	0.0736646	#N/A	-0.191002	-0.0419388	#N/A	-0.0474158	-0.156482	#N/A	-0.0439316	#N/A	#N/A	-0.101318	#N/A	#N/A	0.0045066	#N/A	#N/A	#N/A	#N/A	#N/A	#N/A	#N/A	#N/A	#N/A	#N/A	#N/A	#N/A	#N/A	#N/A	#N/A	#N/A	#N/A	#N/A	#N/A	#N/A	#N/A	#N/A
Q9JM05	E3 SUMO-protein ligase PIAS4 OS=Mus musculus GN=Pias4 PE=1 SV=2 - [PIAS4_MOUSE]	#N/A	#N/A	#N/A	#N/A	#N/A	1.78	1	1	1	2	-0.178847	0.322095	#N/A	-0.137357	0.210083	#N/A	0.0927276	0.38887	#N/A	0.202641	#N/A	#N/A	-0.333318	#N/A	#N/A	0.315479	#N/A	#N/A	#N/A	#N/A	#N/A	#N/A	#N/A	#N/A	#N/A	#N/A	#N/A	#N/A	#N/A	#N/A	#N/A	#N/A	#N/A	#N/A	#N/A	#N/A	#N/A	#N/A
O08644	Ephrin type-B receptor 6 OS=Mus musculus GN=Ephb6 PE=2 SV=4 - [EPHB6_MOUSE]	#N/A	#N/A	#N/A	#N/A	#N/A	1.78	1	1	2	6	0.33646	0.343543	#N/A	0.210441	0.0368486	#N/A	0.39441	0.20155	#N/A	0.142659	#N/A	#N/A	0.248409	#N/A	#N/A	0.283124	#N/A	#N/A	#N/A	#N/A	#N/A	#N/A	#N/A	#N/A	#N/A	#N/A	#N/A	#N/A	#N/A	#N/A	#N/A	#N/A	#N/A	#N/A	#N/A	#N/A	#N/A	#N/A
Q3UVY1	Probable G-protein coupled receptor 149 OS=Mus musculus GN=Gpr149 PE=1 SV=1 - [GP149_MOUSE]	#N/A	#N/A	#N/A	#N/A	#N/A	1.78	1	1	1	2	0.151279	-0.350699	#N/A	0.296148	0.0968919	#N/A	0.193911	0.25575	#N/A	0.193418	#N/A	#N/A	-0.0129915	#N/A	#N/A	0.189799	#N/A	#N/A	#N/A	#N/A	#N/A	#N/A	#N/A	#N/A	#N/A	#N/A	#N/A	#N/A	#N/A	#N/A	#N/A	#N/A	#N/A	#N/A	#N/A	#N/A	#N/A	#N/A
Q8BRG8	Transmembrane protein 209 OS=Mus musculus GN=Tmem209 PE=2 SV=1 - [TM209_MOUSE]	#N/A	#N/A	#N/A	#N/A	#N/A	1.78	1	1	1	2	-0.013161	0.149767	#N/A	0.0453473	0.186467	#N/A	-0.0869147	0.159838	#N/A	-0.0235761	#N/A	#N/A	0.254752	#N/A	#N/A	0.313337	#N/A	#N/A	#N/A	#N/A	#N/A	#N/A	#N/A	#N/A	#N/A	#N/A	#N/A	#N/A	#N/A	#N/A	#N/A	#N/A	#N/A	#N/A	#N/A	#N/A	#N/A	#N/A
Q64237	Dopamine beta-hydroxylase OS=Mus musculus GN=Dbh PE=2 SV=2 - [DOPO_MOUSE]	#N/A	#N/A	#N/A	#N/A	#N/A	1.77	1	1	1	2	0.0249485	-0.129173	#N/A	-0.20476	-0.109879	#N/A	-0.0234898	-0.127171	#N/A	-0.0471886	#N/A	#N/A	-0.0578833	#N/A	#N/A	0.0408612	#N/A	#N/A	#N/A	#N/A	#N/A	#N/A	#N/A	#N/A	#N/A	#N/A	#N/A	#N/A	#N/A	#N/A	#N/A	#N/A	#N/A	#N/A	#N/A	#N/A	#N/A	#N/A
Q8R420	ATP-binding cassette sub-family A member 3 OS=Mus musculus GN=Abca3 PE=2 SV=3 - [ABCA3_MOUSE]	#N/A	#N/A	#N/A	#N/A	#N/A	1.76	1	2	2	6	0.0322305	-0.0306452	#N/A	0.0777444	-0.116002	#N/A	0.0245088	-0.0921749	#N/A	-0.131428	#N/A	#N/A	0.161618	#N/A	#N/A	-0.188167	#N/A	#N/A	#N/A	#N/A	#N/A	#N/A	#N/A	#N/A	#N/A	#N/A	#N/A	#N/A	#N/A	#N/A	#N/A	#N/A	#N/A	#N/A	#N/A	#N/A	#N/A	#N/A
O88879	Apoptotic protease-activating factor 1 OS=Mus musculus GN=Apaf1 PE=1 SV=3 - [APAF_MOUSE]	#N/A	#N/A	#N/A	#N/A	#N/A	1.76	2	1	2	3	0.18134	0.20357	#N/A	0.291608	0.0649071	#N/A	0.0874577	-0.106203	#N/A	0.0816226	#N/A	#N/A	0.114612	#N/A	#N/A	0.112511	#N/A	#N/A	#N/A	#N/A	#N/A	#N/A	#N/A	#N/A	#N/A	#N/A	#N/A	#N/A	#N/A	#N/A	#N/A	#N/A	#N/A	#N/A	#N/A	#N/A	#N/A	#N/A
Q61211	Eukaryotic translation initiation factor 2D OS=Mus musculus GN=Eif2d PE=2 SV=3 - [EIF2D_MOUSE]	#N/A	#N/A	#N/A	#N/A	#N/A	1.75	1	1	1	1	0.00811138	-0.113453	#N/A	0.0874032	0.0219276	#N/A	0.237112	0.0278885	#N/A	-0.0694999	#N/A	#N/A	0.117731	#N/A	#N/A	-0.147189	#N/A	#N/A	#N/A	#N/A	#N/A	#N/A	#N/A	#N/A	#N/A	#N/A	#N/A	#N/A	#N/A	#N/A	#N/A	#N/A	#N/A	#N/A	#N/A	#N/A	#N/A	#N/A
Q99P69	Kinetochore protein Nuf2 OS=Mus musculus GN=Nuf2 PE=2 SV=2 - [NUF2_MOUSE]	#N/A	#N/A	#N/A	#N/A	#N/A	1.73	1	1	1	2	0.053042	0.2827	#N/A	-0.126213	0.216899	#N/A	0.219836	0.207123	#N/A	0.0316675	#N/A	#N/A	-0.0811718	#N/A	#N/A	0.0622342	#N/A	#N/A	#N/A	#N/A	#N/A	#N/A	#N/A	#N/A	#N/A	#N/A	#N/A	#N/A	#N/A	#N/A	#N/A	#N/A	#N/A	#N/A	#N/A	#N/A	#N/A	#N/A
Q3TTL0	Uncharacterized protein C3orf38 homolog OS=Mus musculus PE=2 SV=1 - [CC038_MOUSE]	#N/A	#N/A	#N/A	#N/A	#N/A	1.72	1	1	1	1	0.0532975	0.169488	#N/A	0.0532688	-0.0251386	#N/A	0.0826661	0.016311	#N/A	0.00807791	#N/A	#N/A	0.00238699	#N/A	#N/A	0.0764508	#N/A	#N/A	#N/A	#N/A	#N/A	#N/A	#N/A	#N/A	#N/A	#N/A	#N/A	#N/A	#N/A	#N/A	#N/A	#N/A	#N/A	#N/A	#N/A	#N/A	#N/A	#N/A
Q6P8H8	Probable dolichyl pyrophosphate Glc1Man9GlcNAc2 alpha-1,3-glucosyltransferase OS=Mus musculus GN=Alg8 PE=2 SV=2 - [ALG8_MOUSE]	#N/A	#N/A	#N/A	#N/A	#N/A	1.71	1	1	1	2	-0.113947	-0.351158	#N/A	-0.0645291	0.233026	#N/A	-0.0262845	-0.0838009	#N/A	-0.10441	#N/A	#N/A	-0.0759769	#N/A	#N/A	-0.0122643	#N/A	#N/A	#N/A	#N/A	#N/A	#N/A	#N/A	#N/A	#N/A	#N/A	#N/A	#N/A	#N/A	#N/A	#N/A	#N/A	#N/A	#N/A	#N/A	#N/A	#N/A	#N/A
Q9JI44	DNA methyltransferase 1-associated protein 1 OS=Mus musculus GN=Dmap1 PE=1 SV=1 - [DMAP1_MOUSE]	#N/A	#N/A	#N/A	#N/A	#N/A	1.71	1	1	1	1	-0.160598	0.02742	#N/A	0.0880087	-0.0446014	#N/A	0.0840498	0.314625	#N/A	0.0261062	#N/A	#N/A	-0.00217494	#N/A	#N/A	0.160558	#N/A	#N/A	#N/A	#N/A	#N/A	#N/A	#N/A	#N/A	#N/A	#N/A	#N/A	#N/A	#N/A	#N/A	#N/A	#N/A	#N/A	#N/A	#N/A	#N/A	#N/A	#N/A
Q9JHK5	Pleckstrin OS=Mus musculus GN=Plek PE=1 SV=1 - [PLEK_MOUSE]	#N/A	#N/A	#N/A	#N/A	#N/A	1.71	1	1	1	1	-0.240136	0.0288081	#N/A	0.13712	0.0361832	#N/A	0.144077	0.53015	#N/A	-0.0966596	#N/A	#N/A	0.0289432	#N/A	#N/A	-0.0197288	#N/A	#N/A	#N/A	#N/A	#N/A	#N/A	#N/A	#N/A	#N/A	#N/A	#N/A	#N/A	#N/A	#N/A	#N/A	#N/A	#N/A	#N/A	#N/A	#N/A	#N/A	#N/A
Q6PCM2	Integrator complex subunit 6 OS=Mus musculus GN=Ints6 PE=2 SV=1 - [INT6_MOUSE]	#N/A	#N/A	#N/A	#N/A	#N/A	1.7	1	1	2	4	-0.0537466	-0.0906573	#N/A	-0.0513512	0.0611978	#N/A	-0.0805549	0.139815	#N/A	0.253779	#N/A	#N/A	-0.0689176	#N/A	#N/A	-0.0155448	#N/A	#N/A	#N/A	#N/A	#N/A	#N/A	#N/A	#N/A	#N/A	#N/A	#N/A	#N/A	#N/A	#N/A	#N/A	#N/A	#N/A	#N/A	#N/A	#N/A	#N/A	#N/A
Q8K214	Polycomb protein SCMH1 OS=Mus musculus GN=Scmh1 PE=1 SV=1 - [SCMH1_MOUSE]	#N/A	#N/A	#N/A	#N/A	#N/A	1.7	1	1	1	1	-0.0654839	-0.418977	#N/A	-0.0714326	-0.096266	#N/A	-0.208335	-0.172388	#N/A	-0.0590047	#N/A	#N/A	-0.217893	#N/A	#N/A	-0.0995668	#N/A	#N/A	#N/A	#N/A	#N/A	#N/A	#N/A	#N/A	#N/A	#N/A	#N/A	#N/A	#N/A	#N/A	#N/A	#N/A	#N/A	#N/A	#N/A	#N/A	#N/A	#N/A
Q80WV3	Carbohydrate sulfotransferase 2 OS=Mus musculus GN=Chst2 PE=2 SV=3 - [CHST2_MOUSE]	#N/A	#N/A	#N/A	#N/A	#N/A	1.7	1	1	1	2	-0.0629127	-0.0705048	#N/A	-0.133153	-0.25908	#N/A	0.0136938	-0.299795	#N/A	-0.213243	#N/A	#N/A	-0.216974	#N/A	#N/A	-0.27166	#N/A	#N/A	#N/A	#N/A	#N/A	#N/A	#N/A	#N/A	#N/A	#N/A	#N/A	#N/A	#N/A	#N/A	#N/A	#N/A	#N/A	#N/A	#N/A	#N/A	#N/A	#N/A
Q8R179	Kelch repeat and BTB domain-containing protein 4 OS=Mus musculus GN=Kbtbd4 PE=2 SV=1 - [KBTB4_MOUSE]	#N/A	#N/A	#N/A	#N/A	#N/A	1.69	1	1	1	2	-0.0896551	-0.0207162	#N/A	-0.00279389	0.028363	#N/A	-0.0599171	0.0243362	#N/A	0.0563336	#N/A	#N/A	0.164584	#N/A	#N/A	0.0656681	#N/A	#N/A	#N/A	#N/A	#N/A	#N/A	#N/A	#N/A	#N/A	#N/A	#N/A	#N/A	#N/A	#N/A	#N/A	#N/A	#N/A	#N/A	#N/A	#N/A	#N/A	#N/A
Q3U1N2	Sterol regulatory element-binding protein 2 OS=Mus musculus GN=Srebf2 PE=1 SV=2 - [SRBP2_MOUSE]	#N/A	#N/A	#N/A	#N/A	#N/A	1.68	1	1	2	5	-0.120711	-0.25616	#N/A	-0.00996653	0.167879	#N/A	0.0332552	-0.0524256	#N/A	0.103922	#N/A	#N/A	0.129276	#N/A	#N/A	0.0849066	#N/A	#N/A	#N/A	#N/A	#N/A	#N/A	#N/A	#N/A	#N/A	#N/A	#N/A	#N/A	#N/A	#N/A	#N/A	#N/A	#N/A	#N/A	#N/A	#N/A	#N/A	#N/A
Q8BZB3	Transmembrane protein C15orf27 homolog OS=Mus musculus PE=2 SV=3 - [CO027_MOUSE]	#N/A	#N/A	#N/A	#N/A	#N/A	1.67	1	1	1	2	-0.650428	-0.364203	#N/A	0.519155	-0.072905	#N/A	0.289899	0.738847	#N/A	-0.0507921	#N/A	#N/A	-0.292279	#N/A	#N/A	-0.457182	#N/A	#N/A	#N/A	#N/A	#N/A	#N/A	#N/A	#N/A	#N/A	#N/A	#N/A	#N/A	#N/A	#N/A	#N/A	#N/A	#N/A	#N/A	#N/A	#N/A	#N/A	#N/A
Q8VEK6	Inhibitor of growth protein 3 OS=Mus musculus GN=Ing3 PE=1 SV=2 - [ING3_MOUSE]	#N/A	#N/A	#N/A	#N/A	#N/A	1.66	1	1	1	1	0.0717312	0.0724369	#N/A	-0.0505392	-0.207339	#N/A	0.13219	-0.170212	#N/A	-0.0209477	#N/A	#N/A	-0.0094693	#N/A	#N/A	-0.0907406	#N/A	#N/A	#N/A	#N/A	#N/A	#N/A	#N/A	#N/A	#N/A	#N/A	#N/A	#N/A	#N/A	#N/A	#N/A	#N/A	#N/A	#N/A	#N/A	#N/A	#N/A	#N/A
P02772	Alpha-fetoprotein OS=Mus musculus GN=Afp PE=2 SV=1 - [FETA_MOUSE]	#N/A	#N/A	#N/A	#N/A	#N/A	1.65	1	1	1	1	0.129938	-0.430611	#N/A	-0.000877465	0.0615204	#N/A	-0.42173	0.216822	#N/A	-0.0271709	#N/A	#N/A	0.0953145	#N/A	#N/A	-0.177983	#N/A	#N/A	#N/A	#N/A	#N/A	#N/A	#N/A	#N/A	#N/A	#N/A	#N/A	#N/A	#N/A	#N/A	#N/A	#N/A	#N/A	#N/A	#N/A	#N/A	#N/A	#N/A
Q8BGY4	Kelch-like protein 26 OS=Mus musculus GN=Klhl26 PE=2 SV=1 - [KLH26_MOUSE]	#N/A	#N/A	#N/A	#N/A	#N/A	1.65	1	1	1	1	-0.00096776	-0.118459	#N/A	-0.110657	-0.203792	#N/A	-0.374602	-0.138098	#N/A	-0.17026	#N/A	#N/A	-0.0437923	#N/A	#N/A	-0.145786	#N/A	#N/A	#N/A	#N/A	#N/A	#N/A	#N/A	#N/A	#N/A	#N/A	#N/A	#N/A	#N/A	#N/A	#N/A	#N/A	#N/A	#N/A	#N/A	#N/A	#N/A	#N/A
Q8C9S4	Uncharacterized protein C10orf118 homolog OS=Mus musculus GN=Otg1 PE=2 SV=2 - [CJ118_MOUSE]	#N/A	#N/A	#N/A	#N/A	#N/A	1.64	1	2	2	4	-0.154693	-0.167892	#N/A	-0.35572	-0.141492	#N/A	-0.0095689	-0.0269195	#N/A	-0.230612	#N/A	#N/A	-0.139725	#N/A	#N/A	0.00952424	#N/A	#N/A	#N/A	#N/A	#N/A	#N/A	#N/A	#N/A	#N/A	#N/A	#N/A	#N/A	#N/A	#N/A	#N/A	#N/A	#N/A	#N/A	#N/A	#N/A	#N/A	#N/A
Q9JLG8	Calpain-15 OS=Mus musculus GN=Capn15 PE=1 SV=1 - [CAN15_MOUSE]	#N/A	#N/A	#N/A	#N/A	#N/A	1.64	1	1	1	2	-0.579536	-0.26636	#N/A	-0.196822	-0.466193	#N/A	0.0548384	0.116425	#N/A	-0.257097	#N/A	#N/A	-0.0469872	#N/A	#N/A	-0.192663	#N/A	#N/A	#N/A	#N/A	#N/A	#N/A	#N/A	#N/A	#N/A	#N/A	#N/A	#N/A	#N/A	#N/A	#N/A	#N/A	#N/A	#N/A	#N/A	#N/A	#N/A	#N/A
Q9WV76	AP-4 complex subunit beta-1 OS=Mus musculus GN=Ap4b1 PE=2 SV=2 - [AP4B1_MOUSE]	#N/A	#N/A	#N/A	#N/A	#N/A	1.63	1	1	1	1	-0.202156	0.0160542	#N/A	-0.177363	-0.210125	#N/A	-0.113538	-0.273769	#N/A	-0.032726	#N/A	#N/A	0.0484723	#N/A	#N/A	0.0216541	#N/A	#N/A	#N/A	#N/A	#N/A	#N/A	#N/A	#N/A	#N/A	#N/A	#N/A	#N/A	#N/A	#N/A	#N/A	#N/A	#N/A	#N/A	#N/A	#N/A	#N/A	#N/A
Q0VBV7	Uncharacterized protein KIAA1377 OS=Mus musculus GN=Kiaa1377 PE=2 SV=1 - [K1377_MOUSE]	#N/A	#N/A	#N/A	#N/A	#N/A	1.63	1	1	1	1	-0.134688	-0.708142	#N/A	-0.172892	-0.431793	#N/A	-0.31596	-0.0553142	#N/A	-0.248162	#N/A	#N/A	0.0165702	#N/A	#N/A	-0.0548902	#N/A	#N/A	#N/A	#N/A	#N/A	#N/A	#N/A	#N/A	#N/A	#N/A	#N/A	#N/A	#N/A	#N/A	#N/A	#N/A	#N/A	#N/A	#N/A	#N/A	#N/A	#N/A
Q9JIT0	Limb region 1 protein OS=Mus musculus GN=Lmbr1 PE=2 SV=1 - [LMBR1_MOUSE]	#N/A	#N/A	#N/A	#N/A	#N/A	1.63	1	1	1	1	0.30615	0.0208061	#N/A	-0.0610732	-0.0534181	#N/A	-0.095418	-0.048104	#N/A	-0.159798	#N/A	#N/A	0.263201	#N/A	#N/A	0.0187504	#N/A	#N/A	#N/A	#N/A	#N/A	#N/A	#N/A	#N/A	#N/A	#N/A	#N/A	#N/A	#N/A	#N/A	#N/A	#N/A	#N/A	#N/A	#N/A	#N/A	#N/A	#N/A
Q3TYA6	M-phase phosphoprotein 8 OS=Mus musculus GN=Mphosph8 PE=1 SV=1 - [MPP8_MOUSE]	#N/A	#N/A	#N/A	#N/A	#N/A	1.63	1	1	1	1	0.170442	0.0717021	#N/A	-0.0473464	-0.121833	#N/A	0.010723	0.0555173	#N/A	0.00438867	#N/A	#N/A	-0.216458	#N/A	#N/A	0.184538	#N/A	#N/A	#N/A	#N/A	#N/A	#N/A	#N/A	#N/A	#N/A	#N/A	#N/A	#N/A	#N/A	#N/A	#N/A	#N/A	#N/A	#N/A	#N/A	#N/A	#N/A	#N/A
Q6ZQL4	WD repeat-containing protein 43 OS=Mus musculus GN=Wdr43 PE=2 SV=2 - [WDR43_MOUSE]	#N/A	#N/A	#N/A	#N/A	#N/A	1.62	1	1	1	1	0.032714	0.373487	#N/A	0.346287	0.273907	#N/A	0.117675	0.114244	#N/A	0.162391	#N/A	#N/A	0.227786	#N/A	#N/A	0.0999762	#N/A	#N/A	#N/A	#N/A	#N/A	#N/A	#N/A	#N/A	#N/A	#N/A	#N/A	#N/A	#N/A	#N/A	#N/A	#N/A	#N/A	#N/A	#N/A	#N/A	#N/A	#N/A
Q8BH70	F-box/LRR-repeat protein 4 OS=Mus musculus GN=Fbxl4 PE=2 SV=1 - [FBXL4_MOUSE]	#N/A	#N/A	#N/A	#N/A	#N/A	1.61	1	1	1	2	0.486502	-0.0174968	#N/A	0.126559	0.00386237	#N/A	0.104231	0.1216	#N/A	0.02646	#N/A	#N/A	0.192913	#N/A	#N/A	0.138953	#N/A	#N/A	#N/A	#N/A	#N/A	#N/A	#N/A	#N/A	#N/A	#N/A	#N/A	#N/A	#N/A	#N/A	#N/A	#N/A	#N/A	#N/A	#N/A	#N/A	#N/A	#N/A
Q99PM3	Transcription initiation factor IIA subunit 1 OS=Mus musculus GN=Gtf2a1 PE=2 SV=2 - [TF2AA_MOUSE]	#N/A	#N/A	#N/A	#N/A	#N/A	1.59	1	1	1	1	0.04791	-0.0456321	#N/A	0.0158688	0.109619	#N/A	0.23607	0.14284	#N/A	0.133094	#N/A	#N/A	0.0229147	#N/A	#N/A	0.0721533	#N/A	#N/A	#N/A	#N/A	#N/A	#N/A	#N/A	#N/A	#N/A	#N/A	#N/A	#N/A	#N/A	#N/A	#N/A	#N/A	#N/A	#N/A	#N/A	#N/A	#N/A	#N/A
Q61090	Frizzled-7 OS=Mus musculus GN=Fzd7 PE=1 SV=2 - [FZD7_MOUSE]	#N/A	#N/A	#N/A	#N/A	#N/A	1.57	1	1	1	2	-0.154649	-0.036256	#N/A	-0.0294844	-0.063326	#N/A	-0.0788651	-0.119994	#N/A	0.0177291	#N/A	#N/A	0.108581	#N/A	#N/A	-0.0949862	#N/A	#N/A	#N/A	#N/A	#N/A	#N/A	#N/A	#N/A	#N/A	#N/A	#N/A	#N/A	#N/A	#N/A	#N/A	#N/A	#N/A	#N/A	#N/A	#N/A	#N/A	#N/A
Q91X51	Golgi reassembly-stacking protein 1 OS=Mus musculus GN=Gorasp1 PE=1 SV=3 - [GORS1_MOUSE]	#N/A	#N/A	#N/A	#N/A	#N/A	1.57	1	1	1	2	0.0363163	0.171657	#N/A	-0.0299022	0.170315	#N/A	-0.0294252	-0.0922569	#N/A	-0.0281683	#N/A	#N/A	0.105504	#N/A	#N/A	-0.03798	#N/A	#N/A	#N/A	#N/A	#N/A	#N/A	#N/A	#N/A	#N/A	#N/A	#N/A	#N/A	#N/A	#N/A	#N/A	#N/A	#N/A	#N/A	#N/A	#N/A	#N/A	#N/A
A2AGL3	Ryanodine receptor 3 OS=Mus musculus GN=Ryr3 PE=1 SV=1 - [RYR3_MOUSE]	#N/A	#N/A	#N/A	#N/A	#N/A	1.56	2	1	8	21	-0.0313631	-0.288233	#N/A	-0.0989222	-0.411356	#N/A	-0.430441	-0.166419	#N/A	-0.134658	#N/A	#N/A	-0.230656	#N/A	#N/A	0.0419426	#N/A	#N/A	#N/A	#N/A	#N/A	#N/A	#N/A	#N/A	#N/A	#N/A	#N/A	#N/A	#N/A	#N/A	#N/A	#N/A	#N/A	#N/A	#N/A	#N/A	#N/A	#N/A
Q4KWH5	1-phosphatidylinositol 4,5-bisphosphate phosphodiesterase eta-1 OS=Mus musculus GN=Plch1 PE=2 SV=1 - [PLCH1_MOUSE]	#N/A	#N/A	#N/A	#N/A	#N/A	1.55	1	1	3	8	0.103027	-0.0391003	#N/A	-0.1557	0.125616	#N/A	-0.153305	-0.0324927	#N/A	-0.140336	#N/A	#N/A	-0.0701244	#N/A	#N/A	-0.271703	#N/A	#N/A	#N/A	#N/A	#N/A	#N/A	#N/A	#N/A	#N/A	#N/A	#N/A	#N/A	#N/A	#N/A	#N/A	#N/A	#N/A	#N/A	#N/A	#N/A	#N/A	#N/A
Q61809	Leucine-rich repeat neuronal protein 1 OS=Mus musculus GN=Lrrn1 PE=2 SV=1 - [LRRN1_MOUSE]	#N/A	#N/A	#N/A	#N/A	#N/A	1.54	1	1	1	1	0.0112949	0.265	#N/A	-0.0693231	-0.0555491	#N/A	0.195899	0.043792	#N/A	0.145826	#N/A	#N/A	-0.258412	#N/A	#N/A	0.0513347	#N/A	#N/A	#N/A	#N/A	#N/A	#N/A	#N/A	#N/A	#N/A	#N/A	#N/A	#N/A	#N/A	#N/A	#N/A	#N/A	#N/A	#N/A	#N/A	#N/A	#N/A	#N/A
O88413	Tubby-related protein 3 OS=Mus musculus GN=Tulp3 PE=1 SV=1 - [TULP3_MOUSE]	#N/A	#N/A	#N/A	#N/A	#N/A	1.52	1	1	1	4	-0.108265	0.00484359	#N/A	0.0556617	0.096499	#N/A	0.0846566	0.110202	#N/A	0.0195387	#N/A	#N/A	0.0680789	#N/A	#N/A	-0.00682115	#N/A	#N/A	#N/A	#N/A	#N/A	#N/A	#N/A	#N/A	#N/A	#N/A	#N/A	#N/A	#N/A	#N/A	#N/A	#N/A	#N/A	#N/A	#N/A	#N/A	#N/A	#N/A
P22777	Plasminogen activator inhibitor 1 OS=Mus musculus GN=Serpine1 PE=1 SV=1 - [PAI1_MOUSE]	#N/A	#N/A	#N/A	#N/A	#N/A	1.49	1	1	1	5	0.230082	0.0201741	#N/A	0.148885	0.174809	#N/A	-0.062322	0.00332936	#N/A	0.257142	#N/A	#N/A	0.199643	#N/A	#N/A	0.0670393	#N/A	#N/A	#N/A	#N/A	#N/A	#N/A	#N/A	#N/A	#N/A	#N/A	#N/A	#N/A	#N/A	#N/A	#N/A	#N/A	#N/A	#N/A	#N/A	#N/A	#N/A	#N/A
Q99J94	Solute carrier organic anion transporter family member 1A6 OS=Mus musculus GN=Slco1a6 PE=2 SV=1 - [SO1A6_MOUSE]	#N/A	#N/A	#N/A	#N/A	#N/A	1.49	2	1	1	1	-0.222565	0.101881	#N/A	0.0418968	0.0470935	#N/A	0.0397195	-0.0483148	#N/A	0.0434998	#N/A	#N/A	0.211259	#N/A	#N/A	0.21894	#N/A	#N/A	#N/A	#N/A	#N/A	#N/A	#N/A	#N/A	#N/A	#N/A	#N/A	#N/A	#N/A	#N/A	#N/A	#N/A	#N/A	#N/A	#N/A	#N/A	#N/A	#N/A
Q3UR85	Myelin regulatory factor OS=Mus musculus GN=Myrf PE=1 SV=2 - [MRF_MOUSE]	#N/A	#N/A	#N/A	#N/A	#N/A	1.49	1	1	2	2	-0.520014	0.308959	#N/A	1.24379	-0.10322	#N/A	0.454183	1.4046	#N/A	-0.150769	#N/A	#N/A	0.0797792	#N/A	#N/A	-0.700497	#N/A	#N/A	#N/A	#N/A	#N/A	#N/A	#N/A	#N/A	#N/A	#N/A	#N/A	#N/A	#N/A	#N/A	#N/A	#N/A	#N/A	#N/A	#N/A	#N/A	#N/A	#N/A
Q9CZR2	N-acetylated-alpha-linked acidic dipeptidase 2 OS=Mus musculus GN=Naalad2 PE=1 SV=2 - [NALD2_MOUSE]	#N/A	#N/A	#N/A	#N/A	#N/A	1.49	1	1	1	1	0.0811507	0.390802	#N/A	0.125646	0.200445	#N/A	0.282096	0.0677843	#N/A	-0.108737	#N/A	#N/A	0.107	#N/A	#N/A	0.391276	#N/A	#N/A	#N/A	#N/A	#N/A	#N/A	#N/A	#N/A	#N/A	#N/A	#N/A	#N/A	#N/A	#N/A	#N/A	#N/A	#N/A	#N/A	#N/A	#N/A	#N/A	#N/A
Q9DBV3	Probable ATP-dependent RNA helicase DHX34 OS=Mus musculus GN=Dhx34 PE=2 SV=2 - [DHX34_MOUSE]	#N/A	#N/A	#N/A	#N/A	#N/A	1.48	1	1	1	1	-0.484118	-0.890318	#N/A	-0.220803	-0.0245134	#N/A	-0.255919	-0.556867	#N/A	-0.135505	#N/A	#N/A	-0.599333	#N/A	#N/A	0.202874	#N/A	#N/A	#N/A	#N/A	#N/A	#N/A	#N/A	#N/A	#N/A	#N/A	#N/A	#N/A	#N/A	#N/A	#N/A	#N/A	#N/A	#N/A	#N/A	#N/A	#N/A	#N/A
Q8K3M5	CDK5 and ABL1 enzyme substrate 2 OS=Mus musculus GN=Cables2 PE=1 SV=2 - [CABL2_MOUSE]	#N/A	#N/A	#N/A	#N/A	#N/A	1.47	1	1	1	1	0.0428236	0.169413	#N/A	0.262834	-0.0284773	#N/A	0.125115	0.172298	#N/A	0.0636126	#N/A	#N/A	0.26161	#N/A	#N/A	0.127291	#N/A	#N/A	#N/A	#N/A	#N/A	#N/A	#N/A	#N/A	#N/A	#N/A	#N/A	#N/A	#N/A	#N/A	#N/A	#N/A	#N/A	#N/A	#N/A	#N/A	#N/A	#N/A
P05622	Platelet-derived growth factor receptor beta OS=Mus musculus GN=Pdgfrb PE=1 SV=1 - [PGFRB_MOUSE]	#N/A	#N/A	#N/A	#N/A	#N/A	1.46	2	1	2	12	0.0270711	-0.177276	#N/A	0.0531497	0.0258447	#N/A	0.00560688	-0.15989	#N/A	-0.17851	#N/A	#N/A	0.0693501	#N/A	#N/A	-0.356176	#N/A	#N/A	#N/A	#N/A	#N/A	#N/A	#N/A	#N/A	#N/A	#N/A	#N/A	#N/A	#N/A	#N/A	#N/A	#N/A	#N/A	#N/A	#N/A	#N/A	#N/A	#N/A
Q80WQ9	Zinc finger BED domain-containing protein 4 OS=Mus musculus GN=Zbed4 PE=2 SV=1 - [ZBED4_MOUSE]	#N/A	#N/A	#N/A	#N/A	#N/A	1.46	1	1	2	2	0.0334385	-0.35011	#N/A	0.0216525	-0.0130997	#N/A	-0.083816	-0.21839	#N/A	0.104265	#N/A	#N/A	-0.247427	#N/A	#N/A	0.0638076	#N/A	#N/A	#N/A	#N/A	#N/A	#N/A	#N/A	#N/A	#N/A	#N/A	#N/A	#N/A	#N/A	#N/A	#N/A	#N/A	#N/A	#N/A	#N/A	#N/A	#N/A	#N/A
E9Q3S4	Mitogen-activated protein kinase kinase kinase 19 OS=Mus musculus GN=Map3k19 PE=3 SV=1 - [M3K19_MOUSE]	#N/A	#N/A	#N/A	#N/A	#N/A	1.45	1	1	1	1	0.102543	0.362816	#N/A	0.253847	-0.0517597	#N/A	-0.0572675	-0.00406156	#N/A	0.497289	#N/A	#N/A	0.422605	#N/A	#N/A	0.383563	#N/A	#N/A	#N/A	#N/A	#N/A	#N/A	#N/A	#N/A	#N/A	#N/A	#N/A	#N/A	#N/A	#N/A	#N/A	#N/A	#N/A	#N/A	#N/A	#N/A	#N/A	#N/A
O70146	Dual specificity testis-specific protein kinase 1 OS=Mus musculus GN=Tesk1 PE=2 SV=3 - [TESK1_MOUSE]	#N/A	#N/A	#N/A	#N/A	#N/A	1.44	1	1	1	1	-0.133491	-0.0544211	#N/A	-0.119503	-0.199161	#N/A	-0.0112749	-0.121418	#N/A	-0.0959802	#N/A	#N/A	-0.101701	#N/A	#N/A	-0.125101	#N/A	#N/A	#N/A	#N/A	#N/A	#N/A	#N/A	#N/A	#N/A	#N/A	#N/A	#N/A	#N/A	#N/A	#N/A	#N/A	#N/A	#N/A	#N/A	#N/A	#N/A	#N/A
A2RT91	Ankyrin and armadillo repeat-containing protein OS=Mus musculus GN=Ankar PE=2 SV=1 - [ANKAR_MOUSE]	#N/A	#N/A	#N/A	#N/A	#N/A	1.43	1	2	2	5	-0.163635	0.113627	#N/A	-0.11591	-0.00723143	#N/A	0.0121909	-0.109186	#N/A	-0.153348	#N/A	#N/A	0.0602635	#N/A	#N/A	-0.250603	#N/A	#N/A	#N/A	#N/A	#N/A	#N/A	#N/A	#N/A	#N/A	#N/A	#N/A	#N/A	#N/A	#N/A	#N/A	#N/A	#N/A	#N/A	#N/A	#N/A	#N/A	#N/A
Q8BFR2	Follistatin-related protein 5 OS=Mus musculus GN=Fstl5 PE=2 SV=1 - [FSTL5_MOUSE]	#N/A	#N/A	#N/A	#N/A	#N/A	1.42	1	1	1	1	-0.0575774	-0.104079	#N/A	0.00602779	-0.184823	#N/A	0.0404504	0.0708656	#N/A	-0.0445229	#N/A	#N/A	0.181066	#N/A	#N/A	-0.0129711	#N/A	#N/A	#N/A	#N/A	#N/A	#N/A	#N/A	#N/A	#N/A	#N/A	#N/A	#N/A	#N/A	#N/A	#N/A	#N/A	#N/A	#N/A	#N/A	#N/A	#N/A	#N/A
Q8C152	Protein FAM46B OS=Mus musculus GN=Fam46b PE=2 SV=3 - [FA46B_MOUSE]	#N/A	#N/A	#N/A	#N/A	#N/A	1.41	2	1	1	1	-0.0902584	-0.411703	#N/A	-0.164416	-0.0290783	#N/A	-0.191966	-0.0359446	#N/A	0.0232556	#N/A	#N/A	-0.238412	#N/A	#N/A	-0.25418	#N/A	#N/A	#N/A	#N/A	#N/A	#N/A	#N/A	#N/A	#N/A	#N/A	#N/A	#N/A	#N/A	#N/A	#N/A	#N/A	#N/A	#N/A	#N/A	#N/A	#N/A	#N/A
P26262	Plasma kallikrein OS=Mus musculus GN=Klkb1 PE=1 SV=2 - [KLKB1_MOUSE]	#N/A	#N/A	#N/A	#N/A	#N/A	1.41	1	1	1	2	-0.35261	-0.0450231	#N/A	-0.106534	-0.166975	#N/A	0.031016	0.00713402	#N/A	-0.183889	#N/A	#N/A	0.109855	#N/A	#N/A	0.0818833	#N/A	#N/A	#N/A	#N/A	#N/A	#N/A	#N/A	#N/A	#N/A	#N/A	#N/A	#N/A	#N/A	#N/A	#N/A	#N/A	#N/A	#N/A	#N/A	#N/A	#N/A	#N/A
Q5NC05	Transcription termination factor 2 OS=Mus musculus GN=Ttf2 PE=1 SV=2 - [TTF2_MOUSE]	#N/A	#N/A	#N/A	#N/A	#N/A	1.41	1	1	2	7	0.23472	0.456256	#N/A	0.431171	0.227062	#N/A	0.367724	0.254668	#N/A	0.10688	#N/A	#N/A	0.322329	#N/A	#N/A	0.0130254	#N/A	#N/A	#N/A	#N/A	#N/A	#N/A	#N/A	#N/A	#N/A	#N/A	#N/A	#N/A	#N/A	#N/A	#N/A	#N/A	#N/A	#N/A	#N/A	#N/A	#N/A	#N/A
F2Z461	E3 ISG15--protein ligase Herc6 OS=Mus musculus GN=Herc6 PE=2 SV=1 - [HERC6_MOUSE]	#N/A	#N/A	#N/A	#N/A	#N/A	1.4	1	1	1	1	-0.219521	0.0935895	#N/A	-0.158209	-0.0383021	#N/A	0.0302958	-0.0578303	#N/A	-0.0234118	#N/A	#N/A	-0.00423811	#N/A	#N/A	0.0396137	#N/A	#N/A	#N/A	#N/A	#N/A	#N/A	#N/A	#N/A	#N/A	#N/A	#N/A	#N/A	#N/A	#N/A	#N/A	#N/A	#N/A	#N/A	#N/A	#N/A	#N/A	#N/A
Q9CXY1	Transmembrane protein 175 OS=Mus musculus GN=Tmem175 PE=1 SV=2 - [TM175_MOUSE]	#N/A	#N/A	#N/A	#N/A	#N/A	1.4	1	1	1	4	-0.103702	0.156229	#N/A	-0.127476	0.125068	#N/A	-0.0997881	0.00646747	#N/A	-0.0225716	#N/A	#N/A	-0.0781039	#N/A	#N/A	-0.0396379	#N/A	#N/A	#N/A	#N/A	#N/A	#N/A	#N/A	#N/A	#N/A	#N/A	#N/A	#N/A	#N/A	#N/A	#N/A	#N/A	#N/A	#N/A	#N/A	#N/A	#N/A	#N/A
Q62511	E3 ubiquitin-protein ligase ZFP91 OS=Mus musculus GN=Zfp91 PE=1 SV=3 - [ZFP91_MOUSE]	#N/A	#N/A	#N/A	#N/A	#N/A	1.4	1	1	1	1	-0.0283282	-0.179007	#N/A	-0.174682	-0.198936	#N/A	-0.160676	-0.329708	#N/A	0.0211517	#N/A	#N/A	-0.0643321	#N/A	#N/A	-0.176278	#N/A	#N/A	#N/A	#N/A	#N/A	#N/A	#N/A	#N/A	#N/A	#N/A	#N/A	#N/A	#N/A	#N/A	#N/A	#N/A	#N/A	#N/A	#N/A	#N/A	#N/A	#N/A
Q8BG07	Phospholipase D4 OS=Mus musculus GN=Pld4 PE=2 SV=1 - [PLD4_MOUSE]	#N/A	#N/A	#N/A	#N/A	#N/A	1.39	1	1	1	4	-0.335092	-0.22638	#N/A	0.28529	0.403241	#N/A	0.0745033	1.06069	#N/A	-0.729323	#N/A	#N/A	-0.0179682	#N/A	#N/A	-0.023698	#N/A	#N/A	#N/A	#N/A	#N/A	#N/A	#N/A	#N/A	#N/A	#N/A	#N/A	#N/A	#N/A	#N/A	#N/A	#N/A	#N/A	#N/A	#N/A	#N/A	#N/A	#N/A
Q7TSH4	Centriolar coiled-coil protein of 110 kDa OS=Mus musculus GN=Ccp110 PE=1 SV=1 - [CP110_MOUSE]	#N/A	#N/A	#N/A	#N/A	#N/A	1.39	1	1	1	2	0.180426	0.212306	#N/A	-0.187988	0.0170167	#N/A	-0.0302632	-0.0475159	#N/A	-0.0641954	#N/A	#N/A	0.0881273	#N/A	#N/A	0.284559	#N/A	#N/A	#N/A	#N/A	#N/A	#N/A	#N/A	#N/A	#N/A	#N/A	#N/A	#N/A	#N/A	#N/A	#N/A	#N/A	#N/A	#N/A	#N/A	#N/A	#N/A	#N/A
O88689	Protocadherin alpha-4 OS=Mus musculus GN=Pcdha4 PE=1 SV=1 - [PCDA4_MOUSE]	#N/A	#N/A	#N/A	#N/A	#N/A	1.37	1	1	1	2	-0.189993	0.226512	#N/A	-0.16692	-0.0775865	#N/A	0.238925	0.544332	#N/A	-0.0943331	#N/A	#N/A	-0.153429	#N/A	#N/A	0.0539039	#N/A	#N/A	#N/A	#N/A	#N/A	#N/A	#N/A	#N/A	#N/A	#N/A	#N/A	#N/A	#N/A	#N/A	#N/A	#N/A	#N/A	#N/A	#N/A	#N/A	#N/A	#N/A
A2AR50	Ras-specific guanine nucleotide-releasing factor RalGPS1 OS=Mus musculus GN=Ralgps1 PE=1 SV=2 - [RGPS1_MOUSE]	#N/A	#N/A	#N/A	#N/A	#N/A	1.37	2	1	1	1	0.142049	-0.024063	#N/A	0.0217365	0.0870793	#N/A	0.0780165	0.0341072	#N/A	0.0595917	#N/A	#N/A	-0.0171644	#N/A	#N/A	0.11978	#N/A	#N/A	#N/A	#N/A	#N/A	#N/A	#N/A	#N/A	#N/A	#N/A	#N/A	#N/A	#N/A	#N/A	#N/A	#N/A	#N/A	#N/A	#N/A	#N/A	#N/A	#N/A
Q64462	Cytochrome P450 4B1 OS=Mus musculus GN=Cyp4b1 PE=1 SV=1 - [CP4B1_MOUSE]	#N/A	#N/A	#N/A	#N/A	#N/A	1.37	1	1	1	1	-0.177918	-0.484241	#N/A	-0.271167	0.00372699	#N/A	0.0792874	-0.139695	#N/A	-0.162558	#N/A	#N/A	-0.234892	#N/A	#N/A	-0.424605	#N/A	#N/A	#N/A	#N/A	#N/A	#N/A	#N/A	#N/A	#N/A	#N/A	#N/A	#N/A	#N/A	#N/A	#N/A	#N/A	#N/A	#N/A	#N/A	#N/A	#N/A	#N/A
Q6VH22	Intraflagellar transport protein 172 homolog OS=Mus musculus GN=Ift172 PE=1 SV=1 - [IF172_MOUSE]	#N/A	#N/A	#N/A	#N/A	#N/A	1.37	1	2	2	2	-0.0200371	0.0129768	#N/A	-0.0315841	0.0121073	#N/A	0.0522661	0.103736	#N/A	-0.06513	#N/A	#N/A	0.0146065	#N/A	#N/A	-0.00703751	#N/A	#N/A	#N/A	#N/A	#N/A	#N/A	#N/A	#N/A	#N/A	#N/A	#N/A	#N/A	#N/A	#N/A	#N/A	#N/A	#N/A	#N/A	#N/A	#N/A	#N/A	#N/A
Q0HA38	Tetratricopeptide repeat protein 21B OS=Mus musculus GN=Ttc21b PE=2 SV=1 - [TT21B_MOUSE]	#N/A	#N/A	#N/A	#N/A	#N/A	1.37	1	1	1	4	-0.539962	-0.12497	#N/A	-0.269264	-0.357871	#N/A	-0.246204	-0.284591	#N/A	-0.186641	#N/A	#N/A	-0.145336	#N/A	#N/A	-0.287794	#N/A	#N/A	#N/A	#N/A	#N/A	#N/A	#N/A	#N/A	#N/A	#N/A	#N/A	#N/A	#N/A	#N/A	#N/A	#N/A	#N/A	#N/A	#N/A	#N/A	#N/A	#N/A
Q8BLN5	Lanosterol synthase OS=Mus musculus GN=Lss PE=2 SV=2 - [ERG7_MOUSE]	#N/A	#N/A	#N/A	#N/A	#N/A	1.36	1	1	1	1	-0.232902	-0.380066	#N/A	-0.237064	-0.361849	#N/A	-0.338457	-0.0339862	#N/A	-0.642768	#N/A	#N/A	0.00136444	#N/A	#N/A	-0.0269232	#N/A	#N/A	#N/A	#N/A	#N/A	#N/A	#N/A	#N/A	#N/A	#N/A	#N/A	#N/A	#N/A	#N/A	#N/A	#N/A	#N/A	#N/A	#N/A	#N/A	#N/A	#N/A
Q501P1	Fibulin-7 OS=Mus musculus GN=Fbln7 PE=1 SV=1 - [FBLN7_MOUSE]	#N/A	#N/A	#N/A	#N/A	#N/A	1.36	1	1	1	1	0.0849955	-0.044556	#N/A	-0.123122	-0.0460584	#N/A	0.117288	0.125332	#N/A	-0.193178	#N/A	#N/A	-0.131476	#N/A	#N/A	0.0130496	#N/A	#N/A	#N/A	#N/A	#N/A	#N/A	#N/A	#N/A	#N/A	#N/A	#N/A	#N/A	#N/A	#N/A	#N/A	#N/A	#N/A	#N/A	#N/A	#N/A	#N/A	#N/A
Q8BLB7	Lethal(3)malignant brain tumor-like protein 3 OS=Mus musculus GN=L3mbtl3 PE=1 SV=1 - [LMBL3_MOUSE]	#N/A	#N/A	#N/A	#N/A	#N/A	1.36	1	1	1	1	0.220345	-0.0417032	#N/A	0.00112812	0.0631419	#N/A	0.0917383	0.168802	#N/A	-0.0282829	#N/A	#N/A	0.0624984	#N/A	#N/A	0.236114	#N/A	#N/A	#N/A	#N/A	#N/A	#N/A	#N/A	#N/A	#N/A	#N/A	#N/A	#N/A	#N/A	#N/A	#N/A	#N/A	#N/A	#N/A	#N/A	#N/A	#N/A	#N/A
Q9Z1M0	P2X purinoceptor 7 OS=Mus musculus GN=P2rx7 PE=1 SV=2 - [P2RX7_MOUSE]	#N/A	#N/A	#N/A	#N/A	#N/A	1.34	1	1	1	2	-0.404084	-0.118677	#N/A	-0.128215	-0.262259	#N/A	-0.0368877	-0.0863159	#N/A	-0.0424364	#N/A	#N/A	-0.120507	#N/A	#N/A	-0.0466438	#N/A	#N/A	#N/A	#N/A	#N/A	#N/A	#N/A	#N/A	#N/A	#N/A	#N/A	#N/A	#N/A	#N/A	#N/A	#N/A	#N/A	#N/A	#N/A	#N/A	#N/A	#N/A
Q8BJ64	Choline dehydrogenase, mitochondrial OS=Mus musculus GN=Chdh PE=1 SV=1 - [CHDH_MOUSE]	#N/A	#N/A	#N/A	#N/A	#N/A	1.34	1	1	1	2	0.245733	-0.0866778	#N/A	-0.00173717	0.00400399	#N/A	0.204928	-0.0332848	#N/A	-0.0826385	#N/A	#N/A	0.101773	#N/A	#N/A	0.113769	#N/A	#N/A	#N/A	#N/A	#N/A	#N/A	#N/A	#N/A	#N/A	#N/A	#N/A	#N/A	#N/A	#N/A	#N/A	#N/A	#N/A	#N/A	#N/A	#N/A	#N/A	#N/A
Q03311	Cholinesterase OS=Mus musculus GN=Bche PE=2 SV=2 - [CHLE_MOUSE]	#N/A	#N/A	#N/A	#N/A	#N/A	1.33	1	1	1	2	-0.110425	-0.181496	#N/A	-0.0914032	-0.117656	#N/A	-0.0634513	0.0255524	#N/A	0.143854	#N/A	#N/A	-0.0443098	#N/A	#N/A	-0.0673278	#N/A	#N/A	#N/A	#N/A	#N/A	#N/A	#N/A	#N/A	#N/A	#N/A	#N/A	#N/A	#N/A	#N/A	#N/A	#N/A	#N/A	#N/A	#N/A	#N/A	#N/A	#N/A
Q8BTF7	DNA ligase 4 OS=Mus musculus GN=Lig4 PE=2 SV=2 - [DNLI4_MOUSE]	#N/A	#N/A	#N/A	#N/A	#N/A	1.32	2	1	2	3	0.0136113	0.0532949	#N/A	0.222863	0.0206191	#N/A	0.03881	0.105577	#N/A	0.166222	#N/A	#N/A	0.254452	#N/A	#N/A	0.200311	#N/A	#N/A	#N/A	#N/A	#N/A	#N/A	#N/A	#N/A	#N/A	#N/A	#N/A	#N/A	#N/A	#N/A	#N/A	#N/A	#N/A	#N/A	#N/A	#N/A	#N/A	#N/A
Q5XKE0	Myosin-binding protein C, fast-type OS=Mus musculus GN=Mybpc2 PE=1 SV=1 - [MYPC2_MOUSE]	#N/A	#N/A	#N/A	#N/A	#N/A	1.32	1	1	1	1	-0.0996889	0.0928729	#N/A	-0.051342	-0.141996	#N/A	-0.0167957	0.0335924	#N/A	-0.0764183	#N/A	#N/A	-0.0391017	#N/A	#N/A	-0.0523179	#N/A	#N/A	#N/A	#N/A	#N/A	#N/A	#N/A	#N/A	#N/A	#N/A	#N/A	#N/A	#N/A	#N/A	#N/A	#N/A	#N/A	#N/A	#N/A	#N/A	#N/A	#N/A
Q6PFY1	FCH and double SH3 domains protein 1 OS=Mus musculus GN=Fchsd1 PE=2 SV=1 - [FCSD1_MOUSE]	#N/A	#N/A	#N/A	#N/A	#N/A	1.31	1	1	1	4	0.143175	0.0363922	#N/A	0.0729785	-0.0271542	#N/A	-0.0105277	0.0706895	#N/A	-0.0196598	#N/A	#N/A	0.0292777	#N/A	#N/A	0.038485	#N/A	#N/A	#N/A	#N/A	#N/A	#N/A	#N/A	#N/A	#N/A	#N/A	#N/A	#N/A	#N/A	#N/A	#N/A	#N/A	#N/A	#N/A	#N/A	#N/A	#N/A	#N/A
Q8C1D8	Protein IWS1 homolog OS=Mus musculus GN=Iws1 PE=1 SV=1 - [IWS1_MOUSE]	#N/A	#N/A	#N/A	#N/A	#N/A	1.31	1	1	1	1	-0.0658142	0.0265016	#N/A	0.0709364	0.257406	#N/A	0.291259	0.0251938	#N/A	0.135503	#N/A	#N/A	0.0407705	#N/A	#N/A	0.223382	#N/A	#N/A	#N/A	#N/A	#N/A	#N/A	#N/A	#N/A	#N/A	#N/A	#N/A	#N/A	#N/A	#N/A	#N/A	#N/A	#N/A	#N/A	#N/A	#N/A	#N/A	#N/A
Q6NXI6	Regulation of nuclear pre-mRNA domain-containing protein 2 OS=Mus musculus GN=Rprd2 PE=1 SV=1 - [RPRD2_MOUSE]	#N/A	#N/A	#N/A	#N/A	#N/A	1.29	1	1	1	2	0.0723831	0.163423	#N/A	-0.0534532	0.0532038	#N/A	0.331099	0.0769984	#N/A	-0.00252891	#N/A	#N/A	0.127903	#N/A	#N/A	-0.0081023	#N/A	#N/A	#N/A	#N/A	#N/A	#N/A	#N/A	#N/A	#N/A	#N/A	#N/A	#N/A	#N/A	#N/A	#N/A	#N/A	#N/A	#N/A	#N/A	#N/A	#N/A	#N/A
Q8C3X8	Lipase maturation factor 2 OS=Mus musculus GN=Lmf2 PE=2 SV=1 - [LMF2_MOUSE]	#N/A	#N/A	#N/A	#N/A	#N/A	1.28	1	1	1	1	-0.0791831	0.219536	#N/A	0.0877312	0.21259	#N/A	0.0979235	-0.0220857	#N/A	0.0870636	#N/A	#N/A	0.0992227	#N/A	#N/A	0.151301	#N/A	#N/A	#N/A	#N/A	#N/A	#N/A	#N/A	#N/A	#N/A	#N/A	#N/A	#N/A	#N/A	#N/A	#N/A	#N/A	#N/A	#N/A	#N/A	#N/A	#N/A	#N/A
Q8BZ20	Poly [ADP-ribose] polymerase 12 OS=Mus musculus GN=Parp12 PE=2 SV=3 - [PAR12_MOUSE]	#N/A	#N/A	#N/A	#N/A	#N/A	1.27	1	1	1	1	-0.214895	-0.220734	#N/A	0.0394308	0.129912	#N/A	-0.130724	0.231871	#N/A	-0.0784115	#N/A	#N/A	-0.0567711	#N/A	#N/A	0.0932618	#N/A	#N/A	#N/A	#N/A	#N/A	#N/A	#N/A	#N/A	#N/A	#N/A	#N/A	#N/A	#N/A	#N/A	#N/A	#N/A	#N/A	#N/A	#N/A	#N/A	#N/A	#N/A
P42128	Forkhead box protein K1 OS=Mus musculus GN=Foxk1 PE=1 SV=2 - [FOXK1_MOUSE]	#N/A	#N/A	#N/A	#N/A	#N/A	1.25	1	1	1	2	-0.0268286	0.0120027	#N/A	-0.179715	-0.029622	#N/A	0.0809009	0.0735008	#N/A	0.0834731	#N/A	#N/A	0.19587	#N/A	#N/A	0.0145123	#N/A	#N/A	#N/A	#N/A	#N/A	#N/A	#N/A	#N/A	#N/A	#N/A	#N/A	#N/A	#N/A	#N/A	#N/A	#N/A	#N/A	#N/A	#N/A	#N/A	#N/A	#N/A
Q9QXX0	Protein jagged-1 OS=Mus musculus GN=Jag1 PE=1 SV=1 - [JAG1_MOUSE]	#N/A	#N/A	#N/A	#N/A	#N/A	1.23	1	1	1	1	-0.0951271	-0.10137	#N/A	0.0757249	0.115674	#N/A	0.0202949	-0.0903532	#N/A	-0.267498	#N/A	#N/A	-0.103158	#N/A	#N/A	-0.23685	#N/A	#N/A	#N/A	#N/A	#N/A	#N/A	#N/A	#N/A	#N/A	#N/A	#N/A	#N/A	#N/A	#N/A	#N/A	#N/A	#N/A	#N/A	#N/A	#N/A	#N/A	#N/A
P58391	Small conductance calcium-activated potassium channel protein 3 OS=Mus musculus GN=Kcnn3 PE=1 SV=2 - [KCNN3_MOUSE]	#N/A	#N/A	#N/A	#N/A	#N/A	1.23	2	1	1	2	0.118418	-0.15134	#N/A	-0.124269	0.0584914	#N/A	-0.275034	-0.00512418	#N/A	-0.029957	#N/A	#N/A	0.0245103	#N/A	#N/A	0.362361	#N/A	#N/A	#N/A	#N/A	#N/A	#N/A	#N/A	#N/A	#N/A	#N/A	#N/A	#N/A	#N/A	#N/A	#N/A	#N/A	#N/A	#N/A	#N/A	#N/A	#N/A	#N/A
Q9EP97	Sentrin-specific protease 3 OS=Mus musculus GN=Senp3 PE=1 SV=1 - [SENP3_MOUSE]	#N/A	#N/A	#N/A	#N/A	#N/A	1.23	1	1	1	1	0.178589	0.32227	#N/A	0.283219	0.11806	#N/A	0.176424	0.192249	#N/A	0.288629	#N/A	#N/A	0.278219	#N/A	#N/A	0.261808	#N/A	#N/A	#N/A	#N/A	#N/A	#N/A	#N/A	#N/A	#N/A	#N/A	#N/A	#N/A	#N/A	#N/A	#N/A	#N/A	#N/A	#N/A	#N/A	#N/A	#N/A	#N/A
A2AJ15	Endoplasmic reticulum mannosyl-oligosaccharide 1,2-alpha-mannosidase OS=Mus musculus GN=Man1b1 PE=2 SV=1 - [MA1B1_MOUSE]	#N/A	#N/A	#N/A	#N/A	#N/A	1.22	1	1	1	1	-0.534919	-0.125917	#N/A	-0.22127	-0.0421736	#N/A	-0.0406822	-0.027901	#N/A	-0.688424	#N/A	#N/A	-0.396486	#N/A	#N/A	0.157701	#N/A	#N/A	#N/A	#N/A	#N/A	#N/A	#N/A	#N/A	#N/A	#N/A	#N/A	#N/A	#N/A	#N/A	#N/A	#N/A	#N/A	#N/A	#N/A	#N/A	#N/A	#N/A
Q8BQM8	Echinoderm microtubule-associated protein-like 5 OS=Mus musculus GN=Eml5 PE=2 SV=2 - [EMAL5_MOUSE]	#N/A	#N/A	#N/A	#N/A	#N/A	1.21	2	1	3	7	0.152085	-0.264952	#N/A	-0.148686	0.25214	#N/A	0.0439073	-0.0242803	#N/A	0.0658625	#N/A	#N/A	0.239317	#N/A	#N/A	-0.0582048	#N/A	#N/A	#N/A	#N/A	#N/A	#N/A	#N/A	#N/A	#N/A	#N/A	#N/A	#N/A	#N/A	#N/A	#N/A	#N/A	#N/A	#N/A	#N/A	#N/A	#N/A	#N/A
Q8BL74	General transcription factor 3C polypeptide 2 OS=Mus musculus GN=Gtf3c2 PE=2 SV=2 - [TF3C2_MOUSE]	#N/A	#N/A	#N/A	#N/A	#N/A	1.21	1	1	1	1	-0.0255928	-0.168739	#N/A	-0.120192	-0.142606	#N/A	0.0933799	0.167877	#N/A	-0.0408262	#N/A	#N/A	-0.169175	#N/A	#N/A	0.0523286	#N/A	#N/A	#N/A	#N/A	#N/A	#N/A	#N/A	#N/A	#N/A	#N/A	#N/A	#N/A	#N/A	#N/A	#N/A	#N/A	#N/A	#N/A	#N/A	#N/A	#N/A	#N/A
Q9Z0F8	Disintegrin and metalloproteinase domain-containing protein 17 OS=Mus musculus GN=Adam17 PE=1 SV=3 - [ADA17_MOUSE]	#N/A	#N/A	#N/A	#N/A	#N/A	1.21	1	1	1	2	0.298989	0.0978807	#N/A	-0.114312	0.0422313	#N/A	-0.0997781	0.0195446	#N/A	0.0484164	#N/A	#N/A	-0.0260969	#N/A	#N/A	-0.0224471	#N/A	#N/A	#N/A	#N/A	#N/A	#N/A	#N/A	#N/A	#N/A	#N/A	#N/A	#N/A	#N/A	#N/A	#N/A	#N/A	#N/A	#N/A	#N/A	#N/A	#N/A	#N/A
Q9Z1S8	GRB2-associated-binding protein 2 OS=Mus musculus GN=Gab2 PE=1 SV=2 - [GAB2_MOUSE]	#N/A	#N/A	#N/A	#N/A	#N/A	1.2	1	1	1	2	-0.106472	-0.0786748	#N/A	-0.0519077	-0.079414	#N/A	-0.0131524	-0.127804	#N/A	0.13157	#N/A	#N/A	0.00368489	#N/A	#N/A	0.0374471	#N/A	#N/A	#N/A	#N/A	#N/A	#N/A	#N/A	#N/A	#N/A	#N/A	#N/A	#N/A	#N/A	#N/A	#N/A	#N/A	#N/A	#N/A	#N/A	#N/A	#N/A	#N/A
Q6NZK8	Protein tyrosine phosphatase domain-containing protein 1 OS=Mus musculus GN=Ptpdc1 PE=2 SV=1 - [PTPC1_MOUSE]	#N/A	#N/A	#N/A	#N/A	#N/A	1.2	1	1	1	2	-0.088616	-0.178505	#N/A	0.0682763	-0.202972	#N/A	-0.0489468	-0.165862	#N/A	-0.0252895	#N/A	#N/A	-0.227875	#N/A	#N/A	0.251151	#N/A	#N/A	#N/A	#N/A	#N/A	#N/A	#N/A	#N/A	#N/A	#N/A	#N/A	#N/A	#N/A	#N/A	#N/A	#N/A	#N/A	#N/A	#N/A	#N/A	#N/A	#N/A
Q3U1Y4	DENN domain-containing protein 4B OS=Mus musculus GN=Dennd4b PE=2 SV=2 - [DEN4B_MOUSE]	#N/A	#N/A	#N/A	#N/A	#N/A	1.2	1	1	1	1	0.275071	0.106414	#N/A	0.506738	0.206105	#N/A	0.0450526	0.342735	#N/A	0.38906	#N/A	#N/A	0.325657	#N/A	#N/A	0.656292	#N/A	#N/A	#N/A	#N/A	#N/A	#N/A	#N/A	#N/A	#N/A	#N/A	#N/A	#N/A	#N/A	#N/A	#N/A	#N/A	#N/A	#N/A	#N/A	#N/A	#N/A	#N/A
C3VPR6	Protein NLRC5 OS=Mus musculus GN=Nlrc5 PE=1 SV=2 - [NLRC5_MOUSE]	#N/A	#N/A	#N/A	#N/A	#N/A	1.2	1	2	2	2	0.333312	0.18942	#N/A	0.24207	0.246415	#N/A	-0.0301085	0.222695	#N/A	0.341708	#N/A	#N/A	0.298782	#N/A	#N/A	0.0403509	#N/A	#N/A	#N/A	#N/A	#N/A	#N/A	#N/A	#N/A	#N/A	#N/A	#N/A	#N/A	#N/A	#N/A	#N/A	#N/A	#N/A	#N/A	#N/A	#N/A	#N/A	#N/A
Q5S006	Leucine-rich repeat serine/threonine-protein kinase 2 OS=Mus musculus GN=Lrrk2 PE=1 SV=2 - [LRRK2_MOUSE]	#N/A	#N/A	#N/A	#N/A	#N/A	1.19	1	2	2	4	-0.181443	-0.0242924	#N/A	-0.0529506	-0.19134	#N/A	0.101606	-0.117349	#N/A	-0.0950444	#N/A	#N/A	-0.0124185	#N/A	#N/A	-0.156219	#N/A	#N/A	#N/A	#N/A	#N/A	#N/A	#N/A	#N/A	#N/A	#N/A	#N/A	#N/A	#N/A	#N/A	#N/A	#N/A	#N/A	#N/A	#N/A	#N/A	#N/A	#N/A
Q8C779	Uncharacterized protein CXorf57 homolog OS=Mus musculus PE=2 SV=1 - [CX057_MOUSE]	#N/A	#N/A	#N/A	#N/A	#N/A	1.18	1	1	1	1	-0.116828	0.155469	#N/A	-0.0937891	-0.529402	#N/A	0.045282	0.186087	#N/A	-0.220295	#N/A	#N/A	-0.643131	#N/A	#N/A	0.00325084	#N/A	#N/A	#N/A	#N/A	#N/A	#N/A	#N/A	#N/A	#N/A	#N/A	#N/A	#N/A	#N/A	#N/A	#N/A	#N/A	#N/A	#N/A	#N/A	#N/A	#N/A	#N/A
Q922L6	Negative elongation factor D OS=Mus musculus GN=Nelfcd PE=2 SV=2 - [NELFD_MOUSE]	#N/A	#N/A	#N/A	#N/A	#N/A	1.18	1	1	1	1	-0.00660279	0.0193683	#N/A	-0.0820872	-0.0410176	#N/A	-0.101359	0.113644	#N/A	0.0150251	#N/A	#N/A	-0.096064	#N/A	#N/A	0.047793	#N/A	#N/A	#N/A	#N/A	#N/A	#N/A	#N/A	#N/A	#N/A	#N/A	#N/A	#N/A	#N/A	#N/A	#N/A	#N/A	#N/A	#N/A	#N/A	#N/A	#N/A	#N/A
Q6IFT4	Rho GTPase-activating protein 20 OS=Mus musculus GN=Arhgap20 PE=2 SV=1 - [RHG20_MOUSE]	#N/A	#N/A	#N/A	#N/A	#N/A	1.18	1	1	1	2	0.0156506	0.129654	#N/A	-0.202501	-0.312432	#N/A	-0.0190321	-0.109838	#N/A	0.08256	#N/A	#N/A	-0.0462742	#N/A	#N/A	1.09908	#N/A	#N/A	#N/A	#N/A	#N/A	#N/A	#N/A	#N/A	#N/A	#N/A	#N/A	#N/A	#N/A	#N/A	#N/A	#N/A	#N/A	#N/A	#N/A	#N/A	#N/A	#N/A
Q9DBN5	Lon protease homolog 2, peroxisomal OS=Mus musculus GN=Lonp2 PE=2 SV=1 - [LONP2_MOUSE]	#N/A	#N/A	#N/A	#N/A	#N/A	1.17	1	1	1	2	0.130153	0.0740006	#N/A	-0.00896251	0.0926906	#N/A	0.285679	0.133841	#N/A	0.0780348	#N/A	#N/A	0.0855957	#N/A	#N/A	0.198744	#N/A	#N/A	#N/A	#N/A	#N/A	#N/A	#N/A	#N/A	#N/A	#N/A	#N/A	#N/A	#N/A	#N/A	#N/A	#N/A	#N/A	#N/A	#N/A	#N/A	#N/A	#N/A
Q8BUJ9	Low-density lipoprotein receptor-related protein 12 OS=Mus musculus GN=Lrp12 PE=2 SV=2 - [LRP12_MOUSE]	#N/A	#N/A	#N/A	#N/A	#N/A	1.17	1	1	1	1	-0.180768	-0.386088	#N/A	-0.161746	-0.0465076	#N/A	-0.209306	-0.257363	#N/A	-0.299141	#N/A	#N/A	-0.354833	#N/A	#N/A	-0.381153	#N/A	#N/A	#N/A	#N/A	#N/A	#N/A	#N/A	#N/A	#N/A	#N/A	#N/A	#N/A	#N/A	#N/A	#N/A	#N/A	#N/A	#N/A	#N/A	#N/A	#N/A	#N/A
Q8K3I4	Rab effector MyRIP OS=Mus musculus GN=Myrip PE=1 SV=1 - [MYRIP_MOUSE]	#N/A	#N/A	#N/A	#N/A	#N/A	1.17	1	1	1	4	0.161689	-0.0856147	#N/A	0.0113806	0.1576	#N/A	0.0143231	0.00926383	#N/A	0.211639	#N/A	#N/A	-0.288399	#N/A	#N/A	0.098472	#N/A	#N/A	#N/A	#N/A	#N/A	#N/A	#N/A	#N/A	#N/A	#N/A	#N/A	#N/A	#N/A	#N/A	#N/A	#N/A	#N/A	#N/A	#N/A	#N/A	#N/A	#N/A
Q9DBY8	Nuclear valosin-containing protein-like OS=Mus musculus GN=Nvl PE=1 SV=1 - [NVL_MOUSE]	#N/A	#N/A	#N/A	#N/A	#N/A	1.17	1	1	1	2	0.428125	0.138202	#N/A	0.191548	0.106498	#N/A	0.102474	0.210269	#N/A	0.190583	#N/A	#N/A	0.352733	#N/A	#N/A	0.248042	#N/A	#N/A	#N/A	#N/A	#N/A	#N/A	#N/A	#N/A	#N/A	#N/A	#N/A	#N/A	#N/A	#N/A	#N/A	#N/A	#N/A	#N/A	#N/A	#N/A	#N/A	#N/A
Q8CIZ8	von Willebrand factor OS=Mus musculus GN=Vwf PE=1 SV=2 - [VWF_MOUSE]	#N/A	#N/A	#N/A	#N/A	#N/A	1.17	1	3	3	6	0.0320317	-0.246096	#N/A	0.0774117	0.0536132	#N/A	0.0786926	0.168155	#N/A	-0.156943	#N/A	#N/A	-0.249	#N/A	#N/A	0.0229049	#N/A	#N/A	#N/A	#N/A	#N/A	#N/A	#N/A	#N/A	#N/A	#N/A	#N/A	#N/A	#N/A	#N/A	#N/A	#N/A	#N/A	#N/A	#N/A	#N/A	#N/A	#N/A
Q61129	Complement factor I OS=Mus musculus GN=Cfi PE=1 SV=3 - [CFAI_MOUSE]	#N/A	#N/A	#N/A	#N/A	#N/A	1.16	1	1	1	1	-0.1526	0.0795016	#N/A	-0.370896	-0.0856188	#N/A	-0.0021701	0.38924	#N/A	-0.0768928	#N/A	#N/A	0.544776	#N/A	#N/A	0.289757	#N/A	#N/A	#N/A	#N/A	#N/A	#N/A	#N/A	#N/A	#N/A	#N/A	#N/A	#N/A	#N/A	#N/A	#N/A	#N/A	#N/A	#N/A	#N/A	#N/A	#N/A	#N/A
Q3TMX7	Sulfhydryl oxidase 2 OS=Mus musculus GN=Qsox2 PE=2 SV=1 - [QSOX2_MOUSE]	#N/A	#N/A	#N/A	#N/A	#N/A	1.16	1	1	1	2	-0.0403441	0.294723	#N/A	-0.146179	0.0853147	#N/A	0.0863075	-0.021947	#N/A	0.0306272	#N/A	#N/A	0.087596	#N/A	#N/A	0.0628667	#N/A	#N/A	#N/A	#N/A	#N/A	#N/A	#N/A	#N/A	#N/A	#N/A	#N/A	#N/A	#N/A	#N/A	#N/A	#N/A	#N/A	#N/A	#N/A	#N/A	#N/A	#N/A
Q5SVT3	Ewing's tumor-associated antigen 1 homolog OS=Mus musculus GN=Etaa1 PE=2 SV=1 - [ETAA1_MOUSE]	#N/A	#N/A	#N/A	#N/A	#N/A	1.14	1	1	1	1	0.177316	0.0341929	#N/A	-0.347305	-0.25623	#N/A	0.169747	-0.166418	#N/A	0.203121	#N/A	#N/A	0.153318	#N/A	#N/A	-0.0709292	#N/A	#N/A	#N/A	#N/A	#N/A	#N/A	#N/A	#N/A	#N/A	#N/A	#N/A	#N/A	#N/A	#N/A	#N/A	#N/A	#N/A	#N/A	#N/A	#N/A	#N/A	#N/A
Q99PP7	E3 ubiquitin-protein ligase TRIM33 OS=Mus musculus GN=Trim33 PE=1 SV=2 - [TRI33_MOUSE]	#N/A	#N/A	#N/A	#N/A	#N/A	1.14	1	1	1	1	-0.0321398	0.307587	#N/A	0.269326	0.145884	#N/A	0.186208	-0.0230616	#N/A	0.0691156	#N/A	#N/A	0.278434	#N/A	#N/A	0.220442	#N/A	#N/A	#N/A	#N/A	#N/A	#N/A	#N/A	#N/A	#N/A	#N/A	#N/A	#N/A	#N/A	#N/A	#N/A	#N/A	#N/A	#N/A	#N/A	#N/A	#N/A	#N/A
Q922K7	Putative ribosomal RNA methyltransferase NOP2 OS=Mus musculus GN=Nop2 PE=1 SV=1 - [NOP2_MOUSE]	#N/A	#N/A	#N/A	#N/A	#N/A	1.13	1	1	1	2	0.131206	-0.142509	#N/A	-0.00682526	-0.0616313	#N/A	-0.133229	-0.0165244	#N/A	4.2639e-05	#N/A	#N/A	-0.0814894	#N/A	#N/A	-0.0350171	#N/A	#N/A	#N/A	#N/A	#N/A	#N/A	#N/A	#N/A	#N/A	#N/A	#N/A	#N/A	#N/A	#N/A	#N/A	#N/A	#N/A	#N/A	#N/A	#N/A	#N/A	#N/A
P08071	Lactotransferrin OS=Mus musculus GN=Ltf PE=2 SV=4 - [TRFL_MOUSE]	#N/A	#N/A	#N/A	#N/A	#N/A	1.13	1	1	1	1	-0.609294	-0.565586	#N/A	0.354068	0.0717557	#N/A	0.0410605	0.430812	#N/A	-0.474383	#N/A	#N/A	0.145426	#N/A	#N/A	-0.193258	#N/A	#N/A	#N/A	#N/A	#N/A	#N/A	#N/A	#N/A	#N/A	#N/A	#N/A	#N/A	#N/A	#N/A	#N/A	#N/A	#N/A	#N/A	#N/A	#N/A	#N/A	#N/A
Q80Y83	Dixin OS=Mus musculus GN=Dixdc1 PE=1 SV=1 - [DIXC1_MOUSE]	#N/A	#N/A	#N/A	#N/A	#N/A	1.13	1	1	1	1	0.0450442	0.0258139	#N/A	-0.0897662	-0.0395391	#N/A	-0.0604147	-0.287399	#N/A	-0.146144	#N/A	#N/A	-0.120784	#N/A	#N/A	-0.245189	#N/A	#N/A	#N/A	#N/A	#N/A	#N/A	#N/A	#N/A	#N/A	#N/A	#N/A	#N/A	#N/A	#N/A	#N/A	#N/A	#N/A	#N/A	#N/A	#N/A	#N/A	#N/A
Q91WG8	Bifunctional UDP-N-acetylglucosamine 2-epimerase/N-acetylmannosamine kinase OS=Mus musculus GN=Gne PE=1 SV=1 - [GLCNE_MOUSE]	#N/A	#N/A	#N/A	#N/A	#N/A	1.11	1	1	1	1	-0.176837	-0.216699	#N/A	-0.23527	0.169557	#N/A	-0.0886302	0.097872	#N/A	-0.198004	#N/A	#N/A	-0.239782	#N/A	#N/A	-0.331147	#N/A	#N/A	#N/A	#N/A	#N/A	#N/A	#N/A	#N/A	#N/A	#N/A	#N/A	#N/A	#N/A	#N/A	#N/A	#N/A	#N/A	#N/A	#N/A	#N/A	#N/A	#N/A
Q8R5K2	Ubiquitin carboxyl-terminal hydrolase 33 OS=Mus musculus GN=Usp33 PE=1 SV=2 - [UBP33_MOUSE]	#N/A	#N/A	#N/A	#N/A	#N/A	1.1	1	1	1	2	-0.177409	-0.0967182	#N/A	-0.214806	-0.142196	#N/A	0.0819166	-0.135272	#N/A	-0.371701	#N/A	#N/A	0.11427	#N/A	#N/A	-0.0132423	#N/A	#N/A	#N/A	#N/A	#N/A	#N/A	#N/A	#N/A	#N/A	#N/A	#N/A	#N/A	#N/A	#N/A	#N/A	#N/A	#N/A	#N/A	#N/A	#N/A	#N/A	#N/A
Q8QZV7	Protein asunder homolog OS=Mus musculus GN=Asun PE=1 SV=2 - [ASUN_MOUSE]	#N/A	#N/A	#N/A	#N/A	#N/A	1.09	1	1	1	1	-0.192265	-0.28843	#N/A	-0.350178	-0.178792	#N/A	-0.0852073	-0.0313655	#N/A	-0.183023	#N/A	#N/A	-0.484857	#N/A	#N/A	-0.239496	#N/A	#N/A	#N/A	#N/A	#N/A	#N/A	#N/A	#N/A	#N/A	#N/A	#N/A	#N/A	#N/A	#N/A	#N/A	#N/A	#N/A	#N/A	#N/A	#N/A	#N/A	#N/A
Q69ZX6	MORC family CW-type zinc finger protein 2A OS=Mus musculus GN=Morc2a PE=1 SV=2 - [MOR2A_MOUSE]	#N/A	#N/A	#N/A	#N/A	#N/A	1.07	1	1	1	2	0.136241	-0.0163813	#N/A	-0.187827	0.0205444	#N/A	-0.00109223	0.0628989	#N/A	0.0567573	#N/A	#N/A	-0.241761	#N/A	#N/A	0.105358	#N/A	#N/A	#N/A	#N/A	#N/A	#N/A	#N/A	#N/A	#N/A	#N/A	#N/A	#N/A	#N/A	#N/A	#N/A	#N/A	#N/A	#N/A	#N/A	#N/A	#N/A	#N/A
Q8C9W3	A disintegrin and metalloproteinase with thrombospondin motifs 2 OS=Mus musculus GN=Adamts2 PE=1 SV=2 - [ATS2_MOUSE]	#N/A	#N/A	#N/A	#N/A	#N/A	1.07	1	1	1	1	0.650886	0.137858	#N/A	0.300479	0.587973	#N/A	0.34059	0.338711	#N/A	0.0685857	#N/A	#N/A	0.117723	#N/A	#N/A	0.00906137	#N/A	#N/A	#N/A	#N/A	#N/A	#N/A	#N/A	#N/A	#N/A	#N/A	#N/A	#N/A	#N/A	#N/A	#N/A	#N/A	#N/A	#N/A	#N/A	#N/A	#N/A	#N/A
Q8R3N6	THO complex subunit 1 OS=Mus musculus GN=Thoc1 PE=1 SV=1 - [THOC1_MOUSE]	#N/A	#N/A	#N/A	#N/A	#N/A	1.07	1	1	1	2	0.0519928	0.108119	#N/A	0.176196	0.283176	#N/A	0.218892	0.0964198	#N/A	0.165253	#N/A	#N/A	0.134427	#N/A	#N/A	0.0859253	#N/A	#N/A	#N/A	#N/A	#N/A	#N/A	#N/A	#N/A	#N/A	#N/A	#N/A	#N/A	#N/A	#N/A	#N/A	#N/A	#N/A	#N/A	#N/A	#N/A	#N/A	#N/A
Q8CD92	Tetratricopeptide repeat protein 27 OS=Mus musculus GN=Ttc27 PE=2 SV=2 - [TTC27_MOUSE]	#N/A	#N/A	#N/A	#N/A	#N/A	1.06	1	1	1	2	-0.0659092	0.0100589	#N/A	-0.0218169	-0.371153	#N/A	-0.0623835	-0.235485	#N/A	-0.321303	#N/A	#N/A	-0.230863	#N/A	#N/A	-0.166048	#N/A	#N/A	#N/A	#N/A	#N/A	#N/A	#N/A	#N/A	#N/A	#N/A	#N/A	#N/A	#N/A	#N/A	#N/A	#N/A	#N/A	#N/A	#N/A	#N/A	#N/A	#N/A
Q9QXE2	DNA polymerase lambda OS=Mus musculus GN=Poll PE=2 SV=1 - [DPOLL_MOUSE]	#N/A	#N/A	#N/A	#N/A	#N/A	1.05	1	1	1	1	0.150436	-0.15478	#N/A	-0.125033	0.0191947	#N/A	-0.0550464	0.0245057	#N/A	-0.0509311	#N/A	#N/A	-0.257412	#N/A	#N/A	-0.0635237	#N/A	#N/A	#N/A	#N/A	#N/A	#N/A	#N/A	#N/A	#N/A	#N/A	#N/A	#N/A	#N/A	#N/A	#N/A	#N/A	#N/A	#N/A	#N/A	#N/A	#N/A	#N/A
Q6PHS6	Sorting nexin-13 OS=Mus musculus GN=Snx13 PE=2 SV=1 - [SNX13_MOUSE]	#N/A	#N/A	#N/A	#N/A	#N/A	1.04	1	1	1	2	0.104959	0.168848	#N/A	0.207765	-0.233184	#N/A	0.197965	0.0517546	#N/A	0.0429352	#N/A	#N/A	-0.20117	#N/A	#N/A	0.074279	#N/A	#N/A	#N/A	#N/A	#N/A	#N/A	#N/A	#N/A	#N/A	#N/A	#N/A	#N/A	#N/A	#N/A	#N/A	#N/A	#N/A	#N/A	#N/A	#N/A	#N/A	#N/A
Q9D2J7	Ankyrin repeat and EF-hand domain-containing protein 1 OS=Mus musculus GN=Ankef1 PE=2 SV=1 - [ANKE1_MOUSE]	#N/A	#N/A	#N/A	#N/A	#N/A	1.03	1	1	1	1	-0.231553	-0.215299	#N/A	0.181814	0.344273	#N/A	0.39382	0.105322	#N/A	0.162142	#N/A	#N/A	-0.0607232	#N/A	#N/A	0.177826	#N/A	#N/A	#N/A	#N/A	#N/A	#N/A	#N/A	#N/A	#N/A	#N/A	#N/A	#N/A	#N/A	#N/A	#N/A	#N/A	#N/A	#N/A	#N/A	#N/A	#N/A	#N/A
P82198	Transforming growth factor-beta-induced protein ig-h3 OS=Mus musculus GN=Tgfbi PE=2 SV=1 - [BGH3_MOUSE]	#N/A	#N/A	#N/A	#N/A	#N/A	1.02	1	1	1	2	0.266379	0.0694227	#N/A	0.131547	0.164217	#N/A	0.194748	-0.0394108	#N/A	0.210585	#N/A	#N/A	0.31245	#N/A	#N/A	0.0929016	#N/A	#N/A	#N/A	#N/A	#N/A	#N/A	#N/A	#N/A	#N/A	#N/A	#N/A	#N/A	#N/A	#N/A	#N/A	#N/A	#N/A	#N/A	#N/A	#N/A	#N/A	#N/A
Q6IEE6	Transmembrane protein 132E OS=Mus musculus GN=Tmem132e PE=2 SV=1 - [T132E_MOUSE]	#N/A	#N/A	#N/A	#N/A	#N/A	1.02	1	1	1	2	-0.0579662	-0.118421	#N/A	-0.0864806	-0.233948	#N/A	0.0352258	-0.0819664	#N/A	-0.151576	#N/A	#N/A	0.0346193	#N/A	#N/A	-0.0171915	#N/A	#N/A	#N/A	#N/A	#N/A	#N/A	#N/A	#N/A	#N/A	#N/A	#N/A	#N/A	#N/A	#N/A	#N/A	#N/A	#N/A	#N/A	#N/A	#N/A	#N/A	#N/A
Q8BZ33	Tensin-4 OS=Mus musculus GN=Tns4 PE=2 SV=2 - [TENS4_MOUSE]	#N/A	#N/A	#N/A	#N/A	#N/A	1.01	2	1	1	2	-0.0210679	0.0985013	#N/A	0.0756246	0.190629	#N/A	-0.0835507	0.0650304	#N/A	-0.0166947	#N/A	#N/A	0.0583036	#N/A	#N/A	-0.000174542	#N/A	#N/A	#N/A	#N/A	#N/A	#N/A	#N/A	#N/A	#N/A	#N/A	#N/A	#N/A	#N/A	#N/A	#N/A	#N/A	#N/A	#N/A	#N/A	#N/A	#N/A	#N/A
P59598	Putative Polycomb group protein ASXL1 OS=Mus musculus GN=Asxl1 PE=1 SV=1 - [ASXL1_MOUSE]	#N/A	#N/A	#N/A	#N/A	#N/A	0.99	1	1	1	1	0.00163367	-0.311749	#N/A	0.0887655	0.0213834	#N/A	-0.021778	-0.0348674	#N/A	0.0172543	#N/A	#N/A	-0.0421467	#N/A	#N/A	-0.032585	#N/A	#N/A	#N/A	#N/A	#N/A	#N/A	#N/A	#N/A	#N/A	#N/A	#N/A	#N/A	#N/A	#N/A	#N/A	#N/A	#N/A	#N/A	#N/A	#N/A	#N/A	#N/A
Q9Z0M6	CD97 antigen OS=Mus musculus GN=Cd97 PE=1 SV=2 - [CD97_MOUSE]	#N/A	#N/A	#N/A	#N/A	#N/A	0.98	1	1	1	1	-0.281905	0.0588433	#N/A	-0.0642968	-0.0833801	#N/A	-0.121238	-0.14195	#N/A	-0.222051	#N/A	#N/A	-0.296385	#N/A	#N/A	-0.386593	#N/A	#N/A	#N/A	#N/A	#N/A	#N/A	#N/A	#N/A	#N/A	#N/A	#N/A	#N/A	#N/A	#N/A	#N/A	#N/A	#N/A	#N/A	#N/A	#N/A	#N/A	#N/A
Q921K8	Protein FAM115C OS=Mus musculus GN=Fam115c PE=2 SV=1 - [F115C_MOUSE]	#N/A	#N/A	#N/A	#N/A	#N/A	0.98	1	1	1	1	0.0166818	0.0470585	#N/A	-0.00493481	0.119753	#N/A	-0.0287929	-0.00385444	#N/A	-0.170741	#N/A	#N/A	-0.0677686	#N/A	#N/A	0.184989	#N/A	#N/A	#N/A	#N/A	#N/A	#N/A	#N/A	#N/A	#N/A	#N/A	#N/A	#N/A	#N/A	#N/A	#N/A	#N/A	#N/A	#N/A	#N/A	#N/A	#N/A	#N/A
O35904	Phosphatidylinositol 4,5-bisphosphate 3-kinase catalytic subunit delta isoform OS=Mus musculus GN=Pik3cd PE=1 SV=2 - [PK3CD_MOUSE]	#N/A	#N/A	#N/A	#N/A	#N/A	0.96	1	1	1	1	0.444165	0.357354	#N/A	-0.0380575	0.263163	#N/A	-0.0336586	-0.16473	#N/A	0.00167905	#N/A	#N/A	0.307781	#N/A	#N/A	-0.17201	#N/A	#N/A	#N/A	#N/A	#N/A	#N/A	#N/A	#N/A	#N/A	#N/A	#N/A	#N/A	#N/A	#N/A	#N/A	#N/A	#N/A	#N/A	#N/A	#N/A	#N/A	#N/A
Q920F6	Structural maintenance of chromosomes protein 1B OS=Mus musculus GN=Smc1b PE=1 SV=1 - [SMC1B_MOUSE]	#N/A	#N/A	#N/A	#N/A	#N/A	0.96	1	1	1	2	-0.268538	-0.39856	#N/A	0.0447011	-0.0163394	#N/A	0.166521	0.273534	#N/A	-0.241722	#N/A	#N/A	0.378276	#N/A	#N/A	-0.438848	#N/A	#N/A	#N/A	#N/A	#N/A	#N/A	#N/A	#N/A	#N/A	#N/A	#N/A	#N/A	#N/A	#N/A	#N/A	#N/A	#N/A	#N/A	#N/A	#N/A	#N/A	#N/A
Q6P549	Phosphatidylinositol 3,4,5-trisphosphate 5-phosphatase 2 OS=Mus musculus GN=Inppl1 PE=1 SV=1 - [SHIP2_MOUSE]	#N/A	#N/A	#N/A	#N/A	#N/A	0.95	1	1	1	2	0.0439109	-0.188571	#N/A	-0.0369828	0.0522913	#N/A	-0.0394808	-0.0365761	#N/A	0.0763981	#N/A	#N/A	-0.32351	#N/A	#N/A	0.109386	#N/A	#N/A	#N/A	#N/A	#N/A	#N/A	#N/A	#N/A	#N/A	#N/A	#N/A	#N/A	#N/A	#N/A	#N/A	#N/A	#N/A	#N/A	#N/A	#N/A	#N/A	#N/A
Q9CSH3	Exosome complex exonuclease RRP44 OS=Mus musculus GN=Dis3 PE=2 SV=4 - [RRP44_MOUSE]	#N/A	#N/A	#N/A	#N/A	#N/A	0.94	1	1	1	2	0.0791662	0.0450446	#N/A	0.116262	0.0982758	#N/A	-0.132646	0.136172	#N/A	-0.0598846	#N/A	#N/A	0.0129689	#N/A	#N/A	-0.119341	#N/A	#N/A	#N/A	#N/A	#N/A	#N/A	#N/A	#N/A	#N/A	#N/A	#N/A	#N/A	#N/A	#N/A	#N/A	#N/A	#N/A	#N/A	#N/A	#N/A	#N/A	#N/A
P0DM40	Fer-1-like protein 5 OS=Mus musculus GN=Fer1l5 PE=1 SV=1 - [FR1L5_MOUSE]	#N/A	#N/A	#N/A	#N/A	#N/A	0.93	1	1	1	1	0.0333564	0.00844282	#N/A	-0.137431	-0.0977211	#N/A	0.278322	-0.192048	#N/A	0.278691	#N/A	#N/A	-0.221997	#N/A	#N/A	0.252362	#N/A	#N/A	#N/A	#N/A	#N/A	#N/A	#N/A	#N/A	#N/A	#N/A	#N/A	#N/A	#N/A	#N/A	#N/A	#N/A	#N/A	#N/A	#N/A	#N/A	#N/A	#N/A
Q3UMG5	Leucine-rich repeat and calponin homology domain-containing protein 2 OS=Mus musculus GN=Lrch2 PE=2 SV=2 - [LRCH2_MOUSE]	#N/A	#N/A	#N/A	#N/A	#N/A	0.91	1	1	1	2	0.00862611	-0.0685155	#N/A	-0.100305	-0.0691754	#N/A	-0.0012242	-0.0809727	#N/A	0.0348	#N/A	#N/A	-0.346692	#N/A	#N/A	-0.0999892	#N/A	#N/A	#N/A	#N/A	#N/A	#N/A	#N/A	#N/A	#N/A	#N/A	#N/A	#N/A	#N/A	#N/A	#N/A	#N/A	#N/A	#N/A	#N/A	#N/A	#N/A	#N/A
Q8C5N3	Pre-mRNA-splicing factor CWC22 homolog OS=Mus musculus GN=Cwc22 PE=1 SV=1 - [CWC22_MOUSE]	#N/A	#N/A	#N/A	#N/A	#N/A	0.88	1	1	1	1	-0.0545731	-0.198095	#N/A	-0.149505	0.242663	#N/A	-0.0357357	0.191513	#N/A	-0.0483953	#N/A	#N/A	0.0231869	#N/A	#N/A	0.0552812	#N/A	#N/A	#N/A	#N/A	#N/A	#N/A	#N/A	#N/A	#N/A	#N/A	#N/A	#N/A	#N/A	#N/A	#N/A	#N/A	#N/A	#N/A	#N/A	#N/A	#N/A	#N/A
O70309	Integrin beta-5 OS=Mus musculus GN=Itgb5 PE=1 SV=2 - [ITB5_MOUSE]	#N/A	#N/A	#N/A	#N/A	#N/A	0.88	1	1	1	1	0.195927	0.00173931	#N/A	-0.294036	-0.0980189	#N/A	-0.225378	0.16799	#N/A	-0.147062	#N/A	#N/A	-0.181468	#N/A	#N/A	0.128122	#N/A	#N/A	#N/A	#N/A	#N/A	#N/A	#N/A	#N/A	#N/A	#N/A	#N/A	#N/A	#N/A	#N/A	#N/A	#N/A	#N/A	#N/A	#N/A	#N/A	#N/A	#N/A
Q765H6	Alpha-1,6-mannosylglycoprotein 6-beta-N-acetylglucosaminyltransferase B OS=Mus musculus GN=Mgat5b PE=1 SV=1 - [MGT5B_MOUSE]	#N/A	#N/A	#N/A	#N/A	#N/A	0.88	1	1	1	2	-0.317287	0.0253641	#N/A	-0.227766	-0.0617433	#N/A	-0.0929247	-0.210263	#N/A	-0.130301	#N/A	#N/A	-0.110934	#N/A	#N/A	-0.0304893	#N/A	#N/A	#N/A	#N/A	#N/A	#N/A	#N/A	#N/A	#N/A	#N/A	#N/A	#N/A	#N/A	#N/A	#N/A	#N/A	#N/A	#N/A	#N/A	#N/A	#N/A	#N/A
Q3UR50	von Willebrand factor A domain-containing protein 5B2 OS=Mus musculus GN=Vwa5b2 PE=2 SV=2 - [VW5B2_MOUSE]	#N/A	#N/A	#N/A	#N/A	#N/A	0.88	1	1	1	1	-0.64603	0.268146	#N/A	0.0902552	-0.511879	#N/A	0.270971	0.299004	#N/A	-0.217739	#N/A	#N/A	-0.00272107	#N/A	#N/A	-0.499678	#N/A	#N/A	#N/A	#N/A	#N/A	#N/A	#N/A	#N/A	#N/A	#N/A	#N/A	#N/A	#N/A	#N/A	#N/A	#N/A	#N/A	#N/A	#N/A	#N/A	#N/A	#N/A
P97460	Neuronal PAS domain-containing protein 2 OS=Mus musculus GN=Npas2 PE=1 SV=1 - [NPAS2_MOUSE]	#N/A	#N/A	#N/A	#N/A	#N/A	0.86	2	1	1	2	0.144788	0.47487	#N/A	-0.00228445	-0.0552432	#N/A	0.0654178	0.252694	#N/A	0.348812	#N/A	#N/A	0.120579	#N/A	#N/A	0.117562	#N/A	#N/A	#N/A	#N/A	#N/A	#N/A	#N/A	#N/A	#N/A	#N/A	#N/A	#N/A	#N/A	#N/A	#N/A	#N/A	#N/A	#N/A	#N/A	#N/A	#N/A	#N/A
Q3UPC7	Uncharacterized protein KIAA0825 homolog OS=Mus musculus PE=2 SV=3 - [K0825_MOUSE]	#N/A	#N/A	#N/A	#N/A	#N/A	0.86	1	1	1	1	-0.00912017	-0.0926703	#N/A	-0.137166	-0.0604419	#N/A	0.0370473	-0.183947	#N/A	-0.14203	#N/A	#N/A	-0.225755	#N/A	#N/A	-0.0304065	#N/A	#N/A	#N/A	#N/A	#N/A	#N/A	#N/A	#N/A	#N/A	#N/A	#N/A	#N/A	#N/A	#N/A	#N/A	#N/A	#N/A	#N/A	#N/A	#N/A	#N/A	#N/A
Q2VWQ2	Protein kinase C-binding protein NELL1 OS=Mus musculus GN=Nell1 PE=2 SV=1 - [NELL1_MOUSE]	#N/A	#N/A	#N/A	#N/A	#N/A	0.86	1	1	1	2	0.193815	0.212053	#N/A	0.191115	0.0755272	#N/A	-0.00525763	0.05533	#N/A	-0.00655635	#N/A	#N/A	0.0865358	#N/A	#N/A	-0.0983411	#N/A	#N/A	#N/A	#N/A	#N/A	#N/A	#N/A	#N/A	#N/A	#N/A	#N/A	#N/A	#N/A	#N/A	#N/A	#N/A	#N/A	#N/A	#N/A	#N/A	#N/A	#N/A
Q923J1	Transient receptor potential cation channel subfamily M member 7 OS=Mus musculus GN=Trpm7 PE=1 SV=1 - [TRPM7_MOUSE]	#N/A	#N/A	#N/A	#N/A	#N/A	0.86	1	1	1	2	-0.222952	-0.180034	#N/A	-0.0337355	-0.112972	#N/A	-0.0376679	-0.160749	#N/A	-0.0616333	#N/A	#N/A	-0.154839	#N/A	#N/A	-0.0368637	#N/A	#N/A	#N/A	#N/A	#N/A	#N/A	#N/A	#N/A	#N/A	#N/A	#N/A	#N/A	#N/A	#N/A	#N/A	#N/A	#N/A	#N/A	#N/A	#N/A	#N/A	#N/A
O88700	Bloom syndrome protein homolog OS=Mus musculus GN=Blm PE=1 SV=1 - [BLM_MOUSE]	#N/A	#N/A	#N/A	#N/A	#N/A	0.85	1	1	1	1	-0.0857661	-0.313656	#N/A	-0.123217	-0.324296	#N/A	-0.190886	-0.412112	#N/A	-0.349002	#N/A	#N/A	-0.461746	#N/A	#N/A	-0.408628	#N/A	#N/A	#N/A	#N/A	#N/A	#N/A	#N/A	#N/A	#N/A	#N/A	#N/A	#N/A	#N/A	#N/A	#N/A	#N/A	#N/A	#N/A	#N/A	#N/A	#N/A	#N/A
Q8BHB4	WD repeat-containing protein 3 OS=Mus musculus GN=Wdr3 PE=2 SV=1 - [WDR3_MOUSE]	#N/A	#N/A	#N/A	#N/A	#N/A	0.85	1	1	1	2	-0.0426623	-0.201015	#N/A	-0.140749	-0.0645301	#N/A	-0.042966	0.00653085	#N/A	0.014436	#N/A	#N/A	-0.111793	#N/A	#N/A	-0.161888	#N/A	#N/A	#N/A	#N/A	#N/A	#N/A	#N/A	#N/A	#N/A	#N/A	#N/A	#N/A	#N/A	#N/A	#N/A	#N/A	#N/A	#N/A	#N/A	#N/A	#N/A	#N/A
Q6ZQA6	Immunoglobulin superfamily member 3 OS=Mus musculus GN=Igsf3 PE=1 SV=2 - [IGSF3_MOUSE]	#N/A	#N/A	#N/A	#N/A	#N/A	0.84	1	1	1	2	-0.315174	0.192316	#N/A	-0.246755	-0.20823	#N/A	0.25041	-0.301158	#N/A	0.128222	#N/A	#N/A	0.0278822	#N/A	#N/A	0.0905841	#N/A	#N/A	#N/A	#N/A	#N/A	#N/A	#N/A	#N/A	#N/A	#N/A	#N/A	#N/A	#N/A	#N/A	#N/A	#N/A	#N/A	#N/A	#N/A	#N/A	#N/A	#N/A
P48379	DNA-binding protein RFX2 OS=Mus musculus GN=Rfx2 PE=2 SV=2 - [RFX2_MOUSE]	#N/A	#N/A	#N/A	#N/A	#N/A	0.84	1	1	1	2	-0.0589998	0.134057	#N/A	0.126197	0.058139	#N/A	0.0798056	-0.468602	#N/A	0.192824	#N/A	#N/A	0.354191	#N/A	#N/A	0.189248	#N/A	#N/A	#N/A	#N/A	#N/A	#N/A	#N/A	#N/A	#N/A	#N/A	#N/A	#N/A	#N/A	#N/A	#N/A	#N/A	#N/A	#N/A	#N/A	#N/A	#N/A	#N/A
Q8BX02	KN motif and ankyrin repeat domain-containing protein 2 OS=Mus musculus GN=Kank2 PE=1 SV=1 - [KANK2_MOUSE]	#N/A	#N/A	#N/A	#N/A	#N/A	0.83	2	1	1	1	0.228819	0.153841	#N/A	-0.0187735	0.094354	#N/A	0.0728069	0.199561	#N/A	0.164608	#N/A	#N/A	0.0809619	#N/A	#N/A	-0.0357684	#N/A	#N/A	#N/A	#N/A	#N/A	#N/A	#N/A	#N/A	#N/A	#N/A	#N/A	#N/A	#N/A	#N/A	#N/A	#N/A	#N/A	#N/A	#N/A	#N/A	#N/A	#N/A
Q8K3Z9	Nuclear envelope pore membrane protein POM 121 OS=Mus musculus GN=Pom121 PE=1 SV=2 - [PO121_MOUSE]	#N/A	#N/A	#N/A	#N/A	#N/A	0.83	1	1	1	2	0.0299169	0.314185	#N/A	-0.0954324	0.0378704	#N/A	0.195507	-0.063886	#N/A	0.0813171	#N/A	#N/A	0.0034716	#N/A	#N/A	-0.0991734	#N/A	#N/A	#N/A	#N/A	#N/A	#N/A	#N/A	#N/A	#N/A	#N/A	#N/A	#N/A	#N/A	#N/A	#N/A	#N/A	#N/A	#N/A	#N/A	#N/A	#N/A	#N/A
Q6PCX9	E3 ubiquitin-protein ligase TRIM37 OS=Mus musculus GN=Trim37 PE=2 SV=1 - [TRI37_MOUSE]	#N/A	#N/A	#N/A	#N/A	#N/A	0.83	1	1	1	1	0.161175	-0.178101	#N/A	-0.297527	-0.0854888	#N/A	-0.165756	0.0756337	#N/A	0.162451	#N/A	#N/A	-0.525354	#N/A	#N/A	-0.205134	#N/A	#N/A	#N/A	#N/A	#N/A	#N/A	#N/A	#N/A	#N/A	#N/A	#N/A	#N/A	#N/A	#N/A	#N/A	#N/A	#N/A	#N/A	#N/A	#N/A	#N/A	#N/A
Q9Z160	Conserved oligomeric Golgi complex subunit 1 OS=Mus musculus GN=Cog1 PE=1 SV=3 - [COG1_MOUSE]	#N/A	#N/A	#N/A	#N/A	#N/A	0.82	1	1	1	1	0.247145	0.187151	#N/A	-0.023882	0.155286	#N/A	0.0277109	0.165324	#N/A	0.047282	#N/A	#N/A	0.0760902	#N/A	#N/A	0.158622	#N/A	#N/A	#N/A	#N/A	#N/A	#N/A	#N/A	#N/A	#N/A	#N/A	#N/A	#N/A	#N/A	#N/A	#N/A	#N/A	#N/A	#N/A	#N/A	#N/A	#N/A	#N/A
Q4FZC9	Nesprin-3 OS=Mus musculus GN=Syne3 PE=1 SV=1 - [SYNE3_MOUSE]	#N/A	#N/A	#N/A	#N/A	#N/A	0.82	1	1	1	1	-0.0719324	0.0603661	#N/A	-0.0815914	-0.0491693	#N/A	-0.138367	-0.0528806	#N/A	-0.217767	#N/A	#N/A	-0.154641	#N/A	#N/A	-0.280154	#N/A	#N/A	#N/A	#N/A	#N/A	#N/A	#N/A	#N/A	#N/A	#N/A	#N/A	#N/A	#N/A	#N/A	#N/A	#N/A	#N/A	#N/A	#N/A	#N/A	#N/A	#N/A
Q9R0G7	Zinc finger E-box-binding homeobox 2 OS=Mus musculus GN=Zeb2 PE=2 SV=2 - [ZEB2_MOUSE]	#N/A	#N/A	#N/A	#N/A	#N/A	0.82	1	1	1	2	0.130039	0.0518315	#N/A	0.190496	-0.117026	#N/A	0.0633659	0.195169	#N/A	0.11631	#N/A	#N/A	-0.0378495	#N/A	#N/A	-0.0741152	#N/A	#N/A	#N/A	#N/A	#N/A	#N/A	#N/A	#N/A	#N/A	#N/A	#N/A	#N/A	#N/A	#N/A	#N/A	#N/A	#N/A	#N/A	#N/A	#N/A	#N/A	#N/A
Q9QZW0	Probable phospholipid-transporting ATPase 11C OS=Mus musculus GN=Atp11c PE=2 SV=2 - [AT11C_MOUSE]	#N/A	#N/A	#N/A	#N/A	#N/A	0.8	1	1	1	1	0.0693057	0.0777878	#N/A	0.186678	0.0322872	#N/A	0.123686	0.0797932	#N/A	0.126205	#N/A	#N/A	0.133348	#N/A	#N/A	0.151594	#N/A	#N/A	#N/A	#N/A	#N/A	#N/A	#N/A	#N/A	#N/A	#N/A	#N/A	#N/A	#N/A	#N/A	#N/A	#N/A	#N/A	#N/A	#N/A	#N/A	#N/A	#N/A
Q80WE4	Kinesin-like protein KIF20B OS=Mus musculus GN=Kif20b PE=1 SV=3 - [KI20B_MOUSE]	#N/A	#N/A	#N/A	#N/A	#N/A	0.79	1	1	2	4	-0.0360281	-0.276677	#N/A	-0.258069	-0.0173506	#N/A	-0.222907	-0.0659919	#N/A	-0.117577	#N/A	#N/A	-0.180052	#N/A	#N/A	-0.332655	#N/A	#N/A	#N/A	#N/A	#N/A	#N/A	#N/A	#N/A	#N/A	#N/A	#N/A	#N/A	#N/A	#N/A	#N/A	#N/A	#N/A	#N/A	#N/A	#N/A	#N/A	#N/A
Q8BZI0	Actin filament-associated protein 1-like 1 OS=Mus musculus GN=Afap1l1 PE=1 SV=1 - [AF1L1_MOUSE]	#N/A	#N/A	#N/A	#N/A	#N/A	0.78	2	1	1	2	-0.167716	-0.0883893	#N/A	0.0432674	-0.0323827	#N/A	-0.0320134	-0.0838322	#N/A	0.0400178	#N/A	#N/A	-0.0568151	#N/A	#N/A	-0.0977357	#N/A	#N/A	#N/A	#N/A	#N/A	#N/A	#N/A	#N/A	#N/A	#N/A	#N/A	#N/A	#N/A	#N/A	#N/A	#N/A	#N/A	#N/A	#N/A	#N/A	#N/A	#N/A
P46062	Signal-induced proliferation-associated protein 1 OS=Mus musculus GN=Sipa1 PE=1 SV=2 - [SIPA1_MOUSE]	#N/A	#N/A	#N/A	#N/A	#N/A	0.77	1	1	1	4	-0.0280015	-0.208644	#N/A	0.108606	-0.0113084	#N/A	-0.320037	-0.100059	#N/A	-0.254911	#N/A	#N/A	-0.00609863	#N/A	#N/A	-0.0925007	#N/A	#N/A	#N/A	#N/A	#N/A	#N/A	#N/A	#N/A	#N/A	#N/A	#N/A	#N/A	#N/A	#N/A	#N/A	#N/A	#N/A	#N/A	#N/A	#N/A	#N/A	#N/A
P59242	Cingulin OS=Mus musculus GN=Cgn PE=1 SV=1 - [CING_MOUSE]	#N/A	#N/A	#N/A	#N/A	#N/A	0.76	1	1	1	1	-0.0585845	0.0662666	#N/A	-0.450464	-0.118589	#N/A	-0.234198	-0.0509188	#N/A	-0.017028	#N/A	#N/A	-0.0283662	#N/A	#N/A	-0.157286	#N/A	#N/A	#N/A	#N/A	#N/A	#N/A	#N/A	#N/A	#N/A	#N/A	#N/A	#N/A	#N/A	#N/A	#N/A	#N/A	#N/A	#N/A	#N/A	#N/A	#N/A	#N/A
Q91XS1	Myotubularin-related protein 4 OS=Mus musculus GN=Mtmr4 PE=1 SV=1 - [MTMR4_MOUSE]	#N/A	#N/A	#N/A	#N/A	#N/A	0.76	2	1	1	2	0.0894677	0.0520836	#N/A	0.0248804	-0.165226	#N/A	0.0573795	-0.0501663	#N/A	-0.0381558	#N/A	#N/A	0.0360511	#N/A	#N/A	-0.12711	#N/A	#N/A	#N/A	#N/A	#N/A	#N/A	#N/A	#N/A	#N/A	#N/A	#N/A	#N/A	#N/A	#N/A	#N/A	#N/A	#N/A	#N/A	#N/A	#N/A	#N/A	#N/A
Q6ZQJ5	DNA replication ATP-dependent helicase/nuclease DNA2 OS=Mus musculus GN=Dna2 PE=1 SV=2 - [DNA2_MOUSE]	#N/A	#N/A	#N/A	#N/A	#N/A	0.75	1	1	1	1	0.00452911	0.177231	#N/A	0.0816565	-0.0172011	#N/A	-0.152585	-0.0127175	#N/A	-0.00570717	#N/A	#N/A	0.00210354	#N/A	#N/A	0.0755529	#N/A	#N/A	#N/A	#N/A	#N/A	#N/A	#N/A	#N/A	#N/A	#N/A	#N/A	#N/A	#N/A	#N/A	#N/A	#N/A	#N/A	#N/A	#N/A	#N/A	#N/A	#N/A
P70313	Nitric oxide synthase, endothelial OS=Mus musculus GN=Nos3 PE=1 SV=4 - [NOS3_MOUSE]	#N/A	#N/A	#N/A	#N/A	#N/A	0.75	1	1	1	2	-0.250193	-0.249133	#N/A	-0.269782	-0.320275	#N/A	0.0659971	0.165681	#N/A	-0.122009	#N/A	#N/A	0.01658	#N/A	#N/A	-0.110545	#N/A	#N/A	#N/A	#N/A	#N/A	#N/A	#N/A	#N/A	#N/A	#N/A	#N/A	#N/A	#N/A	#N/A	#N/A	#N/A	#N/A	#N/A	#N/A	#N/A	#N/A	#N/A
O88573	AF4/FMR2 family member 1 OS=Mus musculus GN=Aff1 PE=2 SV=2 - [AFF1_MOUSE]	#N/A	#N/A	#N/A	#N/A	#N/A	0.74	1	1	1	4	0.0584373	-0.107308	#N/A	-0.164978	0.0429715	#N/A	-0.498242	-0.00880737	#N/A	0.0952746	#N/A	#N/A	0.073589	#N/A	#N/A	-0.468095	#N/A	#N/A	#N/A	#N/A	#N/A	#N/A	#N/A	#N/A	#N/A	#N/A	#N/A	#N/A	#N/A	#N/A	#N/A	#N/A	#N/A	#N/A	#N/A	#N/A	#N/A	#N/A
Q9Z319	Atrial natriuretic peptide-converting enzyme OS=Mus musculus GN=Corin PE=2 SV=2 - [CORIN_MOUSE]	#N/A	#N/A	#N/A	#N/A	#N/A	0.72	1	1	1	1	-0.107524	-0.302237	#N/A	-0.0149784	-0.0821721	#N/A	-0.0695525	-0.267	#N/A	0.00179009	#N/A	#N/A	-0.298361	#N/A	#N/A	-0.424201	#N/A	#N/A	#N/A	#N/A	#N/A	#N/A	#N/A	#N/A	#N/A	#N/A	#N/A	#N/A	#N/A	#N/A	#N/A	#N/A	#N/A	#N/A	#N/A	#N/A	#N/A	#N/A
Q8BL99	Protein dopey-1 OS=Mus musculus GN=Dopey1 PE=2 SV=2 - [DOP1_MOUSE]	#N/A	#N/A	#N/A	#N/A	#N/A	0.71	1	1	1	1	-0.447692	-0.58986	#N/A	-0.170889	-0.510422	#N/A	-0.270749	-0.250054	#N/A	-0.68731	#N/A	#N/A	-0.524492	#N/A	#N/A	-0.427123	#N/A	#N/A	#N/A	#N/A	#N/A	#N/A	#N/A	#N/A	#N/A	#N/A	#N/A	#N/A	#N/A	#N/A	#N/A	#N/A	#N/A	#N/A	#N/A	#N/A	#N/A	#N/A
Q8CJF7	Protein ELYS OS=Mus musculus GN=Ahctf1 PE=1 SV=1 - [ELYS_MOUSE]	#N/A	#N/A	#N/A	#N/A	#N/A	0.71	1	1	1	2	-0.00974963	0.0590844	#N/A	0.283427	0.183231	#N/A	0.207407	0.409727	#N/A	0.0805411	#N/A	#N/A	0.275338	#N/A	#N/A	0.104339	#N/A	#N/A	#N/A	#N/A	#N/A	#N/A	#N/A	#N/A	#N/A	#N/A	#N/A	#N/A	#N/A	#N/A	#N/A	#N/A	#N/A	#N/A	#N/A	#N/A	#N/A	#N/A
O70468	Myosin-binding protein C, cardiac-type OS=Mus musculus GN=Mybpc3 PE=1 SV=1 - [MYPC3_MOUSE]	#N/A	#N/A	#N/A	#N/A	#N/A	0.71	1	1	1	1	-0.179661	-0.537311	#N/A	-0.106402	-0.198622	#N/A	-0.364273	-0.240073	#N/A	-0.507704	#N/A	#N/A	-0.399482	#N/A	#N/A	-0.546097	#N/A	#N/A	#N/A	#N/A	#N/A	#N/A	#N/A	#N/A	#N/A	#N/A	#N/A	#N/A	#N/A	#N/A	#N/A	#N/A	#N/A	#N/A	#N/A	#N/A	#N/A	#N/A
P59470	DNA-directed RNA polymerase III subunit RPC2 OS=Mus musculus GN=Polr3b PE=2 SV=2 - [RPC2_MOUSE]	#N/A	#N/A	#N/A	#N/A	#N/A	0.71	1	1	1	1	-0.286124	-0.220274	#N/A	-0.320261	-0.198228	#N/A	-0.164887	-0.276381	#N/A	-0.250616	#N/A	#N/A	-0.14308	#N/A	#N/A	-0.596225	#N/A	#N/A	#N/A	#N/A	#N/A	#N/A	#N/A	#N/A	#N/A	#N/A	#N/A	#N/A	#N/A	#N/A	#N/A	#N/A	#N/A	#N/A	#N/A	#N/A	#N/A	#N/A
Q69ZT1	Fanconi-associated nuclease 1 OS=Mus musculus GN=Fan1 PE=2 SV=2 - [FAN1_MOUSE]	#N/A	#N/A	#N/A	#N/A	#N/A	0.69	1	1	1	2	0.263679	0.0980194	#N/A	-0.0665941	0.469404	#N/A	-0.267288	0.138228	#N/A	0.10545	#N/A	#N/A	0.476758	#N/A	#N/A	0.174063	#N/A	#N/A	#N/A	#N/A	#N/A	#N/A	#N/A	#N/A	#N/A	#N/A	#N/A	#N/A	#N/A	#N/A	#N/A	#N/A	#N/A	#N/A	#N/A	#N/A	#N/A	#N/A
Q61830	Macrophage mannose receptor 1 OS=Mus musculus GN=Mrc1 PE=1 SV=2 - [MRC1_MOUSE]	#N/A	#N/A	#N/A	#N/A	#N/A	0.69	1	1	1	1	-0.21985	-0.116443	#N/A	0.0819143	0.177518	#N/A	-0.0750034	0.0614665	#N/A	-0.0958455	#N/A	#N/A	0.100969	#N/A	#N/A	0.0572482	#N/A	#N/A	#N/A	#N/A	#N/A	#N/A	#N/A	#N/A	#N/A	#N/A	#N/A	#N/A	#N/A	#N/A	#N/A	#N/A	#N/A	#N/A	#N/A	#N/A	#N/A	#N/A
Q8CAF4	NHS-like protein 1 OS=Mus musculus GN=Nhsl1 PE=1 SV=3 - [NHSL1_MOUSE]	#N/A	#N/A	#N/A	#N/A	#N/A	0.69	1	1	1	2	-0.0474961	0.0643381	#N/A	0.0546718	-0.105233	#N/A	-0.298026	-0.219999	#N/A	-0.422046	#N/A	#N/A	0.0102753	#N/A	#N/A	-0.265901	#N/A	#N/A	#N/A	#N/A	#N/A	#N/A	#N/A	#N/A	#N/A	#N/A	#N/A	#N/A	#N/A	#N/A	#N/A	#N/A	#N/A	#N/A	#N/A	#N/A	#N/A	#N/A
Q5SSZ5	Tensin-3 OS=Mus musculus GN=Tns3 PE=1 SV=1 - [TENS3_MOUSE]	#N/A	#N/A	#N/A	#N/A	#N/A	0.69	1	1	1	2	0.238013	0.335539	#N/A	0.133605	0.0606423	#N/A	0.0314875	-0.13356	#N/A	0.0591822	#N/A	#N/A	-0.00598266	#N/A	#N/A	0.292286	#N/A	#N/A	#N/A	#N/A	#N/A	#N/A	#N/A	#N/A	#N/A	#N/A	#N/A	#N/A	#N/A	#N/A	#N/A	#N/A	#N/A	#N/A	#N/A	#N/A	#N/A	#N/A
Q64430	Copper-transporting ATPase 1 OS=Mus musculus GN=Atp7a PE=1 SV=3 - [ATP7A_MOUSE]	#N/A	#N/A	#N/A	#N/A	#N/A	0.67	1	1	1	2	-0.333106	-0.333013	#N/A	-0.159513	-0.118201	#N/A	0.0940547	-0.0315753	#N/A	-0.197567	#N/A	#N/A	0.172044	#N/A	#N/A	0.0456151	#N/A	#N/A	#N/A	#N/A	#N/A	#N/A	#N/A	#N/A	#N/A	#N/A	#N/A	#N/A	#N/A	#N/A	#N/A	#N/A	#N/A	#N/A	#N/A	#N/A	#N/A	#N/A
Q91VS8	FERM, RhoGEF and pleckstrin domain-containing protein 2 OS=Mus musculus GN=Farp2 PE=1 SV=2 - [FARP2_MOUSE]	#N/A	#N/A	#N/A	#N/A	#N/A	0.66	1	1	1	1	0.161915	0.164952	#N/A	0.278515	0.14421	#N/A	0.0147812	-0.0459855	#N/A	0.0348701	#N/A	#N/A	0.228868	#N/A	#N/A	0.177611	#N/A	#N/A	#N/A	#N/A	#N/A	#N/A	#N/A	#N/A	#N/A	#N/A	#N/A	#N/A	#N/A	#N/A	#N/A	#N/A	#N/A	#N/A	#N/A	#N/A	#N/A	#N/A
P11688	Integrin alpha-5 OS=Mus musculus GN=Itga5 PE=1 SV=3 - [ITA5_MOUSE]	#N/A	#N/A	#N/A	#N/A	#N/A	0.66	1	1	1	2	0.0563702	0.0286184	#N/A	0.0717155	0.129142	#N/A	-0.186089	0.285942	#N/A	-0.226425	#N/A	#N/A	-0.042808	#N/A	#N/A	0.152276	#N/A	#N/A	#N/A	#N/A	#N/A	#N/A	#N/A	#N/A	#N/A	#N/A	#N/A	#N/A	#N/A	#N/A	#N/A	#N/A	#N/A	#N/A	#N/A	#N/A	#N/A	#N/A
Q5DU28	Pecanex-like protein 2 OS=Mus musculus GN=Pcnxl2 PE=2 SV=2 - [PCX2_MOUSE]	#N/A	#N/A	#N/A	#N/A	#N/A	0.66	3	1	2	2	-0.110443	0.15739	#N/A	-0.227361	-0.0529238	#N/A	-0.0917753	-0.053031	#N/A	0.0165289	#N/A	#N/A	-0.11781	#N/A	#N/A	-0.126594	#N/A	#N/A	#N/A	#N/A	#N/A	#N/A	#N/A	#N/A	#N/A	#N/A	#N/A	#N/A	#N/A	#N/A	#N/A	#N/A	#N/A	#N/A	#N/A	#N/A	#N/A	#N/A
Q9ET54	Palladin OS=Mus musculus GN=Palld PE=1 SV=2 - [PALLD_MOUSE]	#N/A	#N/A	#N/A	#N/A	#N/A	0.64	1	1	1	1	-0.0347167	0.190219	#N/A	-0.0724843	0.0331816	#N/A	-0.0241551	-0.0138742	#N/A	0.072195	#N/A	#N/A	-0.12643	#N/A	#N/A	0.0620648	#N/A	#N/A	#N/A	#N/A	#N/A	#N/A	#N/A	#N/A	#N/A	#N/A	#N/A	#N/A	#N/A	#N/A	#N/A	#N/A	#N/A	#N/A	#N/A	#N/A	#N/A	#N/A
Q80YT7	Myomegalin OS=Mus musculus GN=Pde4dip PE=2 SV=2 - [MYOME_MOUSE]	#N/A	#N/A	#N/A	#N/A	#N/A	0.63	1	1	1	2	0.0473785	-0.136483	#N/A	0.0951378	-0.0877364	#N/A	0.146439	-0.0623099	#N/A	0.161827	#N/A	#N/A	0.0489503	#N/A	#N/A	-0.184698	#N/A	#N/A	#N/A	#N/A	#N/A	#N/A	#N/A	#N/A	#N/A	#N/A	#N/A	#N/A	#N/A	#N/A	#N/A	#N/A	#N/A	#N/A	#N/A	#N/A	#N/A	#N/A
P52785	Guanylyl cyclase GC-E OS=Mus musculus GN=Gucy2e PE=2 SV=2 - [GUC2E_MOUSE]	#N/A	#N/A	#N/A	#N/A	#N/A	0.63	1	1	1	2	0.0572367	0.105606	#N/A	-0.252103	0.08594	#N/A	0.00974444	0.0173346	#N/A	0.235461	#N/A	#N/A	0.181582	#N/A	#N/A	0.165287	#N/A	#N/A	#N/A	#N/A	#N/A	#N/A	#N/A	#N/A	#N/A	#N/A	#N/A	#N/A	#N/A	#N/A	#N/A	#N/A	#N/A	#N/A	#N/A	#N/A	#N/A	#N/A
Q8VHR0	Protocadherin 18 OS=Mus musculus GN=Pcdh18 PE=1 SV=2 - [PCD18_MOUSE]	#N/A	#N/A	#N/A	#N/A	#N/A	0.62	1	1	1	2	-0.423199	-0.336994	#N/A	-0.452002	-0.173775	#N/A	-0.155217	-0.0950775	#N/A	-0.167994	#N/A	#N/A	-0.134336	#N/A	#N/A	-0.342177	#N/A	#N/A	#N/A	#N/A	#N/A	#N/A	#N/A	#N/A	#N/A	#N/A	#N/A	#N/A	#N/A	#N/A	#N/A	#N/A	#N/A	#N/A	#N/A	#N/A	#N/A	#N/A
Q571H0	Nucleolar pre-ribosomal-associated protein 1 OS=Mus musculus GN=Urb1 PE=2 SV=2 - [NPA1P_MOUSE]	#N/A	#N/A	#N/A	#N/A	#N/A	0.62	2	1	2	2	-0.123697	0.354664	#N/A	-0.0989791	-0.0549138	#N/A	-0.0595809	-0.117642	#N/A	0.0844631	#N/A	#N/A	-0.0514295	#N/A	#N/A	-0.131743	#N/A	#N/A	#N/A	#N/A	#N/A	#N/A	#N/A	#N/A	#N/A	#N/A	#N/A	#N/A	#N/A	#N/A	#N/A	#N/A	#N/A	#N/A	#N/A	#N/A	#N/A	#N/A
P70388	DNA repair protein RAD50 OS=Mus musculus GN=Rad50 PE=1 SV=1 - [RAD50_MOUSE]	#N/A	#N/A	#N/A	#N/A	#N/A	0.61	1	1	1	2	-0.194532	-0.168505	#N/A	-0.236499	-0.175355	#N/A	-0.210929	-0.149711	#N/A	-0.515602	#N/A	#N/A	-0.36843	#N/A	#N/A	-0.274331	#N/A	#N/A	#N/A	#N/A	#N/A	#N/A	#N/A	#N/A	#N/A	#N/A	#N/A	#N/A	#N/A	#N/A	#N/A	#N/A	#N/A	#N/A	#N/A	#N/A	#N/A	#N/A
Q7TPM1	Protein PRRC2B OS=Mus musculus GN=Prrc2b PE=1 SV=1 - [PRC2B_MOUSE]	#N/A	#N/A	#N/A	#N/A	#N/A	0.61	1	1	1	4	0.145642	0.181316	#N/A	-0.203704	-0.0920923	#N/A	-0.0815214	0.062331	#N/A	0.0609169	#N/A	#N/A	0.0207737	#N/A	#N/A	0.23961	#N/A	#N/A	#N/A	#N/A	#N/A	#N/A	#N/A	#N/A	#N/A	#N/A	#N/A	#N/A	#N/A	#N/A	#N/A	#N/A	#N/A	#N/A	#N/A	#N/A	#N/A	#N/A
Q8K083	Zinc finger protein 536 OS=Mus musculus GN=Znf536 PE=2 SV=1 - [ZN536_MOUSE]	#N/A	#N/A	#N/A	#N/A	#N/A	0.61	1	1	1	1	-0.153469	0.153307	#N/A	-0.172681	-0.271941	#N/A	0.0110705	-0.103902	#N/A	0.0934814	#N/A	#N/A	0.0957719	#N/A	#N/A	0.0604243	#N/A	#N/A	#N/A	#N/A	#N/A	#N/A	#N/A	#N/A	#N/A	#N/A	#N/A	#N/A	#N/A	#N/A	#N/A	#N/A	#N/A	#N/A	#N/A	#N/A	#N/A	#N/A
Q80YQ2	Mediator of RNA polymerase II transcription subunit 23 OS=Mus musculus GN=Med23 PE=1 SV=2 - [MED23_MOUSE]	#N/A	#N/A	#N/A	#N/A	#N/A	0.59	1	1	1	1	0.303441	0.102426	#N/A	-0.142675	-0.173595	#N/A	-0.0711987	0.14178	#N/A	0.048011	#N/A	#N/A	-0.150157	#N/A	#N/A	0.0673468	#N/A	#N/A	#N/A	#N/A	#N/A	#N/A	#N/A	#N/A	#N/A	#N/A	#N/A	#N/A	#N/A	#N/A	#N/A	#N/A	#N/A	#N/A	#N/A	#N/A	#N/A	#N/A
Q9JLM4	Zinc finger MYM-type protein 3 OS=Mus musculus GN=Zmym3 PE=2 SV=1 - [ZMYM3_MOUSE]	#N/A	#N/A	#N/A	#N/A	#N/A	0.58	1	1	1	2	0.0691175	0.0655978	#N/A	0.13131	0.0885911	#N/A	-0.0897585	0.329755	#N/A	0.144337	#N/A	#N/A	0.0322273	#N/A	#N/A	0.0998222	#N/A	#N/A	#N/A	#N/A	#N/A	#N/A	#N/A	#N/A	#N/A	#N/A	#N/A	#N/A	#N/A	#N/A	#N/A	#N/A	#N/A	#N/A	#N/A	#N/A	#N/A	#N/A
A2A4P0	ATP-dependent RNA helicase DHX8 OS=Mus musculus GN=Dhx8 PE=2 SV=1 - [DHX8_MOUSE]	#N/A	#N/A	#N/A	#N/A	#N/A	0.56	1	1	1	2	-0.115194	-0.0143974	#N/A	0.0526192	-0.0618874	#N/A	-0.036789	-0.0395261	#N/A	0.0425852	#N/A	#N/A	-0.0329728	#N/A	#N/A	0.137463	#N/A	#N/A	#N/A	#N/A	#N/A	#N/A	#N/A	#N/A	#N/A	#N/A	#N/A	#N/A	#N/A	#N/A	#N/A	#N/A	#N/A	#N/A	#N/A	#N/A	#N/A	#N/A
Q6GQV7	Erythroid differentiation-related factor 1 OS=Mus musculus GN=Edrf1 PE=2 SV=1 - [EDRF1_MOUSE]	#N/A	#N/A	#N/A	#N/A	#N/A	0.56	1	1	1	1	0.437306	0.275933	#N/A	0.632037	0.517808	#N/A	0.430936	0.454466	#N/A	-0.318382	#N/A	#N/A	0.373147	#N/A	#N/A	0.327429	#N/A	#N/A	#N/A	#N/A	#N/A	#N/A	#N/A	#N/A	#N/A	#N/A	#N/A	#N/A	#N/A	#N/A	#N/A	#N/A	#N/A	#N/A	#N/A	#N/A	#N/A	#N/A
Q5SW75	Protein phosphatase Slingshot homolog 2 OS=Mus musculus GN=Ssh2 PE=1 SV=2 - [SSH2_MOUSE]	#N/A	#N/A	#N/A	#N/A	#N/A	0.56	1	1	1	2	-0.0470945	0.105511	#N/A	-0.0322456	0.00587069	#N/A	0.0851306	-0.0527216	#N/A	0.0697578	#N/A	#N/A	-0.0993104	#N/A	#N/A	-0.0474838	#N/A	#N/A	#N/A	#N/A	#N/A	#N/A	#N/A	#N/A	#N/A	#N/A	#N/A	#N/A	#N/A	#N/A	#N/A	#N/A	#N/A	#N/A	#N/A	#N/A	#N/A	#N/A
Q91XQ0	Dynein heavy chain 8, axonemal OS=Mus musculus GN=Dnah8 PE=1 SV=2 - [DYH8_MOUSE]	#N/A	#N/A	#N/A	#N/A	#N/A	0.55	1	2	2	3	-0.172058	-0.0768237	#N/A	-0.111548	-0.148953	#N/A	-0.0258221	-0.0686382	#N/A	-0.218113	#N/A	#N/A	-0.309759	#N/A	#N/A	-0.237605	#N/A	#N/A	#N/A	#N/A	#N/A	#N/A	#N/A	#N/A	#N/A	#N/A	#N/A	#N/A	#N/A	#N/A	#N/A	#N/A	#N/A	#N/A	#N/A	#N/A	#N/A	#N/A
Q3UG20	Histone-lysine N-methyltransferase 2E OS=Mus musculus GN=Kmt2e PE=1 SV=2 - [KMT2E_MOUSE]	#N/A	#N/A	#N/A	#N/A	#N/A	0.54	1	1	1	1	-0.116596	-0.15649	#N/A	-0.0771972	-0.000434332	#N/A	-0.0408945	-0.180763	#N/A	-0.0937143	#N/A	#N/A	-0.0384513	#N/A	#N/A	-0.0526405	#N/A	#N/A	#N/A	#N/A	#N/A	#N/A	#N/A	#N/A	#N/A	#N/A	#N/A	#N/A	#N/A	#N/A	#N/A	#N/A	#N/A	#N/A	#N/A	#N/A	#N/A	#N/A
Q6NS46	Protein RRP5 homolog OS=Mus musculus GN=Pdcd11 PE=2 SV=2 - [RRP5_MOUSE]	#N/A	#N/A	#N/A	#N/A	#N/A	0.54	1	1	1	1	0.0724942	-0.040707	#N/A	-0.00989758	0.0963205	#N/A	-0.00381388	-0.022377	#N/A	-0.0361252	#N/A	#N/A	-0.0394966	#N/A	#N/A	-0.0647585	#N/A	#N/A	#N/A	#N/A	#N/A	#N/A	#N/A	#N/A	#N/A	#N/A	#N/A	#N/A	#N/A	#N/A	#N/A	#N/A	#N/A	#N/A	#N/A	#N/A	#N/A	#N/A
Q7TPQ3	E3 ubiquitin-protein ligase SHPRH OS=Mus musculus GN=Shprh PE=1 SV=1 - [SHPRH_MOUSE]	#N/A	#N/A	#N/A	#N/A	#N/A	0.54	1	1	1	1	0.17181	-0.205204	#N/A	-0.0392136	0.0404714	#N/A	0.00102175	0.0213281	#N/A	0.123648	#N/A	#N/A	0.0484679	#N/A	#N/A	-0.0795467	#N/A	#N/A	#N/A	#N/A	#N/A	#N/A	#N/A	#N/A	#N/A	#N/A	#N/A	#N/A	#N/A	#N/A	#N/A	#N/A	#N/A	#N/A	#N/A	#N/A	#N/A	#N/A
Q6P1E8	EF-hand calcium-binding domain-containing protein 6 OS=Mus musculus GN=Efcab6 PE=2 SV=2 - [EFCB6_MOUSE]	#N/A	#N/A	#N/A	#N/A	#N/A	0.53	1	1	1	1	-0.0713062	-0.122225	#N/A	-0.160503	0.121704	#N/A	-0.139167	-0.249111	#N/A	-0.279656	#N/A	#N/A	-0.113408	#N/A	#N/A	-0.10785	#N/A	#N/A	#N/A	#N/A	#N/A	#N/A	#N/A	#N/A	#N/A	#N/A	#N/A	#N/A	#N/A	#N/A	#N/A	#N/A	#N/A	#N/A	#N/A	#N/A	#N/A	#N/A
O35600	Retinal-specific ATP-binding cassette transporter OS=Mus musculus GN=Abca4 PE=2 SV=1 - [ABCA4_MOUSE]	#N/A	#N/A	#N/A	#N/A	#N/A	0.52	3	1	2	3	-0.105747	-0.0659439	#N/A	-0.0456793	-0.118275	#N/A	0.0805575	0.140891	#N/A	-0.140626	#N/A	#N/A	-0.0784491	#N/A	#N/A	0.0368889	#N/A	#N/A	#N/A	#N/A	#N/A	#N/A	#N/A	#N/A	#N/A	#N/A	#N/A	#N/A	#N/A	#N/A	#N/A	#N/A	#N/A	#N/A	#N/A	#N/A	#N/A	#N/A
Q8BND3	WD repeat-containing protein 35 OS=Mus musculus GN=Wdr35 PE=2 SV=3 - [WDR35_MOUSE]	#N/A	#N/A	#N/A	#N/A	#N/A	0.51	1	1	1	1	0.185198	-0.0162985	#N/A	0.0730584	-0.000522618	#N/A	0.0434277	0.0430012	#N/A	0.194005	#N/A	#N/A	0.199603	#N/A	#N/A	0.112528	#N/A	#N/A	#N/A	#N/A	#N/A	#N/A	#N/A	#N/A	#N/A	#N/A	#N/A	#N/A	#N/A	#N/A	#N/A	#N/A	#N/A	#N/A	#N/A	#N/A	#N/A	#N/A
Q5SSE9	ATP-binding cassette sub-family A member 13 OS=Mus musculus GN=Abca13 PE=2 SV=1 - [ABCAD_MOUSE]	#N/A	#N/A	#N/A	#N/A	#N/A	0.5	1	1	3	8	0.013179	0.0669204	#N/A	-0.123653	-0.0386783	#N/A	0.153124	0.272123	#N/A	0.138236	#N/A	#N/A	0.136452	#N/A	#N/A	-0.25704	#N/A	#N/A	#N/A	#N/A	#N/A	#N/A	#N/A	#N/A	#N/A	#N/A	#N/A	#N/A	#N/A	#N/A	#N/A	#N/A	#N/A	#N/A	#N/A	#N/A	#N/A	#N/A
Q6P4S8	Integrator complex subunit 1 OS=Mus musculus GN=Ints1 PE=2 SV=2 - [INT1_MOUSE]	#N/A	#N/A	#N/A	#N/A	#N/A	0.5	1	1	1	2	-0.0869354	-0.229242	#N/A	-0.2834	-0.246211	#N/A	-0.0904818	0.0216802	#N/A	-0.143025	#N/A	#N/A	-0.382385	#N/A	#N/A	-0.261549	#N/A	#N/A	#N/A	#N/A	#N/A	#N/A	#N/A	#N/A	#N/A	#N/A	#N/A	#N/A	#N/A	#N/A	#N/A	#N/A	#N/A	#N/A	#N/A	#N/A	#N/A	#N/A
A2ARZ3	Fibrous sheath-interacting protein 2 OS=Mus musculus GN=Fsip2 PE=4 SV=3 - [FSIP2_MOUSE]	#N/A	#N/A	#N/A	#N/A	#N/A	0.5	1	1	4	11	-0.429792	-0.303221	#N/A	0.0147831	-0.529299	#N/A	0.206191	0.290539	#N/A	-0.0711314	#N/A	#N/A	-0.139397	#N/A	#N/A	0.0521997	#N/A	#N/A	#N/A	#N/A	#N/A	#N/A	#N/A	#N/A	#N/A	#N/A	#N/A	#N/A	#N/A	#N/A	#N/A	#N/A	#N/A	#N/A	#N/A	#N/A	#N/A	#N/A
Q8BKI2	Trinucleotide repeat-containing gene 6B protein OS=Mus musculus GN=Tnrc6b PE=2 SV=2 - [TNR6B_MOUSE]	#N/A	#N/A	#N/A	#N/A	#N/A	0.5	1	1	1	1	0.0341627	0.195618	#N/A	-0.135629	-0.0271942	#N/A	0.239349	-0.0805808	#N/A	0.0053381	#N/A	#N/A	-0.105232	#N/A	#N/A	0.220126	#N/A	#N/A	#N/A	#N/A	#N/A	#N/A	#N/A	#N/A	#N/A	#N/A	#N/A	#N/A	#N/A	#N/A	#N/A	#N/A	#N/A	#N/A	#N/A	#N/A	#N/A	#N/A
Q61554	Fibrillin-1 OS=Mus musculus GN=Fbn1 PE=1 SV=1 - [FBN1_MOUSE]	#N/A	#N/A	#N/A	#N/A	#N/A	0.49	2	1	1	1	0.0963051	0.20825	#N/A	0.320968	0.241992	#N/A	-0.0214319	0.0204668	#N/A	0.268006	#N/A	#N/A	0.17791	#N/A	#N/A	0.17658	#N/A	#N/A	#N/A	#N/A	#N/A	#N/A	#N/A	#N/A	#N/A	#N/A	#N/A	#N/A	#N/A	#N/A	#N/A	#N/A	#N/A	#N/A	#N/A	#N/A	#N/A	#N/A
Q9Z1K7	Adenomatous polyposis coli protein 2 OS=Mus musculus GN=Apc2 PE=1 SV=1 - [APC2_MOUSE]	#N/A	#N/A	#N/A	#N/A	#N/A	0.48	1	1	1	2	0.0442219	-0.127315	#N/A	-0.0656877	-0.13888	#N/A	-0.227838	-0.201341	#N/A	-0.164767	#N/A	#N/A	-0.663125	#N/A	#N/A	0.0383607	#N/A	#N/A	#N/A	#N/A	#N/A	#N/A	#N/A	#N/A	#N/A	#N/A	#N/A	#N/A	#N/A	#N/A	#N/A	#N/A	#N/A	#N/A	#N/A	#N/A	#N/A	#N/A
Q8BQ33	Treslin OS=Mus musculus GN=Ticrr PE=1 SV=2 - [TICRR_MOUSE]	#N/A	#N/A	#N/A	#N/A	#N/A	0.48	1	1	1	1	-0.0423951	0.0941944	#N/A	0.0406244	-0.135413	#N/A	0.116496	0.126347	#N/A	-0.0249709	#N/A	#N/A	0.0257794	#N/A	#N/A	-0.199143	#N/A	#N/A	#N/A	#N/A	#N/A	#N/A	#N/A	#N/A	#N/A	#N/A	#N/A	#N/A	#N/A	#N/A	#N/A	#N/A	#N/A	#N/A	#N/A	#N/A	#N/A	#N/A
Q4QRL3	Coiled-coil domain-containing protein 88B OS=Mus musculus GN=Ccdc88b PE=1 SV=2 - [CC88B_MOUSE]	#N/A	#N/A	#N/A	#N/A	#N/A	0.47	1	1	1	1	0.111124	-0.105769	#N/A	0.0178704	0.0901745	#N/A	0.102467	0.0836894	#N/A	0.119877	#N/A	#N/A	-0.0750425	#N/A	#N/A	-0.0528815	#N/A	#N/A	#N/A	#N/A	#N/A	#N/A	#N/A	#N/A	#N/A	#N/A	#N/A	#N/A	#N/A	#N/A	#N/A	#N/A	#N/A	#N/A	#N/A	#N/A	#N/A	#N/A
P40201	Chromodomain-helicase-DNA-binding protein 1 OS=Mus musculus GN=Chd1 PE=1 SV=3 - [CHD1_MOUSE]	#N/A	#N/A	#N/A	#N/A	#N/A	0.47	1	1	1	1	-0.0494641	-0.225888	#N/A	0.0125223	0.0989207	#N/A	0.0439011	0.357233	#N/A	0.0224978	#N/A	#N/A	-0.0930132	#N/A	#N/A	-0.110235	#N/A	#N/A	#N/A	#N/A	#N/A	#N/A	#N/A	#N/A	#N/A	#N/A	#N/A	#N/A	#N/A	#N/A	#N/A	#N/A	#N/A	#N/A	#N/A	#N/A	#N/A	#N/A
Q91ZI0	Cadherin EGF LAG seven-pass G-type receptor 3 OS=Mus musculus GN=Celsr3 PE=2 SV=2 - [CELR3_MOUSE]	#N/A	#N/A	#N/A	#N/A	#N/A	0.45	1	1	2	2	-0.0537567	-0.178601	#N/A	-0.1129	0.0426264	#N/A	0.0188982	-0.0607332	#N/A	-0.141304	#N/A	#N/A	-0.000690258	#N/A	#N/A	-0.0901483	#N/A	#N/A	#N/A	#N/A	#N/A	#N/A	#N/A	#N/A	#N/A	#N/A	#N/A	#N/A	#N/A	#N/A	#N/A	#N/A	#N/A	#N/A	#N/A	#N/A	#N/A	#N/A
Q6DFV5	Probable helicase with zinc finger domain OS=Mus musculus GN=Helz PE=1 SV=2 - [HELZ_MOUSE]	#N/A	#N/A	#N/A	#N/A	#N/A	0.41	1	1	1	2	-0.127853	0.023162	#N/A	0.0533795	-0.0296072	#N/A	0.215569	0.087411	#N/A	0.0216099	#N/A	#N/A	-0.173158	#N/A	#N/A	0.0109207	#N/A	#N/A	#N/A	#N/A	#N/A	#N/A	#N/A	#N/A	#N/A	#N/A	#N/A	#N/A	#N/A	#N/A	#N/A	#N/A	#N/A	#N/A	#N/A	#N/A	#N/A	#N/A
Q61818	Retinoic acid-induced protein 1 OS=Mus musculus GN=Rai1 PE=1 SV=3 - [RAI1_MOUSE]	#N/A	#N/A	#N/A	#N/A	#N/A	0.37	2	1	1	2	0.0641439	-0.0101562	#N/A	-0.0630875	-0.0790436	#N/A	-0.0764058	-0.0237662	#N/A	0.184044	#N/A	#N/A	-0.024514	#N/A	#N/A	-0.0197967	#N/A	#N/A	#N/A	#N/A	#N/A	#N/A	#N/A	#N/A	#N/A	#N/A	#N/A	#N/A	#N/A	#N/A	#N/A	#N/A	#N/A	#N/A	#N/A	#N/A	#N/A	#N/A
P60882	Multiple epidermal growth factor-like domains protein 8 OS=Mus musculus GN=Megf8 PE=2 SV=2 - [MEGF8_MOUSE]	#N/A	#N/A	#N/A	#N/A	#N/A	0.29	1	1	1	1	-0.381766	-0.346608	#N/A	-0.26039	-0.216893	#N/A	-0.151296	-0.316397	#N/A	-0.296077	#N/A	#N/A	-0.202569	#N/A	#N/A	-0.163599	#N/A	#N/A	#N/A	#N/A	#N/A	#N/A	#N/A	#N/A	#N/A	#N/A	#N/A	#N/A	#N/A	#N/A	#N/A	#N/A	#N/A	#N/A	#N/A	#N/A	#N/A	#N/A
Q99PF4	Cadherin-23 OS=Mus musculus GN=Cdh23 PE=1 SV=2 - [CAD23_MOUSE]	#N/A	#N/A	#N/A	#N/A	#N/A	0.24	1	1	1	1	-0.00661039	0.169881	#N/A	0.0102385	0.000449768	#N/A	0.0836809	-0.0484806	#N/A	-0.340161	#N/A	#N/A	-0.00402845	#N/A	#N/A	-0.0515339	#N/A	#N/A	#N/A	#N/A	#N/A	#N/A	#N/A	#N/A	#N/A	#N/A	#N/A	#N/A	#N/A	#N/A	#N/A	#N/A	#N/A	#N/A	#N/A	#N/A	#N/A	#N/A
Q80TY5	Vacuolar protein sorting-associated protein 13B OS=Mus musculus GN=Vps13b PE=2 SV=2 - [VP13B_MOUSE]	#N/A	#N/A	#N/A	#N/A	#N/A	0.22	1	1	1	1	-0.183851	0.0078493	#N/A	-0.00680973	-0.518484	#N/A	-0.372891	-0.221352	#N/A	0.219535	#N/A	#N/A	-0.476403	#N/A	#N/A	-0.163384	#N/A	#N/A	#N/A	#N/A	#N/A	#N/A	#N/A	#N/A	#N/A	#N/A	#N/A	#N/A	#N/A	#N/A	#N/A	#N/A	#N/A	#N/A	#N/A	#N/A	#N/A	#N/A
Q80TF6	StAR-related lipid transfer protein 9 OS=Mus musculus GN=Stard9 PE=2 SV=2 - [STAR9_MOUSE]	#N/A	#N/A	#N/A	#N/A	#N/A	0.2	1	1	1	1	0.174816	-0.0474643	#N/A	0.0937041	0.13749	#N/A	-0.0889037	0.195745	#N/A	0.260216	#N/A	#N/A	0.140284	#N/A	#N/A	0.59689	#N/A	#N/A	#N/A	#N/A	#N/A	#N/A	#N/A	#N/A	#N/A	#N/A	#N/A	#N/A	#N/A	#N/A	#N/A	#N/A	#N/A	#N/A	#N/A	#N/A	#N/A	#N/A
P49194	Retinol-binding protein 3 OS=Mus musculus GN=Rbp3 PE=2 SV=3 - [RET3_MOUSE]	#N/A	#N/A	#N/A	#N/A	#N/A	0.89	1	1	1	1	0.658524	-0.910026	#N/A	-0.122556	-0.0539527	#N/A	0.246001	0.329506	#N/A	-0.23032	#N/A	#N/A	#NUM!	#N/A	#N/A	0.102367	#N/A	#N/A	#N/A	#N/A	#N/A	#N/A	#NUM!	#N/A	#N/A	#N/A	#N/A	#N/A	#NUM!	#N/A	#N/A	#N/A	#N/A	#N/A	#N/A	#N/A	#N/A	#N/A
Q923S6	E3 ubiquitin-protein ligase NEURL1 OS=Mus musculus GN=Neurl1 PE=1 SV=1 - [NEUL1_MOUSE]	#N/A	#N/A	#N/A	#N/A	#N/A	2.09	1	1	1	2	#NUM!	#NUM!	#N/A	#NUM!	#NUM!	#N/A	#NUM!	#NUM!	#N/A	#NUM!	#N/A	#N/A	#NUM!	#N/A	#N/A	0.348011	#N/A	#N/A	#NUM!	#NUM!	#NUM!	#NUM!	#NUM!	#N/A	#NUM!	#NUM!	#NUM!	#NUM!	#NUM!	#N/A	#NUM!	#NUM!	#NUM!	#NUM!	#N/A	#NUM!	#NUM!	#NUM!
P68372	Tubulin beta-4B chain OS=Mus musculus GN=Tubb4b PE=1 SV=1 - [TBB4B_MOUSE]	48.31	1	1	21	3200	48.31	1	1	21	3667	-0.0230743	0.0366257	0.118968	0.0700468	-0.0476242	-0.0498621	0.0268736	-0.0144492	0.0386231	-0.0733171	0.143411	0.0905135	0.0433807	-0.0345459	0.0290845	-0.034	0.0137608	-0.0579071	0.044173	-0.0091465	0.0170158	0.0535357	0.0126397	-0.0260488	0.0713211	0.0685925	0.0278756	0.112997	0.0414845	0.0364896	0.909257	-0.00936268	0.662353	-0.0217862	0.179616	0.0430646	0.403502	-0.0533195
Q7TMM9	Tubulin beta-2A chain OS=Mus musculus GN=Tubb2a PE=1 SV=1 - [TBB2A_MOUSE]	48.31	1	1	21	3135	48.31	1	1	21	3599	0.0431202	0.0376568	0.0739243	0.00866146	0.0320262	0.0931403	0.0256578	-0.0298587	0.0307206	0.0251655	-0.0100926	0.0054121	0.0109569	0.0129024	0.0623597	0.00858739	0.0566052	-0.00427193	0.0515671	0.0446093	0.00883986	0.00682835	0.0287397	0.0203069	0.0195537	0.0436225	0.0336094	0.0176716	0.029132	0.0320861	0.0423836	0.0447388	0.627968	0.0158696	0.691065	-0.011467	0.813391	-0.0069578
P99024	Tubulin beta-5 chain OS=Mus musculus GN=Tubb5 PE=1 SV=1 - [TBB5_MOUSE]	48.42	1	3	21	3131	48.42	1	3	21	3557	-0.0984472	-0.036512	-0.00535172	0.0266474	-0.0390928	0.0141647	0.00500348	-0.0162209	0.0702437	-0.0199477	-0.00150454	-0.0100951	0.0314529	0.0616296	-0.00554585	-0.0438537	0.0222213	-0.0209432	-0.0467703	0.000573108	0.0196754	-0.0105158	0.0291789	-0.0141919	0.0473879	0.0349141	0.0450608	0.00922877	0.0336454	0.0335509	0.263239	-0.0362545	0.364622	-0.0286058	0.355362	0.0338673	0.236008	0.0473434
Q9CWF2	Tubulin beta-2B chain OS=Mus musculus GN=Tubb2b PE=1 SV=1 - [TBB2B_MOUSE]	48.31	1	1	21	3077	48.31	1	1	21	3525	-0.0956731	-0.130822	-0.0268318	0.269327	0.211149	0.261191	0.250133	0.0241744	0.071577	-0.23764	-0.342677	-0.160439	0.018007	0.17842	-0.0212287	0.107765	-0.103232	0.179496	-0.0844423	0.247223	0.115295	-0.246919	0.0583995	0.061343	0.0528969	0.0315044	0.119154	0.0914726	0.105776	0.146969	0.0561986	0.162476	0.0414196	0.188823	0.647269	0.0539517	0.000734485	0.331665
Q9D6F9	Tubulin beta-4A chain OS=Mus musculus GN=Tubb4a PE=1 SV=3 - [TBB4A_MOUSE]	49.32	1	5	21	2879	49.32	1	5	21	3278	0.0237161	0.0469752	0.0180478	-0.0205284	-0.0179364	-0.0128552	-0.0157254	0.00639244	-0.0020728	0.00331394	0.00173336	-0.0291655	-0.00253488	0.020107	-0.0329946	0.0652672	0.0389579	0.000765852	0.0295797	-0.0171067	-0.00380192	-0.0080394	-0.00514081	0.034997	0.0153292	0.0039033	0.0111598	0.0183128	0.0266465	0.0324326	0.0525321	0.0376191	0.484476	-0.0119658	0.121653	-0.0387989	0.00692464	-0.0466864
P68373	Tubulin alpha-1C chain OS=Mus musculus GN=Tuba1c PE=1 SV=1 - [TBA1C_MOUSE]	53.9	1	3	25	2861	52.12	1	3	23	3238	-0.00534681	-0.0604006	-0.0339794	-0.0356042	-0.0605541	-0.0172316	-0.0343	-0.0896969	-0.0448927	-0.0592605	0.0123235	-0.0229742	-0.0551351	-0.00156481	0.00482813	-0.0492519	-0.0344896	-0.00316235	-0.0332422	-0.0377967	-0.0562965	-0.0233038	-0.0172906	-0.0289679	0.0275343	0.0217443	0.0294064	0.0357931	0.0329298	0.0235357	0.722444	-0.0099385	0.418976	-0.0205061	0.277239	-0.0273286	0.833123	-0.00455441
Q9ERD7	Tubulin beta-3 chain OS=Mus musculus GN=Tubb3 PE=1 SV=1 - [TBB3_MOUSE]	47.78	1	6	21	2530	47.78	1	6	21	2964	0.0128886	0.0421261	-0.00298258	0.043609	-0.0004677	-0.0204635	-0.0204811	-0.0101927	-0.0221658	0.013854	-0.00977411	-0.0316153	0.039169	-0.00908094	-0.0267125	0.0247708	0.0243157	0.0103966	0.017344	0.00755928	-0.0176132	-0.00917844	0.00112518	0.0198277	0.022882	0.0327818	0.00648131	0.0227405	0.0341059	0.00817073	0.227553	0.0265225	0.825331	0.0064341	0.00340505	-0.0374409	0.693423	-0.00978477
P68368	Tubulin alpha-4A chain OS=Mus musculus GN=Tuba4a PE=1 SV=1 - [TBA4A_MOUSE]	52.9	1	5	22	2423	51.56	1	5	21	2774	-0.00421982	0.0223784	-0.0663142	0.00623885	-0.0471135	-0.0773314	-0.0443372	-0.058825	-0.0439871	0.0215854	-0.0352224	-0.054903	0.0397588	-0.0432619	-0.0104058	-0.0523017	0.00053297	-0.0779658	-0.0160519	-0.039402	-0.0490498	-0.0228467	-0.00463628	-0.0432448	0.0455148	0.0423154	0.00846745	0.0397176	0.04181	0.0400254	0.855025	0.00679479	0.36867	-0.0347657	0.817962	-0.00580492	0.550681	-0.0233501
P16546	Spectrin alpha chain, non-erythrocytic 1 OS=Mus musculus GN=Sptan1 PE=1 SV=4 - [SPTN1_MOUSE]	58.45	2	167	168	2269	60.68	2	165	166	2282	0.0339408	0.0485253	0.00972178	0.0138641	-0.0171686	0.020195	-0.00997101	-0.0198011	0.0036762	0.000146036	0.0135192	0.0203765	0.028469	0.0164482	0.0324356	0.00568618	0.00469134	0.0158808	0.0307293	0.00563018	-0.00869864	0.0113472	0.0257843	0.00875277	0.0196001	0.0199964	0.0117903	0.0102886	0.008325	0.00619305	0.203975	0.0193821	0.182338	-0.0201541	0.0857611	-0.0174514	0.195477	-0.0250991
Q6PIC6	Sodium/potassium-transporting ATPase subunit alpha-3 OS=Mus musculus GN=Atp1a3 PE=1 SV=1 - [AT1A3_MOUSE]	49.65	2	34	55	2097	49.06	2	32	52	2252	-0.00301442	-0.0411817	-0.0431972	-0.0332114	0.0014021	0.0101674	-0.0355968	-0.0318423	-0.0399391	0.00978636	0.0147206	0.0120652	-0.00481699	-0.00131414	0.0214251	0.0022581	0.0203157	0.0178618	-0.0291311	-0.00721395	-0.0357928	0.0121907	0.00509799	0.0134785	0.0226402	0.022937	0.00405197	0.00246951	0.0142478	0.00979433	0.0347598	-0.0413218	0.473852	-0.0123119	0.00129201	-0.0492713	0.304135	0.0219172
Q68FD5	Clathrin heavy chain 1 OS=Mus musculus GN=Cltc PE=1 SV=3 - [CLH1_MOUSE]	51.64	1	84	84	1996	51.94	1	83	83	2155	0.00871972	0.0261851	0.015241	0.015348	-0.0160389	-0.027436	-0.0354734	-0.0307524	-0.00105465	-0.0268536	-0.00232171	0.00447958	0.018237	-0.015898	0.00410676	-0.0269551	-0.00261885	0.00277427	0.0167153	-0.00937564	-0.0224268	-0.00823192	0.00214859	-0.00893323	0.00882553	0.0221566	0.0186587	0.0164815	0.0171515	0.0158387	0.0819231	0.0249472	0.515578	-0.0115242	0.393691	-0.0134936	0.13102	-0.0260909
P05214	Tubulin alpha-3 chain OS=Mus musculus GN=Tuba3a PE=1 SV=1 - [TBA3_MOUSE]	46	1	1	21	1962	44.22	1	1	19	2215	-0.0871622	-0.191435	-0.323348	0.0357485	-0.100363	-0.12852	-0.046456	0.0585213	-0.0920725	-0.132028	-0.131549	-0.0785017	-0.109015	-0.149349	-0.0702682	-0.117017	-0.0631337	-0.0625734	-0.200648	-0.0643782	-0.0266691	-0.114026	-0.109544	-0.080908	0.118362	0.0878478	0.0772222	0.0307659	0.0395429	0.0312724	0.287164	-0.0866223	0.462331	0.0451657	0.322549	0.0542389	0.184574	0.13627
P60710	Actin, cytoplasmic 1 OS=Mus musculus GN=Actb PE=1 SV=1 - [ACTB_MOUSE]	50.93	2	5	21	1960	46.13	2	5	19	2207	-0.0109287	0.00750725	-0.0323734	0.0151538	-0.0193818	-0.0326441	-0.00163312	0.0202141	-0.0326468	-0.0476386	-0.0324732	-0.0286578	0.000279861	0.00482967	-0.00341239	0.00310294	0.0053867	0.0145483	-0.0119316	-0.0122907	-0.00468858	-0.0362565	0.000565715	0.00767932	0.0199592	0.0246754	0.0265626	0.0100401	0.00412846	0.00605732	0.132397	0.0243249	0.423727	-0.0128564	0.475668	-0.0123679	0.985304	-0.000359081
Q62261	Spectrin beta chain, non-erythrocytic 1 OS=Mus musculus GN=Sptbn1 PE=1 SV=2 - [SPTB2_MOUSE]	60.47	2	138	146	1837	61.62	2	137	145	1910	0.00411048	0.0150469	-0.0116013	-0.000571412	-0.0261774	-0.0150457	-0.0139398	-0.0228554	-0.0155314	0.00467024	-0.0129192	0.00486103	0.0125587	0.00218965	0.00513001	-0.0235703	0.000255186	-0.00855602	0.00251868	-0.0139315	-0.0174422	-0.0011293	0.00662611	-0.0106237	0.0133952	0.0128393	0.00475502	0.0102108	0.00534395	0.0120465	0.726602	0.00364798	0.0626151	-0.0205576	0.41341	-0.00681852	0.199437	-0.0164502
P68033	Actin, alpha cardiac muscle 1 OS=Mus musculus GN=Actc1 PE=1 SV=1 - [ACTC_MOUSE]	39.52	3	3	17	1828	39.52	4	3	17	2087	0.0160515	-0.0270299	0.00594331	0.0145368	-0.00690387	-0.0201756	0.00616892	-0.00996752	0.00135772	-0.0361333	0.0324156	0.0837676	-0.027985	-0.0351988	-0.0166203	-0.0401525	-0.00377867	-0.00194072	-0.00167835	-0.0041809	-0.000813627	0.0266833	-0.0266014	-0.0152906	0.0225293	0.0175157	0.00828446	0.0601557	0.00936625	0.0215506	0.487053	-0.0283616	0.12224	0.0224205	0.338526	0.014477	0.886626	-0.00250255
Q9JHU4	Cytoplasmic dynein 1 heavy chain 1 OS=Mus musculus GN=Dync1h1 PE=1 SV=2 - [DYHC1_MOUSE]	50.06	2	227	228	1698	49.18	1	221	222	1631	0.0259336	0.0441731	0.0302199	0.00550223	-0.0156106	-0.00515287	0.0227677	-0.0252543	-0.000663413	0.0145805	0.00736206	0.0141278	0.00690592	0.0314352	0.0302915	0.0216375	0.0226551	0.0138299	0.0334422	-0.00508709	-0.00105001	0.0120235	0.0228775	0.0193741	0.00953717	0.0105566	0.0240133	0.00404322	0.0138436	0.00482835	0.0231402	0.0214188	0.0497075	-0.0279646	0.222165	-0.0204242	0.00937213	-0.0385293
Q9JJZ2	Tubulin alpha-8 chain OS=Mus musculus GN=Tuba8 PE=1 SV=1 - [TBA8_MOUSE]	48.78	1	6	20	1625	45.88	1	5	18	1792	0.0474387	0.063883	0.154103	-0.00657973	-0.10207	0.0337953	-0.0769693	-0.0369529	-0.0165512	-0.122455	0.125597	-0.000450159	-0.0172484	-0.0604309	0.0262943	0.0490726	-0.0130525	0.0112024	0.0884748	-0.0249516	-0.0434911	0.000897067	-0.0171283	0.0157408	0.0574272	0.0697711	0.0307351	0.124031	0.0433627	0.0313102	0.329305	0.0875778	0.876985	-0.00782323	0.0795243	-0.059232	0.095375	-0.113426
Q6PIE5	Sodium/potassium-transporting ATPase subunit alpha-2 OS=Mus musculus GN=Atp1a2 PE=1 SV=1 - [AT1A2_MOUSE]	49.61	1	36	57	1425	51.76	1	34	54	1606	-0.00587353	6.47462e-05	-0.0328298	-0.030642	0.0162765	0.0815975	-0.00697226	0.00777091	0.0300173	-0.0582335	0.00132339	-0.0279011	0.0217764	0.0534848	0.00406457	-0.0354176	-0.0432579	-0.0302757	-0.0128795	0.0224107	0.010272	-0.0282704	0.0264419	-0.0363171	0.0175307	0.0563706	0.0186212	0.0297802	0.0250383	0.0065377	0.483503	0.0153909	0.915325	-0.00403127	0.0149898	0.046589	0.358964	0.0352902
Q8VDN2	Sodium/potassium-transporting ATPase subunit alpha-1 OS=Mus musculus GN=Atp1a1 PE=1 SV=1 - [AT1A1_MOUSE]	47.12	1	36	56	1395	46.43	1	34	53	1452	0.0729769	0.115107	0.0701945	0.00197618	-0.00951124	0.0510793	0.0025361	-0.0159391	0.0182436	-0.0510504	-0.00544865	-0.0405839	0.0564824	-0.00882537	-0.0336529	-0.0272262	0.0111831	-0.0147674	0.0860926	0.0145148	0.00161354	-0.032361	0.00466805	-0.0102702	0.0251652	0.0321825	0.0171101	0.0238871	0.046558	0.0195956	0.00409547	0.118454	0.778175	0.00984671	0.473084	0.0118837	0.0386036	-0.0715779
O08599	Syntaxin-binding protein 1 OS=Mus musculus GN=Stxbp1 PE=1 SV=2 - [STXB1_MOUSE]	59.93	2	41	42	1271	57.58	1	40	41	1422	0.023743	0.0553106	0.0647444	0.0250465	0.00429567	-0.0127514	-0.00945276	0.00181724	-0.0105693	-0.0204396	-0.0056239	-0.0163594	0.0322636	0.0150693	-0.00256211	-0.0097643	-0.016475	-0.00172513	0.0479327	0.00553026	-0.00606828	-0.014141	0.0149236	-0.00932146	0.0214733	0.0189292	0.00685184	0.00765294	0.0174133	0.00738488	0.00919655	0.0620737	0.561375	-0.00939332	0.605771	0.00325318	0.0622641	-0.0424024
Q03265	ATP synthase subunit alpha, mitochondrial OS=Mus musculus GN=Atp5a1 PE=1 SV=1 - [ATPA_MOUSE]	50.99	1	32	32	1256	52.08	1	33	33	1382	-0.00234798	-0.0102842	-0.00274125	0.0117581	-0.0052681	0.000324214	-0.0286469	0.0223399	-0.00281813	0.00712606	0.0382412	0.0306263	0.0479438	0.00376232	-0.00728169	-0.00565862	0.034752	-0.00777481	-0.00512448	0.00227142	-0.00304171	0.0253312	0.0148081	0.00710619	0.00447278	0.00867853	0.0254941	0.0162193	0.0292228	0.0239654	0.0350057	-0.0304556	0.515617	-0.0125367	0.641825	-0.0101479	0.25973	0.0073959
P62259	14-3-3 protein epsilon OS=Mus musculus GN=Ywhae PE=1 SV=1 - [1433E_MOUSE]	65.1	1	18	21	1244	62.35	1	17	20	1446	0.0271778	0.032985	-0.0225955	-0.030006	-0.00717893	0.00384402	-0.00102949	-0.0244977	-0.0287254	-0.0188356	-0.0101375	-0.00722466	-0.00739085	-0.0170035	3.14635e-05	-0.0169606	-0.0252967	-0.0171936	0.0125225	-0.0111136	-0.0180842	-0.0120659	-0.00812096	-0.019817	0.0305513	0.0172646	0.0149203	0.00604093	0.00854092	0.00474704	0.243264	0.0245884	0.801159	-0.00299266	0.857327	0.00173277	0.308175	-0.0236361
P17182	Alpha-enolase OS=Mus musculus GN=Eno1 PE=1 SV=3 - [ENOA_MOUSE]	59.91	1	21	26	1184	60.14	1	20	26	1309	0.0340451	-0.000572576	-0.00897829	-0.00987459	-0.0166611	0.0164923	0.00840289	0.0222785	-0.0228396	0.0185932	0.00484094	0.018413	-0.0108347	0.00630333	0.0222403	-0.0161314	0.013253	0.0100272	0.00816476	-0.00334781	0.00261391	0.0139491	0.00590297	0.00238293	0.0228037	0.0175139	0.0231094	0.00788838	0.0165411	0.0161148	0.699297	-0.0057843	0.542365	-0.00925078	0.98935	0.000230983	0.526161	-0.0115126
P56480	ATP synthase subunit beta, mitochondrial OS=Mus musculus GN=Atp5b PE=1 SV=2 - [ATPB_MOUSE]	44.61	1	20	20	1181	47.64	1	21	21	1326	-0.0341334	-0.0350436	-0.00993301	-0.0066358	-0.0433134	-0.0298595	-0.0484526	-0.0235643	-0.027879	-0.0139448	0.0157768	0.00680014	0.0115743	-0.0135856	-0.0100167	-0.0381891	0.0193315	-0.0148251	-0.02637	-0.0266029	-0.0332987	0.00287738	-0.00400934	-0.0112276	0.0142421	0.0185544	0.0132998	0.0152441	0.0136133	0.0289286	0.0721177	-0.0292474	0.164259	-0.0225936	0.296123	-0.0220711	0.987067	-0.000232886
P52480	Pyruvate kinase PKM OS=Mus musculus GN=Pkm PE=1 SV=4 - [KPYM_MOUSE]	54.43	1	31	31	1180	55.56	1	32	32	1370	-0.0107517	-0.0350258	-0.029017	0.00476418	-0.0286641	-0.0145714	-0.0147278	-0.00183074	-0.0261155	-0.0046227	-0.0047438	0.0088387	0.00915014	-0.00588687	0.0369837	-0.0030568	0.00121869	-0.0375331	-0.0249315	-0.0128238	-0.0142247	-0.000175931	0.0134157	-0.0131237	0.0126422	0.0167825	0.0121502	0.00780714	0.0217513	0.0212469	0.0447542	-0.0247556	0.173415	-0.0262394	0.94164	-0.00110097	0.374723	0.0121077
P63017	Heat shock cognate 71 kDa protein OS=Mus musculus GN=Hspa8 PE=1 SV=1 - [HSP7C_MOUSE]	50.93	1	24	38	1151	50.77	1	24	37	1261	0.0431293	0.0399741	0.0330591	0.00321475	0.0110371	0.0113136	0.0232263	-0.0197192	-0.00666921	0.0320981	0.00613318	0.0195129	0.0286928	0.0335601	0.0314907	0.011537	0.0184816	-0.00539895	0.0387208	0.00852182	-0.00105403	0.0192481	0.0312478	0.00820656	0.00515075	0.00459814	0.0220165	0.0129845	0.00244272	0.0122837	0.0731963	0.0194728	0.00164071	-0.022726	0.559221	-0.00926058	0.00162797	-0.030199
Q9QXS1	Plectin OS=Mus musculus GN=Plec PE=1 SV=2 - [PLEC_MOUSE]	52.21	2	248	251	1121	50.8	1	233	236	1106	0.0279776	0.0602565	0.00144652	0.00258734	-0.00820391	-0.012351	0.0170212	-0.0172144	0.00250442	0.00536032	0.0106276	0.00153894	0.0552933	-0.0115639	0.0321591	-0.00310643	0.0430719	0.00973531	0.0298935	-0.00598918	0.000770388	0.0058423	0.0252962	0.0165669	0.0294518	0.00771149	0.0171835	0.00456348	0.0339529	0.0238351	0.234719	0.0240512	0.194614	-0.0312853	0.404486	-0.0157965	0.110763	-0.0358827
O08553	Dihydropyrimidinase-related protein 2 OS=Mus musculus GN=Dpysl2 PE=1 SV=2 - [DPYL2_MOUSE]	55.94	1	21	26	1119	60.14	1	22	28	1321	0.0208872	0.00517451	-0.0100875	-0.00906338	-0.037207	-0.0782006	-0.0399277	-0.0241657	-0.0363799	0.03482	-0.00370805	0.0301705	0.0139085	-0.0136208	-0.0088253	-0.0115611	-0.00309348	-0.0321816	0.00532475	-0.0414903	-0.0334911	0.0204275	-0.00284585	-0.0156121	0.0154879	0.0347671	0.00826855	0.0210309	0.0147065	0.0149612	0.37324	-0.0151027	0.150891	-0.0386445	0.144281	-0.017879	0.100159	-0.0468151
P63101	14-3-3 protein zeta/delta OS=Mus musculus GN=Ywhaz PE=1 SV=1 - [1433Z_MOUSE]	57.55	1	10	18	1117	65.31	1	11	19	1455	0.0369418	0.0258534	0.0347272	-0.0167634	-0.00619348	0.00617954	0.0242738	-0.00702157	-0.0171665	0.0401966	0.038889	0.0295059	0.0222693	0.00392144	-0.00113543	0.00408094	0.00843622	0.0317296	0.0325075	-0.00559244	2.85708e-05	0.0361972	0.00835177	0.0147489	0.00586801	0.0114833	0.021601	0.00583159	0.0123153	0.0148661	0.482931	-0.00368971	0.224785	-0.0139442	0.385949	-0.0147204	0.00689912	-0.0380999
P39053	Dynamin-1 OS=Mus musculus GN=Dnm1 PE=1 SV=2 - [DYN1_MOUSE]	51.33	1	39	56	1054	52.83	1	40	58	1188	0.0329929	0.0315358	-0.000998377	0.0204602	-0.0242633	-0.0342923	-0.00953561	-0.0259052	-0.00521736	-0.0251644	-0.000717366	-0.00576632	0.0572158	0.0143693	0.0046833	-0.023315	0.00803874	-0.0209198	0.0211768	-0.0126985	-0.0135527	-0.0105494	0.0254228	-0.0120654	0.0192181	0.0291508	0.0109133	0.0129063	0.0279562	0.0174518	0.0765086	0.0317261	0.177435	-0.0381212	0.906434	-0.00148738	0.168168	-0.0338752
P46460	Vesicle-fusing ATPase OS=Mus musculus GN=Nsf PE=1 SV=2 - [NSF_MOUSE]	59.68	1	50	51	996	60.48	1	50	51	1073	0.00685692	0.0308089	-0.0123942	0.00881788	-0.00796777	-0.0285476	-0.00619671	-0.0175681	-0.0232153	0.0059811	0.00307879	0.0361815	-0.00740057	-3.54322e-06	-0.00414435	-0.0217195	0.0142841	0.00944985	0.00842388	-0.00923249	-0.01566	0.0150804	-0.00384949	0.000671484	0.0216441	0.0187148	0.00866827	0.0183315	0.00370732	0.0195412	0.705195	-0.00665657	0.650638	-0.005383	0.256333	-0.0163315	0.345369	-0.0176564
Q04447	Creatine kinase B-type OS=Mus musculus GN=Ckb PE=1 SV=1 - [KCRB_MOUSE]	44.36	1	16	17	940	44.36	1	16	17	1018	-0.0217552	-0.0369421	-0.0509674	0.0186804	-0.0410071	-0.00983809	-0.0458087	-0.0242522	-0.0210334	-0.0590735	-0.0133013	-0.0514388	0.0174438	-0.0339914	-0.0206777	0.00209137	-0.00742081	-0.0352831	-0.0365549	-0.0107216	-0.0303648	-0.0412712	-0.0124084	-0.0135375	0.01461	0.0298536	0.0134713	0.0245216	0.0266961	0.0194235	0.788946	0.0047163	0.945347	0.0016868	0.285082	-0.0168273	0.249458	0.0258332
A2AQ07	Tubulin beta-1 chain OS=Mus musculus GN=Tubb1 PE=1 SV=1 - [TBB1_MOUSE]	11.09	1	1	7	937	11.09	1	1	7	1079	0.125772	0.0798182	-0.142631	0.0426938	0.0961182	-0.124073	-0.0239789	0.244574	-0.0847132	0.136667	0.0931503	-0.111638	0.191036	-0.174307	0.00714584	-0.0396714	0.0682662	0.0811224	0.0209864	0.004913	0.045294	0.0393933	0.00795841	0.0365724	0.143547	0.114855	0.175233	0.132594	0.182673	0.0663412	0.878312	-0.0184069	0.981668	-0.00304542	0.939615	0.00872154	0.886963	-0.0160734
Q9QYR6	Microtubule-associated protein 1A OS=Mus musculus GN=Map1a PE=1 SV=2 - [MAP1A_MOUSE]	32.17	1	91	93	903	31.74	1	93	95	897	0.0352261	0.07624	-0.00953363	-0.0403557	-0.0362016	0.0187568	0.0190285	-0.0501441	0.0180159	0.0259652	0.0465079	0.00477383	-0.0417227	-0.0229689	-0.00844788	-0.0023889	0.0494309	0.0199918	0.0339775	-0.0192668	-0.00436656	0.025749	-0.0243798	0.0223446	0.0429004	0.0329949	0.0396478	0.0208679	0.0166822	0.0259899	0.780011	0.00822849	0.822467	0.00511304	0.384367	-0.0267112	0.163589	-0.0532443
P16330	2',3'-cyclic-nucleotide 3'-phosphodiesterase OS=Mus musculus GN=Cnp PE=1 SV=3 - [CN37_MOUSE]	50	2	30	32	892	49.29	1	28	31	952	0.0163563	-0.101157	-0.0693892	0.0132534	-0.0187174	-0.00823249	-0.0975262	-0.0429613	0.014453	0.098581	0.0872461	-0.0245327	0.0524546	0.0615653	0.0222701	0.0148639	0.0620537	-0.0267784	-0.0513965	-0.00456551	-0.0420115	0.0537648	0.04543	0.0167131	0.0607875	0.0162978	0.0559956	0.0680441	0.0205678	0.0444449	0.116611	-0.105161	0.0299383	-0.0499955	0.227884	-0.0587245	0.266936	0.046831
P07901	Heat shock protein HSP 90-alpha OS=Mus musculus GN=Hsp90aa1 PE=1 SV=4 - [HS90A_MOUSE]	49.8	2	28	45	891	51.02	1	31	50	942	-0.000130164	0.0389127	0.0234791	-0.0569305	-0.0143554	0.0379847	0.0627492	-0.0537966	-0.0388371	0.00297227	-0.0127234	0.0443028	0.000839032	0.0615765	0.0837834	-0.0305303	-0.0288257	-0.00466861	0.0207539	-0.0111004	-0.0099615	0.0115172	0.048733	-0.0213415	0.0196636	0.0475413	0.063412	0.0294577	0.0429378	0.0144643	0.674891	0.00923664	0.181027	-0.0598334	0.776957	0.01138	0.343923	-0.0318543
P05064	Fructose-bisphosphate aldolase A OS=Mus musculus GN=Aldoa PE=1 SV=2 - [ALDOA_MOUSE]	51.37	1	21	26	876	47.53	1	21	26	948	0.0379909	0.0359119	-0.0618216	0.00216354	-0.00237756	-0.0250441	0.0149743	0.0168965	-0.0304272	0.0271108	0.00417505	0.0115684	0.00706754	-0.0220563	0.00655392	0.0322291	0.0227546	0.0622866	0.00402707	-0.00841937	0.000481183	0.0142847	-0.00281161	0.0390901	0.0570361	0.0145754	0.0267847	0.0117067	0.0166684	0.0206398	0.775479	-0.0102576	0.683559	-0.00560776	0.119124	-0.0386089	0.732762	-0.0124464
Q99KC8	von Willebrand factor A domain-containing protein 5A OS=Mus musculus GN=Vwa5a PE=1 SV=2 - [VMA5A_MOUSE]	22.82	1	18	18	41	20.93	1	15	15	36	-0.039173	-0.104682	-0.0951504	0.103273	0.0663261	-0.0085868	0.0750361	0.360641	0.19398	0.00486901	-0.0795188	-0.0410893	-0.0455983	-0.0271969	0.00198598	0.0349678	-0.0566339	-0.0346924	-0.0796684	0.0536708	0.209886	-0.0385797	-0.0236031	-0.0187862	0.0353924	0.0569937	0.143466	0.0422499	0.0239949	0.0478275	0.266182	-0.0410887	0.0964153	0.0772739	0.0588587	0.228672	0.0262346	0.133339
P02089	Hemoglobin subunit beta-2 OS=Mus musculus GN=Hbb-b2 PE=1 SV=2 - [HBB2_MOUSE]	89.8	1	6	12	677	89.8	1	6	12	688	-1.32338	-1.32172	-1.21553	-0.0722732	-1.28989	-1.19041	-1.15467	-1.15593	-1.33568	1.07994	0.257491	1.20265	0.93119	-0.103559	0.296317	0.405323	0.348912	0.534074	-1.28688	-0.850856	-1.21543	0.846693	0.374649	0.429436	0.0617926	0.676105	0.104142	0.513939	0.521803	0.0949071	0.00203619	-2.13357	0.0678185	-1.22551	3.53178e-05	-1.64486	0.328326	0.436019
P11499	Heat shock protein HSP 90-beta OS=Mus musculus GN=Hsp90ab1 PE=1 SV=3 - [HS90B_MOUSE]	54.56	2	26	45	837	55.39	1	27	48	873	-0.0148047	0.0583817	0.00720515	-0.0606085	-0.00146168	0.0228687	0.0711547	-0.0536901	-0.0482191	-0.00295518	-0.0606633	0.041484	0.0138419	0.0693665	0.0771744	-0.0521142	-0.00541612	0.0672601	0.0169274	-0.0130671	-0.0102515	-0.00737815	0.0534609	0.00324328	0.0375493	0.0429316	0.0705529	0.0512171	0.0345325	0.0601564	0.543647	0.0243056	0.104662	-0.0665281	0.813391	-0.0134948	0.413891	-0.0299945
P50516	V-type proton ATPase catalytic subunit A OS=Mus musculus GN=Atp6v1a PE=1 SV=2 - [VATA_MOUSE]	52.67	1	34	34	836	54.46	1	37	37	946	0.031331	0.0241922	0.000132736	0.019313	-0.00382626	-0.0355424	0.00642465	0.00338315	-0.039324	0.0103186	-0.00540065	0.00712242	0.00965058	-0.0269212	-0.0341892	-5.29314e-05	-0.00799852	-0.00140329	0.018552	-0.00668521	-0.00983874	0.00401346	-0.0171532	-0.00315158	0.016346	0.0275393	0.0255802	0.00830802	0.0234955	0.00425153	0.241601	0.0145385	0.642777	0.010468	0.678234	-0.00668716	0.244007	-0.0252372
Q8BFZ3	Beta-actin-like protein 2 OS=Mus musculus GN=Actbl2 PE=1 SV=1 - [ACTBL_MOUSE]	23.67	1	2	12	828	#N/A	#N/A	#N/A	#N/A	#N/A	#N/A	#N/A	-0.310678	#N/A	#N/A	-0.266294	#N/A	#N/A	-0.257529	#N/A	-0.249863	0.106973	#N/A	-0.055582	0.23073	#N/A	-0.019765	0.0657138	#N/A	#N/A	#N/A	#N/A	#N/A	#N/A	#N/A	#N/A	#N/A	#N/A	#N/A	#N/A	#N/A	#N/A	#N/A	#N/A	#N/A	#N/A	#N/A	#N/A
P08553	Neurofilament medium polypeptide OS=Mus musculus GN=Nefm PE=1 SV=4 - [NFM_MOUSE]	55.19	1	45	50	817	52.71	1	43	48	900	-0.0146251	-0.0193794	-0.0809031	0.000568049	0.0142918	0.00600299	-0.0351581	-0.0154034	-0.00814323	0.0171913	0.0578325	-0.0535538	0.114002	0.0471592	0.0612463	-0.0216462	0.0591679	-0.00287527	-0.0383026	0.00695429	-0.0195683	0.00715669	0.0741357	0.0115488	0.0369697	0.00691117	0.0139807	0.0563671	0.0352361	0.0422939	0.307656	-0.0454592	0.0316561	-0.0671814	0.292915	-0.0311171	0.10552	0.0452568
P17710	Hexokinase-1 OS=Mus musculus GN=Hk1 PE=1 SV=3 - [HXK1_MOUSE]	45.38	1	39	47	817	47.33	1	42	47	902	0.0184625	0.0234357	0.0141211	0.00620708	-0.00657079	-0.00576311	0.0167694	0.0014106	-0.0127461	0.0355534	0.0551974	0.0352942	0.0136522	0.000959714	-0.00821484	-0.00962839	0.00783922	0.0051547	0.0186731	-0.00204227	0.00181129	0.042015	0.00213235	0.00112184	0.00466088	0.00715555	0.0147618	0.011417	0.0109806	0.00940624	0.0305443	-0.0233419	0.610528	-0.00417463	0.948883	0.000689448	0.0136784	-0.0207154
Q61879	Myosin-10 OS=Mus musculus GN=Myh10 PE=1 SV=2 - [MYH10_MOUSE]	52.83	2	100	125	811	51.97	4	94	121	812	-0.00289255	0.0372522	-0.0260682	-0.00312777	-0.0315116	-0.00527862	0.0172173	-0.0269969	-0.000705264	-0.0270712	0.00624711	0.0402958	0.00783564	-0.0127226	0.0179574	-0.0249271	0.0275257	0.0157069	0.00276381	-0.013306	-0.00349496	0.00649057	0.00435682	0.00610184	0.0320369	0.0158032	0.0222387	0.0336842	0.015633	0.0275139	0.896274	-0.00372676	0.240764	-0.0176628	0.662933	-0.00959681	0.479407	-0.0160698
P14094	Sodium/potassium-transporting ATPase subunit beta-1 OS=Mus musculus GN=Atp1b1 PE=1 SV=1 - [AT1B1_MOUSE]	42.11	1	14	14	811	42.11	1	13	13	921	0.0258123	0.030392	-0.0212065	-0.0223004	0.0126057	-0.0159118	-0.0427607	-0.0396278	-0.048985	0.00972718	0.0255288	-0.0105125	0.0392759	-0.0371151	-0.0108495	-0.0184158	0.0168738	-0.0266445	0.0116659	-0.00853548	-0.0437912	0.00824782	-0.00289626	-0.00939549	0.0285603	0.0185854	0.00476292	0.0180661	0.0388116	0.023119	0.869444	0.0034181	0.831568	-0.00563923	0.0650867	-0.0343957	0.362529	-0.0202014
Q99KI0	Aconitate hydratase, mitochondrial OS=Mus musculus GN=Aco2 PE=1 SV=1 - [ACON_MOUSE]	42.82	1	34	34	807	42.44	1	33	33	895	-0.00629716	-0.0479534	-0.0225116	-0.0265018	-0.00340933	-0.0122954	-0.0104425	-0.0252691	-0.0287914	-0.00768821	0.0233467	0.0022859	0.00862706	-0.00376276	0.00938064	-0.022101	0.0259248	0.0114728	-0.0255874	-0.0140688	-0.021501	0.00598146	0.00474831	0.00509885	0.0209978	0.0116479	0.00973752	0.0158441	0.00738043	0.0246392	0.106183	-0.0315689	0.0773594	-0.0188171	0.157022	-0.0265998	0.452768	0.0115186
Q7TPR4	Alpha-actinin-1 OS=Mus musculus GN=Actn1 PE=1 SV=1 - [ACTN1_MOUSE]	59.87	2	28	53	782	59.19	2	29	53	761	-0.0353068	0.028807	-0.0434546	-0.00724392	-0.0249242	-0.0517092	-0.0224683	-0.0491663	-0.0225479	-0.0203009	0.00371275	0.0336064	0.108571	0.00734953	0.039873	0.0169098	0.0315531	0.0113269	-0.0166515	-0.0279591	-0.0313941	0.00567273	0.0519313	0.0199299	0.0395784	0.0223875	0.0153912	0.027007	0.051677	0.0104458	0.464922	-0.0223242	0.0699152	-0.0798904	0.00878168	-0.0513241	0.688867	-0.0113076
P07724	Serum albumin OS=Mus musculus GN=Alb PE=1 SV=3 - [ALBU_MOUSE]	63.16	1	41	41	774	62.66	1	40	40	745	-0.275646	0.19588	0.0020125	-0.132625	-0.082997	-0.00993728	-0.0772085	0.048866	-0.0838469	-1.89908e-05	0.00485148	0.185746	-0.0512906	-0.0370406	-0.0581503	0.33718	0.218877	0.0399859	-0.025918	-0.0751865	-0.0373964	0.0635262	-0.0488271	0.198681	0.237001	0.0617157	0.0747792	0.105874	0.0107683	0.149623	0.582758	-0.0894442	0.506522	-0.0263593	0.0708598	-0.236077	0.745073	-0.0492685
P17183	Gamma-enolase OS=Mus musculus GN=Eno2 PE=1 SV=2 - [ENOG_MOUSE]	51.38	1	13	18	768	54.15	2	14	20	863	-0.0146867	-0.0586019	-0.0442422	-0.0206278	-0.0278511	-0.0641022	-0.0612138	-0.0552087	-0.0618502	-0.00576378	-0.0432334	-0.0253853	0.0276181	-0.047209	-0.0387803	-0.0355316	-0.0224013	-0.0239447	-0.039177	-0.037527	-0.0594242	-0.0247942	-0.0194571	-0.0272925	0.0223915	0.0232964	0.0036646	0.0187418	0.0409855	0.00717684	0.441654	-0.0143828	0.543074	-0.01807	0.00230548	-0.0321317	0.933777	0.00164992
P60202	Myelin proteolipid protein OS=Mus musculus GN=Plp1 PE=1 SV=2 - [MYPR_MOUSE]	32.85	1	10	10	768	32.85	1	10	10	811	-0.0556711	-0.119095	-0.0350571	0.0138288	-0.0792059	-0.100887	-0.18265	-0.163195	-0.121556	0.239382	0.190412	0.049655	0.121197	0.0585493	0.0561175	0.0572354	0.096901	-0.0231322	-0.0699411	-0.0554215	-0.1558	0.159817	0.0786212	0.0436681	0.0437986	0.0609444	0.031211	0.0984946	0.0368916	0.0611559	0.0209858	-0.229758	0.0311119	-0.134043	0.00732369	-0.199468	0.754393	0.0145196
P18872	Guanine nucleotide-binding protein G(o) subunit alpha OS=Mus musculus GN=Gnao1 PE=1 SV=3 - [GNAO_MOUSE]	55.08	1	18	20	754	55.08	1	18	20	866	0.0524616	0.063069	0.0159745	0.0316611	-0.00256233	-0.0167307	-0.0420581	0.0127283	-0.00865727	-0.0305451	-0.01182	0.0195035	0.0317659	0.00683884	-0.0225096	-0.00600503	-0.000203235	-0.0131355	0.043835	0.00412268	-0.0126624	-0.00762057	0.00536502	-0.00644791	0.024704	0.0248789	0.0276119	0.0252872	0.0271678	0.00647748	0.065282	0.0514556	0.956222	-0.00124233	0.72359	-0.00621447	0.121296	-0.0397124
Q9DBG3	AP-2 complex subunit beta OS=Mus musculus GN=Ap2b1 PE=1 SV=1 - [AP2B1_MOUSE]	41.94	1	20	46	749	41.2	1	19	45	720	0.0370548	0.0989832	0.000636276	0.0584731	-0.012826	0.00125868	-0.00675385	-0.0298791	-0.0387608	0.00655045	0.021365	0.0411142	0.0502902	0.00682375	0.0296462	-0.00522787	-0.00144751	-0.00872852	0.0455581	0.0156353	-0.0251313	0.0230099	0.0289201	-0.00513463	0.0497218	0.0377612	0.0165233	0.0173405	0.0217423	0.0036414	0.499479	0.0225482	0.625387	-0.0132848	0.110061	-0.0199966	0.453149	-0.0299229
P48962	ADP/ATP translocase 1 OS=Mus musculus GN=Slc25a4 PE=1 SV=4 - [ADT1_MOUSE]	57.72	1	10	21	735	57.72	1	10	21	771	0.00212767	0.0101554	0.0327527	0.0398437	-0.0175039	0.0265373	0.0126247	-0.0432197	0.020608	-0.00276392	0.0164575	0.0406003	0.0557696	0.0637352	0.0526267	0.0409454	0.0219576	0.018005	0.0150119	0.0162923	-0.00332899	0.018098	0.0573771	0.0269693	0.0158796	0.0300151	0.0347762	0.0217286	0.00572609	0.0122639	0.852253	-0.00308605	0.0803543	-0.0410848	0.227786	-0.0302983	0.95106	0.00128043
P46096	Synaptotagmin-1 OS=Mus musculus GN=Syt1 PE=1 SV=1 - [SYT1_MOUSE]	42.28	1	13	22	715	44.89	1	14	22	770	0.00151948	0.0501288	0.0529761	-0.0111931	-0.0106166	0.00584558	-0.0114526	-0.045431	0.0251215	-0.0516669	0.00371487	0.00243034	0.00836708	-0.00717947	-0.00911934	-0.0760763	0.00911634	0.0260255	0.0348748	-0.0053214	-0.0105874	-0.0151739	-0.00264391	-0.0136448	0.0289216	0.00967518	0.0352842	0.0316104	0.009585	0.0547243	0.113075	0.0500487	0.750599	-0.00267749	0.939086	0.00305746	0.0845152	-0.0401962
P08551	Neurofilament light polypeptide OS=Mus musculus GN=Nefl PE=1 SV=5 - [NFL_MOUSE]	45.67	1	26	30	706	46.78	1	27	31	789	-0.0104975	-0.0726258	-0.0818411	-0.00261111	0.0145865	-0.0170171	-0.0687638	-0.0305974	-0.0354058	0.0358404	0.0177051	-0.0761988	0.119167	0.00290424	0.0283984	-0.0132516	0.0585467	-0.0573971	-0.0549881	-0.00168056	-0.0449223	-0.00755111	0.0501565	-0.00403404	0.0388045	0.0158223	0.0207868	0.0601382	0.061109	0.0585189	0.314957	-0.047437	0.227996	-0.0518371	0.317763	-0.0408883	0.0923142	0.0533076
Q9CQV8	14-3-3 protein beta/alpha OS=Mus musculus GN=Ywhab PE=1 SV=3 - [1433B_MOUSE]	46.34	1	5	12	701	54.07	1	5	13	1018	-0.0487149	0.0841259	0.0229827	-0.0452062	-0.138082	0.00635391	0.0626472	-0.0272349	0.0272864	-0.0692388	-0.048016	0.00343768	0.0159025	0.057817	-0.00273235	-0.0265432	0.00209873	0.0522124	0.0194646	-0.058978	0.0208996	-0.037939	0.0236624	0.00925598	0.0664903	0.0731961	0.0452802	0.0373714	0.0310116	0.0398626	0.26235	0.0574036	0.146137	-0.0826404	0.754946	0.0116436	0.241419	-0.0784426
P62204	Calmodulin OS=Mus musculus GN=Calm1 PE=1 SV=2 - [CALM_MOUSE]	36.91	1	10	10	694	36.91	1	10	10	840	0.0270453	0.0485997	0.0266018	0.00227787	0.0342851	0.0976144	0.0500226	-0.00472933	0.00382899	-0.0472962	-0.00887404	-0.0817546	0.0783422	-0.00484344	0.0155367	-0.00359597	0.0568587	0.000480657	0.0340823	0.0447258	0.0163741	-0.0459749	0.0296785	0.0179145	0.0125744	0.0485182	0.029453	0.0364583	0.0433584	0.0337882	0.0228496	0.0800572	0.70923	0.0150473	0.955391	-0.00154037	0.73165	0.0106435
P61982	14-3-3 protein gamma OS=Mus musculus GN=Ywhag PE=1 SV=2 - [1433G_MOUSE]	41.7	2	7	13	694	51.82	2	8	15	886	0.03007	0.0576921	0.0262526	-0.0668103	0.0452049	0.0398107	0.0234172	0.031509	0.0146731	-0.0486792	-0.0146215	-0.0193801	-0.0346271	0.000629578	0.0297637	0.020819	-0.0143267	0.0456585	0.0380049	0.0060684	0.0231998	-0.0275603	-0.00141128	0.0173836	0.0171561	0.0631724	0.00842007	0.0184437	0.0322439	0.0301398	0.0107536	0.0655652	0.86395	0.00747968	0.763639	0.00581619	0.44568	-0.0319365
P68254	14-3-3 protein theta OS=Mus musculus GN=Ywhaq PE=1 SV=1 - [1433T_MOUSE]	57.14	1	13	19	689	54.69	1	13	19	925	0.0580583	0.0695351	0.0160698	0.0310319	0.0395897	0.0687141	0.0187439	0.00607019	0.0232579	0.0461914	0.0581846	0.0648985	0.0384468	0.023673	0.0222864	0.014985	-0.036862	0.00920304	0.0478877	0.0464453	0.016024	0.0564248	0.0281354	-0.00422465	0.0281463	0.0197544	0.00891083	0.00947688	0.0089568	0.0284122	0.644693	-0.0085371	0.217523	0.0183099	0.304159	0.0202486	0.945567	-0.00144247
P16858	Glyceraldehyde-3-phosphate dehydrogenase OS=Mus musculus GN=Gapdh PE=1 SV=2 - [G3P_MOUSE]	43.24	1	16	16	684	45.05	1	17	17	749	0.0114366	0.0207082	0.0522763	0.0515846	0.0266715	0.0930241	0.0211224	0.0769149	0.0554081	0.0486466	0.0677815	0.0485619	0.0721558	0.101238	0.0907879	0.0957423	0.0786181	0.00935396	0.0281404	0.0570934	0.0511485	0.0549967	0.0880607	0.0612381	0.0214102	0.0335176	0.0281391	0.0110721	0.0147318	0.0457415	0.125837	-0.0268563	0.216784	-0.0309673	0.761181	-0.0100896	0.275882	0.028953
O88935	Synapsin-1 OS=Mus musculus GN=Syn1 PE=1 SV=2 - [SYN1_MOUSE]	28.05	1	17	19	679	26.63	1	16	18	1040	0.000342071	0.0829344	0.0531952	-0.0242043	-0.0327177	0.0118525	-0.0478347	-0.0415319	-0.0465464	-0.0394288	0.0247449	0.0312151	0.0291566	0.00432542	-0.0104263	-0.0247701	-0.0536586	-0.0219431	0.0454906	-0.0150231	-0.0453043	0.00551044	0.00768523	-0.0334573	0.0418318	0.023661	0.00332994	0.0390527	0.0200042	0.0175519	0.292881	0.0399801	0.273119	-0.0227084	0.314737	-0.011847	0.0946508	-0.0605137
Q00897	Alpha-1-antitrypsin 1-4 OS=Mus musculus GN=Serpina1d PE=2 SV=1 - [A1AT4_MOUSE]	26.63	1	2	11	65	28.09	1	2	13	54	-0.810479	-0.235409	-0.532374	-0.012501	-0.120588	-0.382118	-0.191125	-0.350503	-0.761525	-0.193833	-0.273829	0.183752	0.00347492	0.0246962	0.442268	0.432427	0.652917	0.0404789	-0.526087	-0.171736	-0.434384	-0.0946366	0.156813	0.375274	0.287587	0.190043	0.294306	0.244387	0.247439	0.310193	0.118787	-0.431451	0.142226	-0.328549	0.0305099	-0.809659	0.149594	0.354352
P50396	Rab GDP dissociation inhibitor alpha OS=Mus musculus GN=Gdi1 PE=1 SV=3 - [GDIA_MOUSE]	68.01	1	24	30	673	63.53	1	22	28	698	-0.0220405	-0.0401404	-0.0235251	-0.00669747	-0.036643	-0.0371846	-0.0160048	-0.045391	-0.045051	0.00109546	-0.00548702	-0.0318976	-0.0273877	0.000495045	-0.034517	-0.00641699	-0.0279162	-0.0370026	-0.0285687	-0.0268417	-0.0354823	-0.0120964	-0.0204699	-0.0237786	0.0100489	0.0174475	0.0168688	0.0174613	0.0185028	0.015707	0.229666	-0.0164723	0.686698	-0.00637184	0.428804	-0.0117037	0.889087	0.00172698
P08249	Malate dehydrogenase, mitochondrial OS=Mus musculus GN=Mdh2 PE=1 SV=3 - [MDHM_MOUSE]	61.24	1	19	19	672	60.95	1	18	18	718	0.00260288	0.00129934	0.023738	0.0187582	-0.0172664	-0.0019566	-0.0513484	-0.0126619	0.0149923	0.0537047	0.0678776	0.0737123	0.0496363	0.0356447	0.0320525	-0.00231515	0.0542756	0.0349839	0.00921341	-0.000154918	-0.0163393	0.0650982	0.0391112	0.0289814	0.0125955	0.0180797	0.0333229	0.0102893	0.00929033	0.0287689	0.00399967	-0.0558848	0.0286796	-0.0392661	0.149146	-0.0453208	0.502338	-0.00936833
Q99104	Unconventional myosin-Va OS=Mus musculus GN=Myo5a PE=1 SV=2 - [MYO5A_MOUSE]	46.57	1	99	99	667	46.3	1	99	99	642	0.0301873	0.0483347	0.0422446	0.00691439	-0.0140651	-0.0150446	0.0147444	-0.0309287	0.00548681	0.0239013	0.0291041	0.032983	0.00448217	0.0130892	0.0298143	-0.00449149	0.0195592	0.0426465	0.0402555	-0.00739846	-0.00356581	0.0286628	0.0157952	0.0192381	0.00923573	0.012405	0.0241448	0.00455687	0.012881	0.0235707	0.123004	0.0115927	0.0879948	-0.0231937	0.306755	-0.0228039	0.00593733	-0.047654
P11798	Calcium/calmodulin-dependent protein kinase type II subunit alpha OS=Mus musculus GN=Camk2a PE=1 SV=2 - [KCC2A_MOUSE]	39.75	1	14	22	654	39.75	1	13	21	663	0.119533	0.152339	0.0525356	0.0577439	0.00936515	0.0276391	-0.00275599	0.0215685	0.0211318	0.0313252	0.0502388	0.0460204	-0.0378171	0.0527813	-0.0677668	-0.0514571	-0.0293132	0.0576102	0.108136	0.0315827	0.0133148	0.0425282	-0.0176009	-0.00772002	0.0508683	0.0244293	0.0139194	0.00992866	0.0627653	0.0576508	0.0934261	0.0656076	0.274604	0.0491836	0.57223	0.0210348	0.0785415	-0.0765531
P51881	ADP/ATP translocase 2 OS=Mus musculus GN=Slc25a5 PE=1 SV=3 - [ADT2_MOUSE]	53.02	1	9	20	636	52.68	1	8	19	646	0.0173944	0.00622471	0.0268107	0.0203836	-0.00667255	-0.00572567	-0.0224567	-0.0584503	-0.0432196	0.0164428	0.0127327	0.0151199	0.0815976	0.0185806	0.0152553	0.0143752	0.0178545	-0.0093238	0.0168099	0.00266178	-0.0413755	0.0147651	0.0384778	0.00763531	0.0103054	0.0153548	0.0180675	0.00188033	0.0373798	0.0147897	0.752293	0.00204481	0.199548	-0.0358161	0.0220486	-0.0490108	0.255747	-0.0141482
P14873	Microtubule-associated protein 1B OS=Mus musculus GN=Map1b PE=1 SV=2 - [MAP1B_MOUSE]	34.54	1	84	86	632	34.17	1	81	83	615	0.0296497	0.0346779	-0.0442832	-0.0424518	0.0221555	0.023355	0.0232618	-0.0142766	-0.0457403	0.027233	0.0168277	0.0303902	-0.036777	0.00338794	0.0223794	0.00338531	-0.0216748	0.0103003	0.00668148	0.00101954	-0.0122517	0.024817	-0.00366989	-0.00266307	0.0442082	0.0376521	0.0345456	0.00709669	0.0302031	0.0168238	0.521627	-0.0181355	0.874535	0.00468943	0.687859	-0.00958862	0.874087	-0.00566194
P17426	AP-2 complex subunit alpha-1 OS=Mus musculus GN=Ap2a1 PE=1 SV=1 - [AP2A1_MOUSE]	48.72	1	37	50	627	47.08	1	35	47	608	0.0367612	0.0744814	0.0299805	0.0214293	0.00570769	0.0165166	-0.0382476	-0.00246199	0.0161049	-0.00946294	0.0332789	0.00972751	0.0312287	0.019845	0.0423254	-0.000540999	0.00744154	0.00961906	0.0470743	0.0145512	-0.00820156	0.0111812	0.031133	0.00550653	0.0239761	0.00804295	0.0276271	0.021408	0.0112405	0.00534929	0.125217	0.0358932	0.10627	-0.0165818	0.446317	-0.0137081	0.0898595	-0.0325232
P46660	Alpha-internexin OS=Mus musculus GN=Ina PE=1 SV=3 - [AINX_MOUSE]	56.49	1	29	34	621	58.08	1	29	34	613	0.00654664	-0.0676089	-0.0886046	-0.0404884	-0.0746885	-0.0767067	-0.0753669	-0.0580498	-0.0289292	0.0538423	0.104136	-0.0496584	0.132481	-0.00365648	0.035304	0.0838045	0.0771842	-0.0327679	-0.0498889	-0.0639612	-0.0541153	0.0361066	0.0547095	0.0427403	0.0499894	0.0203531	0.0234675	0.0784161	0.0701126	0.0654757	0.184482	-0.0859956	0.0480525	-0.118671	0.0734025	-0.0968556	0.674969	-0.0140723
Q8C8R3	Ankyrin-2 OS=Mus musculus GN=Ank2 PE=1 SV=2 - [ANK2_MOUSE]	31.84	1	95	109	615	30.43	1	94	106	623	0.00886926	-0.0146293	0.0258837	0.00566924	-0.0462558	-0.0288044	-0.00655889	-0.0292184	-0.0140525	0.0195684	0.0175338	0.0228286	-0.0254342	-0.0169268	0.0203993	-0.0327156	0.00402078	0.0196163	0.0067079	-0.0231303	-0.0166099	0.019977	-0.00732057	-0.00302617	0.0203428	0.0264234	0.0115442	0.00267096	0.0243801	0.0268682	0.325358	-0.0132691	0.488701	-0.0158097	0.466176	-0.0135837	0.196121	-0.0298382
P68510	14-3-3 protein eta OS=Mus musculus GN=Ywhah PE=1 SV=2 - [1433F_MOUSE]	45.12	2	9	14	600	51.22	2	10	15	817	0.0737453	0.0836155	0.0546433	0.00376029	0.0180077	0.0293196	-0.0159783	0.0110527	0.0056428	-0.0381865	0.0133599	0.0200877	0.0650472	0.0423834	0.0266809	0.00409521	0.0513866	0.0340278	0.0706681	0.0170292	0.000239079	-0.00157965	0.0447038	0.0298365	0.0147292	0.0128077	0.0143027	0.0318805	0.0192881	0.0239227	0.0235171	0.0722477	0.107194	-0.0276746	0.139718	-0.0295975	0.00890673	-0.0536389
P05202	Aspartate aminotransferase, mitochondrial OS=Mus musculus GN=Got2 PE=1 SV=1 - [AATM_MOUSE]	52.33	1	24	24	597	53.72	1	24	25	643	0.0261557	0.0150881	0.0271503	0.0175253	-0.00263619	-0.00882349	0.00248578	0.0211244	0.0121044	0.0463588	0.0738598	0.0374805	0.0731662	0.00930508	0.0264248	0.0268274	0.0403725	0.0120922	0.022798	0.00202186	0.0119049	0.0525664	0.0362987	0.0264307	0.00669549	0.0137781	0.0093209	0.0189674	0.0330557	0.0141443	0.0624172	-0.0297683	0.1727	-0.0342768	0.211653	-0.0145258	0.0785932	-0.0207762
Q9QXZ0	Microtubule-actin cross-linking factor 1 OS=Mus musculus GN=Macf1 PE=1 SV=2 - [MACF1_MOUSE]	27.29	1	177	187	589	26.18	2	172	180	563	0.0165242	0.0208898	0.0188018	-0.00648274	0.00979452	-0.00454691	0.0126543	-0.00402918	-0.0116756	-0.00235877	0.00638353	0.0197727	-0.0180421	0.0152761	-0.00219885	-0.0254039	0.00434709	0.0159604	0.0187386	-0.000411709	-0.00101683	0.0079325	-0.00165495	-0.00169879	0.00218349	0.00889169	0.0124415	0.0111468	0.0166658	0.0213346	0.174739	0.0108061	0.914732	0.00124324	0.964147	0.000681967	0.0223029	-0.0191503
Q01853	Transitional endoplasmic reticulum ATPase OS=Mus musculus GN=Vcp PE=1 SV=4 - [TERA_MOUSE]	53.6	4	43	43	587	53.85	5	44	44	531	-0.0141164	-0.00236609	-0.0158047	-0.000360593	-0.0182675	0.0151184	0.0196888	0.0249631	0.00957281	-0.0156125	-0.0262262	-0.00017263	-0.0286287	0.0093026	0.00611396	-0.0167524	0.0161366	0.0169049	-0.0107624	-0.00116991	0.0180749	-0.0140038	-0.00440404	0.0054297	0.00732026	0.0167077	0.00782103	0.0131011	0.0210396	0.0192141	0.727319	0.00324137	0.845025	0.00323413	0.350614	0.0126452	0.413901	0.0095925
Q9R0K7	Plasma membrane calcium-transporting ATPase 2 OS=Mus musculus GN=Atp2b2 PE=1 SV=2 - [AT2B2_MOUSE]	41.65	1	52	52	572	40.4	1	49	49	580	0.0753865	0.115186	0.0958033	0.0422417	0.0216137	0.0666477	0.0305604	-0.0462393	0.0453515	-0.0710398	-0.00839656	-0.042814	0.0957988	0.0600892	0.0559898	0.0128298	-0.0152549	0.030465	0.0954587	0.043501	0.00989087	-0.0407501	0.070626	0.00934662	0.0199021	0.0225434	0.0491695	0.0313726	0.0218965	0.0230581	0.00315108	0.136209	0.209246	-0.0271249	0.986982	0.000544246	0.0402331	-0.0519576
P09411	Phosphoglycerate kinase 1 OS=Mus musculus GN=Pgk1 PE=1 SV=4 - [PGK1_MOUSE]	69.54	2	29	29	570	69.54	1	29	29	613	0.0198537	0.0329012	-0.0197897	0.0222044	0.00564885	0.0186937	0.0172776	0.0117181	-0.0394822	0.0137937	0.00420459	-0.00944635	0.0437531	0.00601265	0.0177573	0.0202815	-0.00699956	-0.0152563	0.0109884	0.0155157	-0.00349553	0.00285065	0.0225077	-0.000658142	0.0274414	0.00872334	0.0312891	0.011679	0.0193135	0.0185982	0.661119	0.00813776	0.598264	-0.00699202	0.89912	-0.00283738	0.798853	0.00452726
Q8BZ98	Dynamin-3 OS=Mus musculus GN=Dnm3 PE=1 SV=1 - [DYN3_MOUSE]	44.26	1	26	44	568	41.83	1	24	42	552	-0.0622952	-0.126567	0.0329135	-0.0150885	-0.0150129	0.0111966	-0.0122716	-0.0713524	0.0264411	0.0547942	0.0612915	0.0544375	-0.0146286	0.0888409	0.06345	0.000805862	0.0176752	-0.0747985	-0.0519829	-0.0063016	-0.019061	0.0568411	0.0458874	-0.0187725	0.0802389	0.015154	0.049249	0.00385829	0.0539242	0.0492477	0.0788262	-0.108824	0.181869	-0.052189	0.99462	-0.000288464	0.387436	0.0456813
O35643	AP-1 complex subunit beta-1 OS=Mus musculus GN=Ap1b1 PE=2 SV=2 - [AP1B1_MOUSE]	38.92	1	15	41	552	42.1	1	18	44	520	-0.00031223	0.0283208	0.0946964	0.0518651	0.00960465	9.05088e-05	0.0115084	-0.0371409	-0.00863777	0.0374937	0.0106073	-0.0335325	0.0732836	0.00292037	0.0349352	-0.0181367	-0.0201872	-0.0154017	0.0409016	0.0205201	-0.0114234	0.00485615	0.0370464	-0.0179085	0.0487378	0.0275593	0.024444	0.0358606	0.0352291	0.0024009	0.360469	0.0360455	0.557012	-0.0165263	0.671177	0.00648511	0.562593	-0.0203815
P06745	Glucose-6-phosphate isomerase OS=Mus musculus GN=Gpi PE=1 SV=4 - [G6PI_MOUSE]	44.09	2	26	26	543	46.77	1	27	27	569	-0.0251489	-0.0334065	-0.0094466	0.00296507	-0.0185536	0.0124386	-0.0194195	0.0203576	-0.016439	0.0140676	0.0416832	0.0482491	0.0223406	0.0283474	0.042313	0.0287837	0.0214992	-0.010304	-0.0226673	-0.00104998	-0.00516698	0.0346666	0.0310003	0.0133263	0.0121712	0.0158814	0.0221551	0.0181388	0.0102471	0.020786	0.0104482	-0.057334	0.0425106	-0.0320503	0.351187	-0.0184933	0.134631	0.0216174
P16125	L-lactate dehydrogenase B chain OS=Mus musculus GN=Ldhb PE=1 SV=2 - [LDHB_MOUSE]	66.17	1	20	21	541	62.57	1	18	19	605	-0.00925417	0.0248773	0.0303416	0.051158	0.0280922	0.0684685	-0.00883087	-0.000370985	0.0417153	0.0162863	0.0257597	0.0434369	0.0708023	0.0683013	0.0499971	0.011409	0.0142821	-0.0145521	0.0153216	0.0492396	0.0108378	0.0284943	0.0630335	0.00371302	0.0214579	0.0202564	0.0270732	0.0137804	0.011359	0.0158831	0.421529	-0.0131727	0.361729	-0.013794	0.714259	0.0071248	0.117335	0.033918
P04370	Myelin basic protein OS=Mus musculus GN=Mbp PE=1 SV=2 - [MBP_MOUSE]	35.2	1	13	13	540	33.2	1	10	10	543	-0.044446	-0.162036	-0.136844	-0.0129701	-0.0512512	-0.0867866	-0.140027	-0.0796662	-0.0436749	0.193705	0.140925	-0.0147977	0.0513392	0.0371813	0.00347595	0.0409787	0.0584781	0.00993206	-0.114442	-0.050336	-0.0877894	0.10661	0.0306655	0.0364629	0.0619129	0.0369168	0.048687	0.108404	0.0245879	0.024586	0.0374038	-0.221052	0.0340842	-0.0810015	0.0168781	-0.124252	0.19832	0.0641058
P63038	60 kDa heat shock protein, mitochondrial OS=Mus musculus GN=Hspd1 PE=1 SV=1 - [CH60_MOUSE]	45.9	1	33	33	538	47.12	1	33	33	510	0.0259415	-0.0112057	0.000793367	0.0222918	-0.00895392	0.0145754	0.0101504	-0.00185088	-0.03582	0.01987	0.0251368	0.046505	-0.00072597	0.0157916	0.0246058	-0.0320523	-0.0233681	0.00473028	0.00517637	0.00930442	-0.00917349	0.0305039	0.0132238	-0.0168967	0.0189575	0.0162761	0.023844	0.0141054	0.0128596	0.0192263	0.13695	-0.0253276	0.759877	-0.00391938	0.684847	0.00772322	0.788964	0.00412805
P57780	Alpha-actinin-4 OS=Mus musculus GN=Actn4 PE=1 SV=1 - [ACTN4_MOUSE]	60.42	2	35	56	532	58.88	2	33	54	470	0.0399078	0.116761	-0.0325226	-0.0307773	-0.0707546	0.0061256	-0.0254305	-0.0349369	-0.0115863	-0.00176002	0.00738222	0.0298055	0.0295444	0.0127931	0.0254507	0.0363358	0.0267037	0.034105	0.041382	-0.0318021	-0.0239846	0.0118092	0.0225961	0.0323815	0.0746525	0.0384503	0.0117423	0.0162417	0.00873286	0.00504206	0.539293	0.0295728	0.0752014	-0.0543982	0.00157682	-0.0563661	0.205674	-0.0731841
O88737	Protein bassoon OS=Mus musculus GN=Bsn PE=1 SV=4 - [BSN_MOUSE]	21.92	1	73	79	530	22.1	1	74	79	512	0.0690226	0.102918	0.0549995	-0.110944	-0.0410595	-0.0486609	0.0412869	0.00597616	0.00385312	-0.00677641	-0.0132538	0.00448577	-0.0245427	-0.0470312	-0.0725546	0.0178759	0.0113497	0.0571696	0.0756466	-0.066888	0.0170387	-0.00518147	-0.0480428	0.0287984	0.0246362	0.0383422	0.0210264	0.00897667	0.0240219	0.0247859	0.00592835	0.080828	0.510571	-0.0188452	0.564871	-0.0117597	0.00562835	-0.142535
Q9D6R2	Isocitrate dehydrogenase [NAD] subunit alpha, mitochondrial OS=Mus musculus GN=Idh3a PE=1 SV=1 - [IDH3A_MOUSE]	47.27	1	20	20	518	47.27	1	19	19	519	-0.0202072	-0.02072	0.00866726	0.0440723	-0.00523257	-0.00332819	0.00284191	-0.00608244	-0.0274056	0.0106739	0.0452773	0.0458084	0.015167	0.0123778	0.00548816	0.00391571	0.0330626	0.00743434	-0.0107533	0.0118372	-0.0102154	0.0339199	0.011011	0.0148042	0.0168207	0.0279327	0.0155415	0.0201334	0.00498209	0.0159098	0.0419975	-0.0446732	0.962194	0.000826202	0.123177	-0.0250196	0.296347	0.0225905
P43006	Excitatory amino acid transporter 2 OS=Mus musculus GN=Slc1a2 PE=1 SV=1 - [EAA2_MOUSE]	26.92	1	15	15	515	21.5	1	13	13	593	0.0744187	0.124313	0.072596	0.00106326	0.0132987	0.0360349	0.00942701	-0.0354513	0.00676906	-0.0150172	0.0174526	-0.0190457	0.0446284	0.0193083	-0.0313897	-0.0291763	-0.0274777	-0.0716885	0.0904424	0.016799	-0.0064184	-0.00553679	0.010849	-0.0427808	0.0293465	0.0177466	0.0251783	0.020011	0.0387086	0.0250492	0.00944615	0.0959792	0.820671	0.00594995	0.150855	0.0363624	0.020487	-0.0736435
Q60932	Voltage-dependent anion-selective channel protein 1 OS=Mus musculus GN=Vdac1 PE=1 SV=3 - [VDAC1_MOUSE]	62.5	1	15	17	509	62.5	1	15	17	631	-0.0260333	-0.0511921	0.0547109	0.0392534	0.00564645	0.0128158	0.0110879	-0.00504188	-0.0133734	0.0291297	0.048979	0.0233256	0.0223501	0.0301749	0.0179739	-0.0335429	0.0202365	0.0152397	-0.00750483	0.0192385	-0.00244245	0.0338114	0.0234996	0.000644439	0.0553293	0.0177001	0.0124361	0.0134523	0.00618117	0.0297123	0.277222	-0.0413163	0.713916	-0.0042611	0.876214	-0.00308689	0.469886	0.0267434
P17427	AP-2 complex subunit alpha-2 OS=Mus musculus GN=Ap2a2 PE=1 SV=2 - [AP2A2_MOUSE]	45.74	1	31	44	505	45.31	1	31	43	491	0.0186959	0.0158108	0.00274688	0.0262299	-0.0246937	-0.0147721	-0.0165128	-0.0594961	-0.0153521	0.00816405	0.0278637	0.039208	0.00895029	0.00738292	0.000568707	0.00466684	0.00481228	-0.00136367	0.0124178	-0.00441196	-0.0304537	0.0250786	0.00563397	0.00270515	0.00849862	0.0269963	0.0251582	0.0157082	0.0044561	0.00352445	0.28682	-0.0126607	0.559388	-0.0100459	0.0866047	-0.0331588	0.361235	-0.0168298
P17742	Peptidyl-prolyl cis-trans isomerase A OS=Mus musculus GN=Ppia PE=1 SV=2 - [PPIA_MOUSE]	65.85	1	13	15	499	65.85	1	13	15	619	0.00920601	-0.0214139	-0.0303922	0.00888	0.0157419	0.000695146	-0.0389147	0.009273	-0.0216998	-0.0153577	-0.0492256	-0.0213135	0.0156953	-0.0559067	-0.0804512	-0.0239527	0.000703774	-0.0479717	-0.0142	0.00843901	-0.0171138	-0.0286323	-0.0402209	-0.0237402	0.0207614	0.00753306	0.024419	0.0180812	0.0499557	0.0243384	0.415252	0.0144322	0.170589	0.0486599	0.755929	0.00662635	0.150482	0.022639
Q8CI94	Glycogen phosphorylase, brain form OS=Mus musculus GN=Pygb PE=1 SV=3 - [PYGB_MOUSE]	56.23	1	36	48	497	54.09	1	34	47	479	0.0345537	0.00810273	0.0528626	0.0105556	-0.00868934	-0.0417411	-0.0397003	0.00673534	-0.0138242	0.0392603	0.0161868	0.00695162	-0.00992677	-0.00521572	-0.0274263	0.00447162	-0.00400819	-0.0871174	0.0318397	-0.0132916	-0.0155964	0.0207996	-0.0141896	-0.0288847	0.022503	0.0264504	0.0232685	0.016641	0.0117028	0.050609	0.531983	0.0110401	0.959694	0.00089798	0.700651	0.0132883	0.0875544	-0.0451313
Q9WV27	Sodium/potassium-transporting ATPase subunit alpha-4 OS=Mus musculus GN=Atp1a4 PE=1 SV=3 - [AT1A4_MOUSE]	10.47	1	1	11	493	11.05	2	1	12	515	0.222766	0.184426	-0.116614	-0.0250782	0.137333	-0.0422863	0.0723519	0.270595	0.0643919	0.229659	0.0274997	0.0570034	0.217784	-0.0542917	0.169603	0.307028	0.0334313	0.165565	0.0968594	0.0233229	0.13578	0.104721	0.111032	0.168675	0.185864	0.0991099	0.116822	0.109201	0.145187	0.136825	0.952666	-0.00786133	0.436226	-0.0877089	0.767319	-0.0328951	0.578015	-0.0735365
O55143	Sarcoplasmic/endoplasmic reticulum calcium ATPase 2 OS=Mus musculus GN=Atp2a2 PE=1 SV=2 - [AT2A2_MOUSE]	40.04	1	35	44	492	40.04	2	44	44	532	0.00424408	0.0405886	0.048992	-0.0238376	0.0163355	0.0497394	-0.0151953	-0.0398244	0.0407704	-0.0525018	0.00256115	-0.0411811	0.0613014	0.0481668	0.0248508	-0.0369634	0.00420065	0.00507553	0.0312749	0.0140791	-0.00474975	-0.0303739	0.044773	-0.00922907	0.0237834	0.0368404	0.0413003	0.0290788	0.0184608	0.0240226	0.0467536	0.0616488	0.266528	-0.0306939	0.878878	0.00447932	0.534271	-0.0171958
P61264	Syntaxin-1B OS=Mus musculus GN=Stx1b PE=1 SV=1 - [STX1B_MOUSE]	52.08	1	18	19	491	57.29	1	20	21	526	0.00715528	-0.00756115	0.0235581	-0.0183385	-0.0100809	0.0293671	0.0128052	-0.049764	8.7812e-05	-0.054218	-0.00263118	-0.0130482	0.00198459	0.0387904	-0.00807547	-0.0306197	-0.02894	-0.0305715	0.00771741	0.000315882	-0.0122903	-0.0232991	0.0108998	-0.0300437	0.0155672	0.0254956	0.0330702	0.0272784	0.0246721	0.000956161	0.162351	0.0310166	0.632618	-0.010584	0.40527	0.0177534	0.689917	-0.00740153
P17156	Heat shock-related 70 kDa protein 2 OS=Mus musculus GN=Hspa2 PE=1 SV=2 - [HSP72_MOUSE]	48.18	1	17	33	491	45.97	1	17	31	537	-0.00464542	-0.0141298	0.0347077	0.0771502	0.00297828	0.00263687	0.0292309	0.0713928	0.097371	-0.028437	0.0579175	-0.00530002	-0.00865538	0.00768276	-0.0120502	0.0432071	-0.0146282	-0.04635	0.00531083	0.0275884	0.0659982	0.00806017	-0.00434093	-0.00592371	0.0258964	0.0429221	0.0343889	0.0447006	0.0105503	0.0454086	0.930988	-0.00274934	0.27904	0.0319294	0.0940082	0.0719219	0.484395	0.0222776
P97427	Dihydropyrimidinase-related protein 1 OS=Mus musculus GN=Crmp1 PE=1 SV=1 - [DPYL1_MOUSE]	38.64	1	15	20	484	42.83	1	15	20	579	-0.0170294	-0.0328676	-0.062625	0.0606995	0.0147184	0.0390125	-0.00523449	-0.071155	-0.00304768	0.0271181	-0.00152896	-0.0300498	0.0339488	0.045237	0.0333834	0.0365428	-0.0356521	-0.0457803	-0.0375073	0.0381435	-0.0264791	-0.00148691	0.0375231	-0.0149632	0.0231492	0.0230029	0.038706	0.028584	0.00668641	0.044892	0.165092	-0.0360204	0.966371	0.000620395	0.753404	-0.0115159	0.0159291	0.0756508
Q60597	2-oxoglutarate dehydrogenase, mitochondrial OS=Mus musculus GN=Ogdh PE=1 SV=3 - [ODO1_MOUSE]	41.54	1	42	42	481	41.64	1	43	43	500	0.0152125	-0.0627088	-0.0530309	-0.0463356	-0.0401648	-0.103574	-0.0115028	-0.0311136	-0.0356045	0.057861	0.0283187	0.0135071	0.0293082	-0.0892863	-0.0234699	-0.052442	0.0417053	0.0274479	-0.0335091	-0.063358	-0.0260737	0.0332289	-0.027816	0.00557039	0.0424707	0.0349641	0.0128169	0.0225809	0.0594166	0.0507435	0.0741012	-0.066738	0.422352	-0.035542	0.354099	-0.0316441	0.400529	-0.0298489
P12960	Contactin-1 OS=Mus musculus GN=Cntn1 PE=1 SV=1 - [CNTN1_MOUSE]	44.02	1	41	41	479	43.33	1	39	39	443	-0.0457598	-0.0385289	0.0221123	-0.00677547	-0.0354509	0.0216443	-0.0434813	-0.00881774	0.0210107	-0.000758185	0.0190199	-0.0256253	-0.000651526	0.0214209	0.00880033	0.00242654	0.0190122	-0.00432363	-0.0207255	-0.0068607	-0.0104294	-0.00245451	0.00985657	0.00570503	0.0372743	0.0285477	0.0322762	0.0223709	0.0110741	0.0120084	0.506961	-0.018271	0.397888	-0.0167173	0.462612	-0.0161345	0.635952	0.0138648
Q64332	Synapsin-2 OS=Mus musculus GN=Syn2 PE=1 SV=2 - [SYN2_MOUSE]	30.55	1	14	17	478	34.47	1	15	18	558	-0.00170336	-0.0627845	0.026009	0.0224759	-0.00290673	-0.0320481	-0.0344756	-0.0381569	-0.0386688	0.0246	0.0476845	0.0723159	-0.0288551	-0.0388729	-0.0353845	-0.0140208	-0.0115384	-0.0242402	-0.0128263	-0.00415966	-0.0371004	0.0482001	-0.0343708	-0.0165998	0.0454298	0.0272836	0.00228754	0.0238622	0.00508521	0.0067322	0.108474	-0.0610264	0.132447	0.0302112	0.00752252	-0.0205007	0.79103	0.00866662
Q9Z1G4	V-type proton ATPase 116 kDa subunit a isoform 1 OS=Mus musculus GN=Atp6v0a1 PE=1 SV=3 - [VPP1_MOUSE]	33.85	2	29	31	473	32.78	2	26	28	469	0.0242573	0.0236957	0.0219864	0.0556097	0.0350695	0.00227064	-0.0089111	-0.0105336	0.00100356	-0.0135414	-0.0369743	0.0295731	-0.000817044	-0.0056123	-0.0100389	-0.0437293	-0.0232787	-0.00427118	0.0233131	0.0309833	-0.00614703	-0.00698084	-0.00548943	-0.0237597	0.00118278	0.0269033	0.0062455	0.0337553	0.00461217	0.0197335	0.195269	0.030294	0.0816394	0.0364727	0.214528	0.0176127	0.647635	0.00767016
P10649	Glutathione S-transferase Mu 1 OS=Mus musculus GN=Gstm1 PE=1 SV=2 - [GSTM1_MOUSE]	74.31	1	14	17	471	70.18	1	14	17	572	-0.0202568	-0.0717998	-0.0909662	-0.0327399	-0.015877	0.0110623	-0.0819516	0.0378288	0.0308471	0.0519182	-0.00087994	-0.00144247	0.00826255	-0.0143799	-0.0269316	0.0202982	0.0034732	-0.11955	-0.0610076	-0.0125182	-0.00442523	0.0165319	-0.0110163	-0.0319262	0.0365692	0.0220934	0.0672305	0.0306467	0.0178365	0.0763493	0.0480816	-0.0775395	0.931409	-0.0015019	0.663998	0.027501	0.120758	0.0484894
P05063	Fructose-bisphosphate aldolase C OS=Mus musculus GN=Aldoc PE=1 SV=4 - [ALDOC_MOUSE]	45.18	1	17	22	470	45.18	1	18	23	517	0.00330057	-0.0309498	-0.0345332	0.0517761	0.0609436	0.105993	-0.0338412	0.0429653	0.0370161	-0.00884913	-0.00704671	-0.0293958	0.0656245	0.0596893	0.0653382	0.0971408	0.0160895	-0.024021	-0.0207275	0.0729042	0.01538	-0.0150972	0.0635507	0.0297364	0.0208859	0.0290199	0.0427305	0.0124157	0.00334709	0.061723	0.708678	-0.00563025	0.608724	0.00935352	0.757094	-0.0143564	0.0105307	0.0936317
P58252	Elongation factor 2 OS=Mus musculus GN=Eef2 PE=1 SV=2 - [EF2_MOUSE]	48.83	1	41	42	464	47.44	1	40	41	451	0.009215	0.0264973	0.00847977	-0.048491	-0.00466988	0.0136893	0.00538084	-0.0307129	0.00657753	-0.036621	-0.0417286	-0.00573982	-0.0511259	-0.00114388	-0.0175355	0.0103459	0.0140399	0.0323661	0.0147307	-0.0131572	-0.00625152	-0.0280298	-0.0232684	0.0189173	0.0101968	0.0319472	0.0211927	0.0194719	0.0254794	0.0117925	0.0280554	0.0427605	0.690302	0.0101112	0.146668	-0.0251688	0.223187	-0.0278879
Q62420	Endophilin-A1 OS=Mus musculus GN=Sh3gl2 PE=1 SV=2 - [SH3G2_MOUSE]	44.32	1	13	19	464	44.6	1	13	19	485	0.041559	0.0681203	0.0335199	-0.00329473	-0.0565182	-0.0474264	-0.00464783	-0.0741804	-0.0122301	0.0142705	0.0187048	0.0477545	-0.00876433	-0.0153739	-0.0304528	-0.031843	0.0191916	0.0321362	0.0477331	-0.0357465	-0.0303528	0.0269099	-0.018197	0.00649495	0.0181076	0.0284693	0.0381447	0.0181876	0.0111164	0.0338266	0.232636	0.0208231	0.37624	-0.0175495	0.278837	-0.0368477	0.0127923	-0.0834795
P14152	Malate dehydrogenase, cytoplasmic OS=Mus musculus GN=Mdh1 PE=1 SV=3 - [MDHC_MOUSE]	47.9	1	16	17	462	51.5	1	20	21	532	0.0321269	-0.00961438	-0.0223664	0.00953864	-0.0013654	0.0184597	0.00872192	0.000521571	-0.030785	-0.00535621	0.0250179	0.0120088	0.0247556	0.0103727	0.00559661	0.0312862	0.0253866	-0.00130083	4.87031e-05	0.00887766	-0.00718049	0.0105568	0.013575	0.0184573	0.0285028	0.00992909	0.0208492	0.015239	0.00997287	0.0173634	0.603419	-0.0105081	0.594159	-0.00469734	0.17705	-0.0256378	0.639049	0.00882896
P06837	Neuromodulin OS=Mus musculus GN=Gap43 PE=1 SV=1 - [NEUM_MOUSE]	61.67	1	18	18	461	61.67	1	18	18	478	-0.121046	-0.133516	-0.137498	-0.126922	0.0390053	0.0780086	-0.00727683	0.0215089	-0.0792779	-0.0966211	-0.0606356	-0.0393542	-0.204916	-0.0131378	0.0528947	-0.0350159	-0.0562752	-0.00970198	-0.130687	-0.00330268	-0.021682	-0.0655369	-0.0550529	-0.0336644	0.00858338	0.108819	0.0519146	0.0289464	0.133919	0.023316	0.020165	-0.0651498	0.630869	0.0517502	0.73381	0.0119824	0.113334	0.127384
Q8VEM8	Phosphate carrier protein, mitochondrial OS=Mus musculus GN=Slc25a3 PE=1 SV=1 - [MPCP_MOUSE]	38.94	1	16	16	461	38.94	1	16	16	529	0.0305956	0.0347346	0.0605994	0.0307631	-0.00713087	-0.00449125	0.0043456	-0.00500734	-0.0302188	0.0646428	0.0462235	0.0224748	0.0863313	-0.000738467	0.0339327	0.0421783	0.0254234	0.00506564	0.0419765	0.00638034	-0.0102935	0.044447	0.0398418	0.0242224	0.0162601	0.0211573	0.0178783	0.0211401	0.0438346	0.0185854	0.880308	-0.00247051	0.299591	-0.0334615	0.081296	-0.034516	0.0819821	-0.0355962
Q8VDD5	Myosin-9 OS=Mus musculus GN=Myh9 PE=1 SV=4 - [MYH9_MOUSE]	45.41	1	74	95	458	47.86	1	74	96	494	-0.0271254	-0.0117513	-0.0394074	0.00835699	0.0474332	0.0827402	0.0543789	0.12977	0.0513424	-0.0935388	-0.0533781	-0.0372565	-0.00116127	-0.0279365	0.0422347	0.004379	0.0114532	-0.0154592	-0.0260947	0.0461768	0.0784971	-0.0613911	0.00437896	0.000124342	0.0138568	0.0372075	0.0444295	0.0289842	0.0354122	0.0139515	0.129793	0.0352964	0.231506	0.0417978	0.0434616	0.0783727	0.0344221	0.0722715
P39054	Dynamin-2 OS=Mus musculus GN=Dnm2 PE=1 SV=2 - [DYN2_MOUSE]	27.93	1	8	30	452	32.87	1	12	35	468	-0.0858349	-0.0818635	0.0203157	0.0158629	0.00873489	0.103845	0.0336502	0.013977	0.11733	-0.0119108	0.00261062	0.0249412	-0.0485045	0.0879639	0.0732187	0.0353404	-0.0625794	0.0293585	-0.0491276	0.0428143	0.0549858	0.00521369	0.0375594	0.000706506	0.0601724	0.0529741	0.0548806	0.0185634	0.0748973	0.0548888	0.209309	-0.0543413	0.925741	0.00525489	0.292469	0.0542793	0.117933	0.0919418
P62761	Visinin-like protein 1 OS=Mus musculus GN=Vsnl1 PE=1 SV=2 - [VISL1_MOUSE]	80.1	1	12	16	451	79.06	1	12	16	504	0.0603492	0.0320132	0.0140662	0.0240141	-0.00122814	-0.0192116	0.0137971	-0.0302611	-0.0407926	0.00708549	-0.0174143	-0.0465293	-0.00114932	0.00196426	-0.0213498	-0.0810976	-0.012707	-0.045515	0.0354762	0.00119145	-0.0190855	-0.0189527	-0.00684496	-0.0464399	0.023335	0.0217142	0.02896	0.0268405	0.0126577	0.0342047	0.0569416	0.0544289	0.609209	0.00803642	0.350061	0.0273544	0.13593	-0.0342848
Q91XV3	Brain acid soluble protein 1 OS=Mus musculus GN=Basp1 PE=1 SV=3 - [BASP1_MOUSE]	38.94	1	12	12	448	43.36	1	12	12	536	-6.98226e-05	0.0240958	-0.00125361	-0.0558334	0.0315479	0.0738366	-0.00150361	-0.00586584	-0.0447956	-0.090988	-0.0369998	-0.0645506	-0.0668036	-0.00479062	0.0222947	-0.024662	-0.0255023	-0.0347589	0.0075908	0.016517	-0.0173884	-0.0641795	-0.0164332	-0.0283077	0.014306	0.0661289	0.0238354	0.026996	0.0456759	0.00560268	0.0152387	0.0717703	0.516843	0.0329502	0.482965	0.0109194	0.830456	0.00892624
P30275	Creatine kinase U-type, mitochondrial OS=Mus musculus GN=Ckmt1 PE=1 SV=1 - [KCRU_MOUSE]	27.99	1	13	14	447	30.86	1	14	16	438	-0.0276118	-0.0313101	-0.0707079	-0.0440816	-0.0539138	-0.0725438	-0.0432445	-0.0219383	-0.0868845	-0.00083898	0.0290366	0.0602944	0.0103691	-0.0129958	-0.0168529	0.0303157	0.0757241	0.0597054	-0.04321	-0.0568464	-0.0506891	0.0294973	-0.0064932	0.0552484	0.0238856	0.014456	0.0331069	0.0305693	0.01473	0.02303	0.0314899	-0.0727073	0.013415	-0.0503532	0.0104194	-0.105938	0.44521	-0.0136364
P63011	Ras-related protein Rab-3A OS=Mus musculus GN=Rab3a PE=1 SV=1 - [RAB3A_MOUSE]	61.36	1	5	12	446	61.36	1	6	12	483	0.000765126	0.0440452	0.057923	0.0188708	0.00583021	-0.0333123	-0.0596352	-0.048698	-0.0575003	-0.0228156	0.00708377	0.0123481	-0.0367869	0.00702518	-0.000540381	0.0199273	-0.0289688	-0.023617	0.0342445	-0.00287041	-0.0552778	-0.00112792	-0.0101007	-0.0108862	0.0298127	0.0271578	0.00579743	0.0189657	0.0234184	0.0268191	0.157955	0.0353724	0.744532	0.00723028	0.0487016	-0.0443917	0.186149	-0.0371149
Q9CZU6	Citrate synthase, mitochondrial OS=Mus musculus GN=Cs PE=1 SV=1 - [CISY_MOUSE]	39.44	1	20	20	444	39.44	1	20	20	581	-0.0209722	0.00944066	0.00230663	-0.00603452	-0.0122406	0.00740721	-0.0292365	0.0101013	-0.00556548	-0.0113887	0.0358336	0.0431616	0.0228583	0.00902879	0.0103144	0.00777238	0.011026	-0.00378267	-0.00307498	-0.00362265	-0.00823356	0.0225355	0.0140671	0.00500523	0.0159046	0.0100435	0.0198042	0.0296068	0.00764044	0.00778247	0.257347	-0.0256105	0.0721379	-0.0176898	0.341852	-0.0132388	0.962198	-0.000547675
Q02053	Ubiquitin-like modifier-activating enzyme 1 OS=Mus musculus GN=Uba1 PE=1 SV=1 - [UBA1_MOUSE]	41.68	1	37	37	442	41.21	1	37	37	427	0.0164163	-0.0176945	0.0109207	0.0238671	-0.0126571	-0.0221863	0.00634449	0.00836111	-0.0110321	0.00545862	0.0181541	-0.00160281	0.00254771	0.00891048	-0.00173892	0.0274706	0.00518069	0.0175229	0.00321414	-0.00365879	0.0012245	0.00733663	0.00323976	0.0167247	0.0183147	0.0243096	0.0106623	0.0100114	0.00535832	0.0111664	0.749498	-0.00412249	0.656298	-0.00689854	0.157043	-0.0155002	0.71565	-0.00687293
Q7TQF7	Amphiphysin OS=Mus musculus GN=Amph PE=1 SV=1 - [AMPH_MOUSE]	37.17	1	24	26	442	38.48	1	25	27	549	0.046689	0.0147903	-0.00500741	-0.0277463	0.00808568	-0.022097	-0.0224564	-0.0294164	-0.037806	0.0112546	0.0294271	0.0495411	-0.0195131	-0.0215516	-0.0242894	-0.0489153	-0.012653	0.0298256	0.018824	-0.0139192	-0.0298929	0.0300743	-0.0217847	-0.0105809	0.0260832	0.019265	0.00768591	0.0191515	0.00239668	0.0394113	0.579522	-0.0112503	0.521515	0.00786553	0.451676	-0.019312	0.155203	-0.0327431
P62814	V-type proton ATPase subunit B, brain isoform OS=Mus musculus GN=Atp6v1b2 PE=1 SV=1 - [VATB2_MOUSE]	50.49	1	24	24	439	47.75	1	23	23	500	0.0244259	0.0225263	0.0207249	0.0215048	-0.00152527	-0.0139129	0.0223123	-0.00472609	0.00354531	-0.0139937	-0.000167807	0.0176397	0.00581955	0.0040269	-0.00729266	-0.00158102	-0.00703252	-0.0121073	0.022559	0.00202222	0.00704384	0.0011594	0.000851259	-0.00690693	0.00185074	0.0179734	0.0138545	0.0158584	0.00710957	0.00526424	0.0810026	0.0213996	0.921481	0.00117097	0.17836	0.0139508	0.120352	-0.0205368
P18760	Cofilin-1 OS=Mus musculus GN=Cfl1 PE=1 SV=3 - [COF1_MOUSE]	81.33	1	17	20	438	81.33	1	17	20	474	-0.0381908	0.000902739	-0.0496209	0.0012933	-0.048144	-0.0214679	0.0110736	0.0096548	-0.0429032	-0.035548	-0.0255873	-0.0193321	-0.0193475	-0.0709523	0.00844963	-0.00311991	-0.000806256	-0.0153871	-0.0289696	-0.0227729	-0.00739158	-0.0268225	-0.0272834	-0.00643776	0.026494	0.0247445	0.0307621	0.0081782	0.0402914	0.00783623	0.89978	-0.00214718	0.87678	0.00451051	0.96099	-0.000953826	0.781912	0.00619678
O55131	Septin-7 OS=Mus musculus GN=Sept7 PE=1 SV=1 - [SEPT7_MOUSE]	48.62	1	22	25	430	50	1	23	26	484	-0.0071097	0.0134532	0.0159443	-0.00336484	-0.044232	0.0292051	-0.0587891	-0.018209	0.00443294	-0.0324796	0.0215164	0.0385129	0.019278	0.0416267	0.0188581	0.00405977	0.00122535	-0.00177057	0.00742928	-0.00613056	-0.0241884	0.00918324	0.0265876	0.00117152	0.0126526	0.0367966	0.0320323	0.0370683	0.0130259	0.00291554	0.941902	-0.00175396	0.220195	-0.0327182	0.243811	-0.0253599	0.578674	-0.0135598
P63328	Serine/threonine-protein phosphatase 2B catalytic subunit alpha isoform OS=Mus musculus GN=Ppp3ca PE=1 SV=1 - [PP2BA_MOUSE]	28.98	1	9	15	427	34.74	1	10	17	484	0.029148	0.0396013	0.0145582	-0.0284866	-0.0217582	-0.0207443	0.0298367	-0.0363004	0.0010485	0.00229916	0.0140022	0.0205888	0.0331739	0.0299177	-0.0112167	-0.00592019	0.012072	0.0662282	0.0277692	-0.023663	-0.00180507	0.0122967	0.0172916	0.0241267	0.0125783	0.00420795	0.0331608	0.00926333	0.0247425	0.0375544	0.161389	0.0154724	0.04752	-0.0409547	0.420656	-0.0259318	0.00255859	-0.0514322
P46097	Synaptotagmin-2 OS=Mus musculus GN=Syt2 PE=1 SV=1 - [SYT2_MOUSE]	35.31	1	8	16	426	33.41	1	8	15	414	-0.163413	-0.068289	0.0138715	-0.0606599	0.0948205	0.0400587	-0.108117	0.0282158	0.0855496	-0.141539	-0.00305019	-0.0977477	0.013469	0.0757338	0.0756009	-0.186709	-0.113884	-0.0449582	-0.0726103	0.0247398	0.00188276	-0.0807789	0.0549346	-0.115184	0.0887214	0.0788641	0.0994825	0.0707865	0.0359103	0.0708844	0.906809	0.00816861	0.578709	-0.0301948	0.172266	0.117067	0.228509	0.0973501
Q7TSJ2	Microtubule-associated protein 6 OS=Mus musculus GN=Map6 PE=1 SV=2 - [MAP6_MOUSE]	51.88	1	47	47	422	49.01	1	42	42	395	0.0293832	0.0206378	0.0170847	-0.0589498	-0.0449854	-0.0613752	-0.0415435	-0.0396473	-0.0551306	0.0545524	0.0506688	0.0474535	-0.0120829	-0.0545236	-0.068996	-0.000759221	0.012692	0.00872508	0.0223685	-0.0551035	-0.0454404	0.0508916	-0.0452009	0.00688595	0.00632929	0.00884603	0.00844529	0.00355473	0.0295798	0.00691162	0.00243568	-0.028523	0.60813	-0.00990262	0.00114801	-0.0523264	0.000248085	-0.077472
Q61316	Heat shock 70 kDa protein 4 OS=Mus musculus GN=Hspa4 PE=1 SV=1 - [HSP74_MOUSE]	56.84	1	44	49	422	55.17	1	42	47	410	0.00386689	0.0189855	-0.00680335	-0.0240069	-0.025219	-0.0117638	0.0572777	-0.025219	-0.033114	0.0161468	0.00864991	0.033337	-0.0144273	-0.0128575	0.0532518	-0.00405151	0.00232791	0.0245579	0.00534969	-0.0203299	-0.000351743	0.0193779	0.00865566	0.00761142	0.0129582	0.00744317	0.0500644	0.0126567	0.0386294	0.0150187	0.25089	-0.0140282	0.270958	-0.0289856	0.80491	-0.00796317	0.040885	-0.0256796
Q9QYX7	Protein piccolo OS=Mus musculus GN=Pclo PE=1 SV=4 - [PCLO_MOUSE]	21.35	1	95	99	421	21.41	1	96	101	455	0.0167243	0.0524305	0.0602739	-0.0623549	-0.0440121	-0.0319992	0.0341335	-0.0114461	0.00908587	0.00262497	-0.0116273	-0.00677172	-0.0395761	-0.0410071	-0.0475677	-0.0210339	0.0130657	0.029685	0.0431429	-0.0461221	0.0105911	-0.00525801	-0.042717	0.00723895	0.0232129	0.0152874	0.022827	0.0072457	0.00426138	0.0258566	0.0261156	0.0484009	0.729019	-0.0034051	0.874488	0.00335214	0.00511458	-0.0892649
Q8BPN8	DmX-like protein 2 OS=Mus musculus GN=Dmxl2 PE=1 SV=3 - [DMXL2_MOUSE]	31.23	1	86	90	420	32.16	1	89	94	429	0.0178144	0.0226862	0.00575623	0.0186476	-0.00549295	-0.0340426	0.0002303	0.00632143	-0.00220405	0.0169705	-0.00163262	0.0241035	-0.00260427	0.0100783	-0.0102318	-0.0441447	0.00671609	0.0241688	0.0154189	-0.00696265	0.00144923	0.0131471	-0.000919231	-0.00441994	0.00871548	0.0263759	0.0043915	0.0132872	0.0102594	0.0354922	0.816616	0.00227182	0.730233	-0.00604342	0.790324	0.00586917	0.235338	-0.0223816
Q8CAQ8	Mitochondrial inner membrane protein OS=Mus musculus GN=Immt PE=1 SV=1 - [IMMT_MOUSE]	59.05	1	48	48	417	62.35	1	50	50	429	0.0276935	0.0220018	0.0156962	0.0324576	0.0192569	0.0450555	-0.0163762	0.0262231	0.0373781	0.0399247	0.0542489	0.0432512	0.0333676	0.0330999	0.00601412	0.0182722	0.0519178	0.0186636	0.0217971	0.0322567	0.0157417	0.0458082	0.0241605	0.0296179	0.00600127	0.0129004	0.0283686	0.00749663	0.0157158	0.0193133	0.0123415	-0.0240111	0.528322	0.00809611	0.522319	-0.0138762	0.271879	0.0104595
Q6ZQ38	Cullin-associated NEDD8-dissociated protein 1 OS=Mus musculus GN=Cand1 PE=2 SV=2 - [CAND1_MOUSE]	42.76	1	46	48	412	41.87	1	45	47	409	0.0220265	0.0290226	0.0138839	0.051032	0.0147563	0.00107686	-0.00270286	0.0214071	-0.0216808	0.0129606	0.0145573	0.0139422	0.0159559	0.0461851	0.0404495	0.00170612	-0.0268943	-0.0252574	0.0216443	0.0222884	-0.000992172	0.0138201	0.0341969	-0.0168152	0.00757661	0.0258153	0.0215948	0.000805323	0.0160553	0.0160608	0.14992	0.00782429	0.534695	-0.0119085	0.366097	0.015823	0.968914	0.000644048
Q9WV92	Band 4.1-like protein 3 OS=Mus musculus GN=Epb41l3 PE=1 SV=1 - [E41L3_MOUSE]	48.87	1	44	51	408	47.9	1	44	51	412	0.0466409	0.0335291	0.0186341	-0.0379944	-0.0319892	0.0012318	-0.00816687	-0.00816029	0.0103588	0.0285265	0.0216197	-0.0102496	-0.00968609	-0.0261713	-0.0222993	0.0186269	0.00405064	0.0235684	0.0329347	-0.0229173	-0.00198944	0.0132989	-0.0193856	0.0154153	0.0140129	0.0211282	0.0106939	0.0206839	0.00862021	0.0101475	0.245058	0.0196358	0.8019	-0.00353173	0.11033	-0.0174048	0.0188476	-0.055852
P84091	AP-2 complex subunit mu OS=Mus musculus GN=Ap2m1 PE=1 SV=1 - [AP2M1_MOUSE]	59.54	1	25	25	407	61.38	1	28	28	458	0.0122311	0.033163	0.0132903	0.00798651	-0.0150071	-0.0197647	-0.013082	-0.0158913	0.0100522	-0.0116476	0.0306917	0.0241872	0.0137998	-0.000295085	-0.0373161	-0.0184523	-0.000230117	-0.0247863	0.0195614	-0.00892844	-0.00630703	0.0144104	-0.00793712	-0.0144896	0.0117912	0.0148407	0.014237	0.0228001	0.0264009	0.0127487	0.745677	0.00515101	0.957509	-0.000991321	0.499507	0.00818255	0.0598353	-0.0284899
P26443	Glutamate dehydrogenase 1, mitochondrial OS=Mus musculus GN=Glud1 PE=1 SV=1 - [DHE3_MOUSE]	48.39	1	28	28	401	48.21	1	27	27	453	0.0759631	0.0152914	0.0494261	0.0424361	0.00219081	0.0313265	-0.000914378	-0.0392658	-0.000909926	0.0538574	0.0657111	0.0208644	0.0236029	0.0376067	0.00361135	0.030295	-0.00741278	-0.045665	0.0468936	0.0253178	-0.0136967	0.046811	0.021607	-0.00759428	0.030415	0.0207846	0.0221435	0.0232389	0.0170853	0.0379803	0.997197	8.26039e-05	0.822933	0.00371086	0.821826	-0.00610243	0.367748	-0.0215757
P61922	4-aminobutyrate aminotransferase, mitochondrial OS=Mus musculus GN=Abat PE=1 SV=1 - [GABT_MOUSE]	54.6	2	24	25	397	54.6	1	24	25	438	-0.0800453	-0.123596	-0.0627312	0.0665814	0.0615198	0.0349484	-0.0557221	0.0349128	-0.0166394	0.0550159	0.016829	0.0403888	0.0267435	0.0189633	-0.0562497	-0.0225951	-0.0677783	-0.0600501	-0.0887909	0.0543499	-0.0124829	0.0374112	-0.00351431	-0.0501411	0.0313609	0.0169917	0.0454602	0.0192668	0.0458356	0.0241665	0.00403092	-0.126202	0.109659	0.0578642	0.273933	0.0376582	0.00225067	0.143141
Q80TJ1	Calcium-dependent secretion activator 1 OS=Mus musculus GN=Cadps PE=1 SV=3 - [CAPS1_MOUSE]	43.54	1	47	56	389	41.99	1	44	53	370	0.0256898	0.0495482	0.0916193	0.0692729	-0.0170049	0.0624532	0.00890998	-0.024093	0.00764222	-0.0367162	0.0562503	0.0236293	0.0568008	0.0537761	0.0348149	0.030912	0.0366521	0.0174104	0.0556191	0.0382404	-0.0025136	0.0143878	0.0484639	0.0283248	0.0333814	0.0479652	0.0186991	0.0471672	0.0119168	0.00987832	0.284122	0.0412312	0.738238	-0.0102235	0.0649603	-0.0308384	0.633647	-0.0173787
Q5SQX6	Cytoplasmic FMR1-interacting protein 2 OS=Mus musculus GN=Cyfip2 PE=1 SV=2 - [CYFP2_MOUSE]	44.61	1	34	57	388	43.74	1	34	57	392	0.0329555	0.0973414	0.0330914	0.0218874	0.0163774	-0.00246428	0.0136732	-0.0440594	-0.0590119	0.0537152	-0.0470448	-0.0670689	0.0174011	-0.0430933	-0.0337485	0.00682574	-0.0183534	-0.0237668	0.0544627	0.0119335	-0.0297994	-0.0201328	-0.0198136	-0.0117648	0.0371341	0.0127696	0.0383835	0.0647332	0.0325658	0.0163258	0.158442	0.0745956	0.191056	0.0317471	0.495563	-0.0180346	0.133917	-0.0425292
Q9JI91	Alpha-actinin-2 OS=Mus musculus GN=Actn2 PE=1 SV=2 - [ACTN2_MOUSE]	56.94	1	33	49	384	54.25	1	31	46	337	-0.130538	-0.116169	0.00738678	0.0139801	0.0390951	0.024054	-0.0700791	-0.000305981	0.0210405	-0.0451857	0.0361859	0.0219461	0.0928801	0.0310023	0.0761236	0.00386775	-0.00175939	0.034327	-0.0797733	0.0257097	-0.0164482	0.00431541	0.0666686	0.0121451	0.075824	0.0126391	0.0476563	0.0434565	0.0320041	0.019415	0.170934	-0.0840887	0.10824	-0.0409589	0.390343	-0.0285933	0.0762576	0.105483
O88569	Heterogeneous nuclear ribonucleoproteins A2/B1 OS=Mus musculus GN=Hnrnpa2b1 PE=1 SV=2 - [ROA2_MOUSE]	41.08	1	14	18	383	44.76	1	16	20	396	-0.0294426	-0.0542652	-0.0491862	-0.0193612	-0.00410969	-0.0575855	-0.0174732	-0.0152698	0.019456	-0.0223304	-0.00934761	-0.0506691	-0.0395036	-0.00414312	-0.0361482	-0.0515409	-0.0151685	0.0313425	-0.044298	-0.0270188	-0.004429	-0.027449	-0.0265983	-0.011789	0.0131134	0.027548	0.0207143	0.021131	0.019519	0.0415449	0.305712	-0.016849	0.983822	-0.000420503	0.79722	0.00735997	0.382161	0.0172792
Q8CHC4	Synaptojanin-1 OS=Mus musculus GN=Synj1 PE=1 SV=3 - [SYNJ1_MOUSE]	33.23	1	47	47	382	35.51	1	48	48	388	-0.00456692	0.026306	0.047908	0.022565	-0.0105844	0.0137384	0.0222324	-0.0213552	0.0289315	-0.00205708	0.0424085	0.0520134	0.0355292	0.00663208	0.0259609	-0.00359596	0.0192833	0.0152808	0.0232157	0.00857298	0.00993621	0.0307883	0.0227074	0.0103227	0.0263736	0.0171678	0.0273054	0.0288475	0.0147207	0.0122189	0.75406	-0.00757258	0.339909	-0.0141344	0.983218	-0.000386507	0.465464	-0.0146427
P05201	Aspartate aminotransferase, cytoplasmic OS=Mus musculus GN=Got1 PE=1 SV=3 - [AATC_MOUSE]	62.23	1	25	25	381	62.23	1	25	25	321	0.0118179	0.0518744	0.0172396	0.0559083	0.0274611	-0.00682776	0.00298559	0.00925004	0.0139908	0.0598599	0.0229984	0.0358124	0.0176384	0.0276916	-0.00948451	-0.00110213	-0.0161621	0.004145	0.0269773	0.0255139	0.00874214	0.0395569	0.0119485	-0.00437307	0.0217313	0.0314133	0.00552015	0.0187139	0.0192301	0.0105413	0.489717	-0.0125796	0.558214	0.0135654	0.128886	0.0131152	0.950278	-0.0014634
Q9CQQ7	ATP synthase F(0) complex subunit B1, mitochondrial OS=Mus musculus GN=Atp5f1 PE=1 SV=1 - [AT5F1_MOUSE]	57.03	1	19	20	381	56.64	1	17	18	364	-0.0246399	-0.0422145	-0.0397625	-0.0377404	-0.00999843	0.0130576	-0.0252713	-0.0201485	-0.0266987	0.00654398	0.0480755	0.0241359	-0.00470082	0.00280897	0.0246161	-0.0103087	-0.00653388	-0.0317233	-0.035539	-0.0115604	-0.0240395	0.0262518	0.00757474	-0.0161886	0.00951817	0.025435	0.00344446	0.0208465	0.0152284	0.0135852	0.00951699	-0.0617908	0.326182	-0.0191352	0.386863	-0.00785088	0.200925	0.0239786
P28652	Calcium/calmodulin-dependent protein kinase type II subunit beta OS=Mus musculus GN=Camk2b PE=1 SV=2 - [KCC2B_MOUSE]	39.3	1	11	20	381	38.19	1	9	19	436	-0.0275866	-0.013143	-0.0026687	-0.0393653	-0.00773181	0.0317178	0.0239722	0.0325857	0.00773376	0.0124369	0.0105531	0.00681597	0.00303676	0.0216996	0.0247534	-0.0202801	-0.0187874	0.0256595	-0.0144661	-0.00512645	0.0214306	0.00993532	0.0164966	-0.00446936	0.0125115	0.0356131	0.0126194	0.00286095	0.0117561	0.026103	0.0301291	-0.0244014	0.374486	-0.021623	0.196712	0.0258999	0.690315	0.00933963
P15105	Glutamine synthetase OS=Mus musculus GN=Glul PE=1 SV=6 - [GLNA_MOUSE]	39.14	1	16	16	380	40.48	1	16	16	449	0.0333249	0.0832411	0.0650875	0.00959903	-0.0106634	0.0750705	-0.00149456	-0.0380466	0.0471603	-0.0119152	0.0317416	0.00244096	0.0454097	0.0848317	-0.000156451	0.038028	0.00611504	-0.0356584	0.0605512	0.0246687	0.00253971	0.00742243	0.0433616	0.00282822	0.0252654	0.0448096	0.0427465	0.0222506	0.0425311	0.036953	0.0522632	0.0531287	0.627928	-0.0186929	0.993367	-0.000288512	0.293523	-0.0358824
Q9Z1B3	1-phosphatidylinositol 4,5-bisphosphate phosphodiesterase beta-1 OS=Mus musculus GN=Plcb1 PE=2 SV=2 - [PLCB1_MOUSE]	44.49	1	52	54	374	41.28	1	51	51	363	0.0525578	0.045094	0.0191355	0.0366897	-0.0169106	-0.00541082	0.0147938	-0.0290821	-0.004198	0.0422501	0.0320948	-0.0154628	0.0413951	0.0157213	0.039949	-0.00075216	-0.00336952	0.0215829	0.0389291	0.00478942	-0.00616211	0.0196274	0.0323551	0.00582042	0.0175433	0.0282185	0.0220038	0.0308103	0.0144235	0.0137133	0.399103	0.0193018	0.206388	-0.0275657	0.468277	-0.0119825	0.149751	-0.0341397
F6SEU4	Ras/Rap GTPase-activating protein SynGAP OS=Mus musculus GN=Syngap1 PE=1 SV=2 - [SYGP1_MOUSE]	36.64	1	44	47	368	36.72	1	43	48	431	0.052763	0.0813488	0.011265	-0.0283558	0.00466664	-0.0107704	-0.0226878	-0.0244715	0.0147854	-0.0281752	-0.0102785	-0.00375359	-0.0166956	-0.0140125	-0.0143214	-0.0133184	0.0168331	0.0269527	0.0484589	-0.0114865	-0.0107913	-0.0140691	-0.0150098	0.0101558	0.0352396	0.0165229	0.022168	0.0126444	0.00146809	0.0209495	0.0444413	0.062528	0.731594	0.00352332	0.300015	-0.0209471	0.0559407	-0.0599455
Q9Z2I9	Succinyl-CoA ligase [ADP-forming] subunit beta, mitochondrial OS=Mus musculus GN=Sucla2 PE=1 SV=2 - [SUCB1_MOUSE]	47.08	1	25	25	368	47.08	1	25	25	347	-0.00859865	-0.0273004	0.0135759	-0.00117566	-0.0127152	0.0107341	0.0158234	-0.0300415	-0.00993112	0.0324447	0.0533293	0.0421438	0.00479935	0.0176404	0.00782356	-0.0151921	0.0254754	-0.019599	-0.00744105	-0.00105223	-0.00804973	0.0426393	0.0100878	-0.00310527	0.0204627	0.0117251	0.0229903	0.0104511	0.0067133	0.0248494	0.0195177	-0.0500803	0.226451	-0.01114	0.812756	-0.00494446	0.663354	0.00638881
Q76MZ3	Serine/threonine-protein phosphatase 2A 65 kDa regulatory subunit A alpha isoform OS=Mus musculus GN=Ppp2r1a PE=1 SV=3 - [2AAA_MOUSE]	53.82	1	29	29	365	57.72	1	21	32	423	-0.00936757	0.0206243	-0.0166762	0.0381624	-0.00487669	0.0110204	-4.84754e-05	0.000322151	-0.000853849	-0.0248886	-0.0116525	-0.00428211	0.0224993	0.0330979	0.006686	-0.0129762	0.0149506	0.0183851	-0.0018065	0.0147687	-0.000193391	-0.0136077	0.0207611	0.00678649	0.0197664	0.021763	0.000601244	0.0104415	0.0132915	0.0172009	0.412258	0.0118012	0.704838	-0.00599238	0.521146	-0.00697989	0.384104	0.0165752
P62806	Histone H4 OS=Mus musculus GN=Hist1h4a PE=1 SV=2 - [H4_MOUSE]	60.19	1	9	9	365	59.22	1	8	8	428	0.0454897	0.0136546	0.1012	0.199717	0.150328	0.143886	0.086116	0.161132	0.217092	0.0191034	0.0471858	0.0750832	0.0197175	0.152189	0.129147	0.137529	0.0842004	0.0841186	0.0534481	0.164644	0.15478	0.0471241	0.100351	0.101949	0.0443119	0.0305448	0.0657188	0.0279899	0.0707747	0.0308128	0.844669	0.00632394	0.222069	0.064293	0.275944	0.0528309	0.023197	0.111196
O08539	Myc box-dependent-interacting protein 1 OS=Mus musculus GN=Bin1 PE=1 SV=1 - [BIN1_MOUSE]	48.3	1	22	24	363	48.13	1	22	24	442	0.01052	0.00213709	-0.0144557	-0.0671463	0.0115358	-0.0585284	-0.0506178	-0.0188452	-0.0405818	0.018006	0.0455094	0.0374433	0.015534	-0.0513944	-0.0335241	-0.0595961	0.0447906	-0.0160419	-0.000599535	-0.0380463	-0.0366816	0.0336529	-0.0231282	-0.0102825	0.0127108	0.043155	0.0162414	0.0141381	0.0346541	0.0524311	0.0355083	-0.0342525	0.664897	-0.0149181	0.451674	-0.0263991	0.222836	-0.0374468
P84075	Neuron-specific calcium-binding protein hippocalcin OS=Mus musculus GN=Hpca PE=1 SV=2 - [HPCA_MOUSE]	72.54	1	5	16	361	72.54	1	5	16	405	-0.0118803	-0.0661139	-0.0339492	0.0475417	0.00178978	0.014721	-0.0507984	-0.0257542	-0.0139553	-0.0264238	-0.0440734	-0.0499534	0.109998	-0.00818717	-0.00514197	-0.0712262	-0.0149183	0.0345566	-0.0373145	0.0213508	-0.0301693	-0.0401502	0.032223	-0.017196	0.027273	0.0235855	0.0188142	0.0122455	0.0673725	0.0529282	0.877471	0.00283572	0.804959	-0.0108722	0.70958	-0.0129733	0.047921	0.0586653
P28660	Nck-associated protein 1 OS=Mus musculus GN=Nckap1 PE=1 SV=2 - [NCKP1_MOUSE]	38.48	1	45	45	360	38.56	1	44	44	369	0.0120193	0.0683832	0.0573496	-0.0163306	0.0126734	-0.0027746	0.0270891	-0.0195846	0.00535397	0.0041487	-0.0219981	-0.0503239	0.0125219	-0.0103972	0.00589373	-0.00398959	-0.0375574	-0.0216826	0.0459174	-0.00214393	0.00428617	-0.0227244	0.00267281	-0.0210765	0.0298705	0.0145122	0.0233552	0.0272436	0.0117942	0.0167921	0.0423562	0.0686418	0.678588	-0.00481674	0.20143	0.0253627	0.0662922	-0.0480613
P50518	V-type proton ATPase subunit E 1 OS=Mus musculus GN=Atp6v1e1 PE=1 SV=2 - [VATE1_MOUSE]	53.54	1	15	15	360	53.54	1	16	16	402	0.0190139	0.0551662	0.0461058	0.00599593	-0.0112241	0.0654841	0.00136282	-0.00342755	0.00201933	-0.00804437	0.00878332	0.0317475	0.00412138	0.0255623	0.0144895	-0.0153375	0.0134921	0.00567923	0.0400953	0.0200853	-1.51349e-05	0.0108288	0.0147244	0.00127794	0.0188107	0.0402483	0.00297341	0.0199746	0.0107224	0.0149103	0.138391	0.0292665	0.834513	0.00536091	0.890015	-0.00129307	0.478905	-0.02001
Q9DB77	Cytochrome b-c1 complex subunit 2, mitochondrial OS=Mus musculus GN=Uqcrc2 PE=1 SV=1 - [QCR2_MOUSE]	55.63	1	21	22	359	47.24	1	19	20	357	-0.042912	0.0165795	-0.0411698	0.00234517	-0.020567	-0.0349937	-0.0121955	-0.00970147	-0.021437	0.0286575	0.0172405	0.0247495	0.0386351	-0.0264551	-0.0231575	0.0427206	0.0284861	0.0167533	-0.0225008	-0.0177385	-0.0144447	0.0235492	-0.00365917	0.02932	0.0338557	0.0188295	0.00618264	0.0058024	0.036665	0.0130037	0.0809544	-0.04605	0.585906	-0.0140793	0.00623512	-0.0437647	0.841799	0.00476228
Q61598	Rab GDP dissociation inhibitor beta OS=Mus musculus GN=Gdi2 PE=1 SV=1 - [GDIB_MOUSE]	64.72	1	24	30	356	64.94	1	25	31	369	-0.0112183	-0.0490938	-0.0265608	0.000297391	-0.0278498	-0.0396125	0.0261513	-0.0384949	-0.0595454	0.0216773	-0.0691496	-0.031645	-0.043308	0.0327414	0.0003078	-0.0412279	-0.0237613	-0.0516008	-0.0289576	-0.0223883	-0.023963	-0.0263724	-0.00341958	-0.0388633	0.0190512	0.0205078	0.0446583	0.0456424	0.0381614	0.0140696	0.932215	-0.00258522	0.490456	-0.0189687	0.610839	0.0149004	0.705188	0.0065693
Q8K207	Uncharacterized protein C1orf21 homolog OS=Mus musculus PE=1 SV=1 - [CA021_MOUSE]	19.01	1	2	2	6	10.74	1	1	1	4	0.394475	0.120033	-0.0875363	-0.285708	0.275363	0.0613531	-0.376927	-0.64061	-0.109383	0.0793135	-0.00543309	0.0846278	-0.956645	-0.270711	0.149913	0.450834	0.324898	0.180518	0.142324	0.0170028	-0.37564	0.0528361	-0.359148	0.31875	0.241777	0.283153	0.265616	0.0505325	0.558555	0.135263	0.564362	0.0894879	0.356914	0.376151	0.0156689	-0.69439	0.591192	-0.125321
Q9D051	Pyruvate dehydrogenase E1 component subunit beta, mitochondrial OS=Mus musculus GN=Pdhb PE=1 SV=1 - [ODPB_MOUSE]	39	1	12	12	354	42.06	1	13	13	371	0.0387125	0.0398478	0.0327163	-0.000688954	-0.0219506	-0.0262744	-0.0256887	-0.0344741	-0.0161333	0.0628085	0.0547348	0.0414485	0.0644734	0.00289431	-0.0496361	0.00556782	0.00500023	-0.0132585	0.0370922	-0.0163046	-0.025432	0.0529973	0.00591053	-0.000896816	0.00383189	0.0136953	0.00917308	0.0107855	0.0571145	0.0107093	0.0738081	-0.0159051	0.54815	-0.0222152	0.0394054	-0.0245352	0.00288446	-0.0533968
Q91VD9	NADH-ubiquinone oxidoreductase 75 kDa subunit, mitochondrial OS=Mus musculus GN=Ndufs1 PE=1 SV=2 - [NDUS1_MOUSE]	53.65	1	35	35	350	53.51	1	34	34	352	0.00914693	0.0199818	-0.00398945	0.0158129	0.00199257	-0.0309087	-0.0156894	0.0311249	0.0156037	0.0358235	5.57563e-05	0.0116189	0.0444939	0.0177565	-0.00868065	0.0148526	-0.00725297	-0.00777875	0.00837976	-0.00436774	0.0103464	0.0158327	0.0178566	-5.96989e-05	0.012004	0.0240014	0.0238458	0.0182524	0.0265874	0.0129171	0.586357	-0.00745296	0.34302	-0.0222243	0.542657	0.0104061	0.456868	-0.0127475
Q8BH59	Calcium-binding mitochondrial carrier protein Aralar1 OS=Mus musculus GN=Slc25a12 PE=1 SV=1 - [CMC1_MOUSE]	50.37	1	25	30	347	50.37	1	25	31	338	-0.0339654	-0.0160255	-0.0264318	0.0120543	-0.0655336	-0.0443175	0.00488784	-0.033956	-0.0363324	0.0621063	0.0450698	0.0286833	0.0542899	0.0174018	-0.00751882	0.00675366	0.00507047	0.00817311	-0.0254742	-0.032599	-0.0218002	0.0452865	0.021391	0.00666574	0.00900819	0.0400994	0.0231431	0.0167126	0.0310969	0.00155319	0.00296469	-0.0707607	0.13914	-0.0539899	0.100701	-0.028466	0.778936	-0.00712471
P28663	Beta-soluble NSF attachment protein OS=Mus musculus GN=Napb PE=1 SV=2 - [SNAB_MOUSE]	68.46	1	18	21	347	66.11	1	17	20	356	0.0584818	0.0794192	-0.0209919	0.0236429	-0.00786523	-0.00300845	0.00119785	-0.00599226	-0.0185942	0.0682188	0.000136569	0.0206291	0.0351809	-0.00445099	-0.00579771	0.0185193	-0.0128242	0.00174757	0.0389697	0.00425639	-0.0077962	0.0296615	0.00831074	0.00248091	0.052973	0.0169639	0.0100186	0.0349283	0.02328	0.0156846	0.811955	0.0093082	0.819388	-0.00405435	0.393013	-0.0102771	0.34054	-0.0347133
P62880	Guanine nucleotide-binding protein G(I)/G(S)/G(T) subunit beta-2 OS=Mus musculus GN=Gnb2 PE=1 SV=3 - [GBB2_MOUSE]	35	1	4	11	347	35	1	4	11	343	-0.042641	-0.0964382	0.013213	-0.0430928	-0.0437116	-0.0250457	-0.0766447	-0.041625	-0.00766203	-0.0654302	0.0100013	-0.012313	-0.0805523	0.0206469	-0.0566735	-0.118378	-0.0733452	-0.125253	-0.0419554	-0.0372834	-0.0419772	-0.0225806	-0.0388596	-0.105659	0.0548288	0.0106027	0.0344927	0.0387498	0.0528991	0.0281946	0.643443	-0.0193748	0.962067	0.00157628	0.0685137	0.0636814	0.891794	0.00467202
Q64521	Glycerol-3-phosphate dehydrogenase, mitochondrial OS=Mus musculus GN=Gpd2 PE=1 SV=2 - [GPDM_MOUSE]	54.75	1	42	42	344	54.33	1	42	42	371	-0.0009265	0.0452865	-0.00999513	0.0895348	0.00498749	-0.0136431	0.03143	-0.025471	0.0140018	-0.00998921	0.0392974	-0.00105255	-0.00418741	0.0401827	0.0246717	0.00408829	0.00622936	-0.0190311	0.011455	0.0269597	0.00665357	0.00941854	0.0202223	-0.00290448	0.0296478	0.0549864	0.0291535	0.0262588	0.0225172	0.014007	0.933315	0.00203642	0.853875	0.0067374	0.635723	0.00955804	0.689424	0.0155048
P20029	78 kDa glucose-regulated protein OS=Mus musculus GN=Hspa5 PE=1 SV=3 - [GRP78_MOUSE]	44.89	1	27	30	341	48.55	1	29	32	396	-0.0467225	0.00396194	-0.0104402	-0.0398094	-0.00685532	0.0673526	0.009664	-0.0131067	0.0149334	-0.0357726	-0.0339297	-0.0042258	-0.0360354	0.0728334	0.0681809	-0.0502062	0.0125519	0.00409566	-0.0177336	0.00689597	0.00383025	-0.0246427	0.034993	-0.0111862	0.0261175	0.0548885	0.0149026	0.0177056	0.0615563	0.0340558	0.723769	0.0069091	0.586865	-0.028097	0.522686	0.0150165	0.521486	0.0246296
Q8BMF3	NADP-dependent malic enzyme, mitochondrial OS=Mus musculus GN=Me3 PE=1 SV=2 - [MAON_MOUSE]	36.75	1	20	21	145	33.77	1	17	18	130	-0.336952	-0.33194	0.239576	-0.238704	-0.326139	-0.279712	-0.259706	-0.277157	-0.169328	0.65829	0.292042	0.704784	0.233854	-0.2583	-0.253452	-0.228259	0.273418	0.127006	-0.143105	-0.281519	-0.235397	0.551705	-0.0926327	0.0573883	0.331421	0.0437454	0.0578789	0.226073	0.282756	0.257982	0.0399524	-0.694811	0.31664	-0.188886	0.12756	-0.292785	0.512932	-0.138413
P38647	Stress-70 protein, mitochondrial OS=Mus musculus GN=Hspa9 PE=1 SV=3 - [GRP75_MOUSE]	49.48	1	34	35	338	52.58	1	36	37	368	0.044643	0.00969191	0.0106428	-0.00166051	-0.00862038	0.0163473	-0.0363403	0.00889394	-0.00504043	0.0253578	0.0589637	0.0871743	0.00376859	0.0232888	0.0376479	-0.0416113	0.0430787	-0.0222158	0.0216592	0.00202213	-0.0108289	0.0571653	0.0215684	-0.00691615	0.0199102	0.0128848	0.023166	0.0309475	0.0170051	0.0443696	0.170002	-0.035506	0.187741	-0.0195463	0.898837	-0.00391277	0.22483	-0.0196371
Q9Z0E0	Neurochondrin OS=Mus musculus GN=Ncdn PE=1 SV=1 - [NCDN_MOUSE]	45.95	1	31	31	338	44.86	1	29	29	342	-0.0245205	-0.0875719	-0.0201497	0.0163663	0.00872364	-0.0112506	-0.0469439	-0.0134612	-0.0117297	0.0319268	0.034457	0.0279645	0.00794908	0.0231195	-0.0105296	-0.00974018	0.0330055	0.0271985	-0.0440807	0.00461312	-0.0240449	0.0314494	0.00684632	0.0168213	0.0377278	0.0142599	0.01985	0.00327247	0.0168516	0.0231854	0.0259464	-0.0755301	0.869419	-0.00223321	0.0812198	-0.0408662	0.1047	0.0486938
Q62277	Synaptophysin OS=Mus musculus GN=Syp PE=1 SV=2 - [SYPH_MOUSE]	27.71	1	9	9	338	31.53	1	10	11	385	-0.00993599	0.0478864	0.0676594	0.0290254	-0.0111315	0.0162586	0.0238786	-0.0157968	-0.0408141	-0.00229666	-0.00609192	0.00771575	-0.0190377	-0.012287	-0.0139258	0.00873987	0.00120322	-0.0344834	0.0352033	0.0113842	-0.0109108	-0.000224276	-0.0150835	-0.00818009	0.0403225	0.0205174	0.0326219	0.0071333	0.00352109	0.0230889	0.208364	0.0354275	0.0924288	0.0264677	0.911501	-0.00273069	0.413414	-0.0238191
Q8BYI9	Tenascin-R OS=Mus musculus GN=Tnr PE=1 SV=2 - [TENR_MOUSE]	31.89	2	38	38	336	33.87	2	39	40	413	0.0105331	0.0462896	0.0436158	0.0298422	-0.0402433	-0.0419224	-0.0386235	-0.0312055	0.0109902	0.0172018	0.0727478	0.053023	0.0559121	0.0168883	0.0237084	0.0124173	0.0549058	-0.00877194	0.0334795	-0.0174412	-0.0196129	0.0476575	0.0321696	0.0195171	0.0199171	0.0409572	0.0267614	0.028159	0.0208425	0.0324271	0.515798	-0.014178	0.134859	-0.0496108	0.182253	-0.03913	0.12487	-0.0509207
Q64436	Potassium-transporting ATPase alpha chain 1 OS=Mus musculus GN=Atp4a PE=1 SV=3 - [ATP4A_MOUSE]	7.55	1	1	9	334	#N/A	#N/A	#N/A	#N/A	#N/A	#N/A	#N/A	0.107306	#N/A	#N/A	0.0221812	#N/A	#N/A	0.0946629	#N/A	0.112389	0.0870807	#N/A	0.0113202	0.162535	#N/A	0.0850689	0.0888313	#N/A	#N/A	#N/A	#N/A	#N/A	#N/A	#N/A	#N/A	#N/A	#N/A	#N/A	#N/A	#N/A	#N/A	#N/A	#N/A	#N/A	#N/A	#N/A	#N/A
P58281	Dynamin-like 120 kDa protein, mitochondrial OS=Mus musculus GN=Opa1 PE=1 SV=1 - [OPA1_MOUSE]	53.13	1	51	51	331	54.37	1	52	52	385	0.00250032	-0.0083013	0.022903	-0.0538525	-0.0711444	-0.0143129	0.000687406	-0.0216187	0.0314171	0.0149532	0.0490687	0.0609088	0.0430752	-0.016001	0.0146142	-0.0396612	0.0599633	0.028275	0.00570068	-0.0464366	0.00349526	0.0416436	0.0138962	0.0161924	0.0158464	0.0291325	0.0266292	0.0238606	0.0295446	0.0508995	0.0954406	-0.0359429	0.0654584	-0.0603327	0.721313	-0.0126971	0.0528223	-0.0521373
P17751	Triosephosphate isomerase OS=Mus musculus GN=Tpi1 PE=1 SV=4 - [TPIS_MOUSE]	51.84	1	15	15	331	51.84	1	15	15	349	0.000219801	-0.0103254	-0.00674634	-0.0199628	-0.00201254	0.0580697	-0.0457961	0.0326547	0.00518602	-0.029761	0.0381571	0.0451435	0.0359205	0.0450948	0.046626	-0.00903608	0.00696533	0.0083822	-0.00561731	0.0120315	-0.00265177	0.0178466	0.0425471	0.00210382	0.00536248	0.040868	0.0398084	0.0413771	0.00578967	0.00967341	0.385185	-0.0234639	0.269574	-0.0305156	0.850459	-0.00475559	0.499495	0.0176488
Q61644	Protein kinase C and casein kinase substrate in neurons protein 1 OS=Mus musculus GN=Pacsin1 PE=1 SV=1 - [PACN1_MOUSE]	49.89	1	24	29	329	44.22	1	20	25	357	-0.0136111	0.0640192	0.00152254	-0.00577197	-0.0153569	-0.00522537	0.0135826	0.00660094	-0.0312798	0.016901	0.0236536	0.0558741	0.0199379	-0.00733097	0.0116055	0.0191365	0.00183276	0.0282464	0.0173102	-0.00878475	-0.00369874	0.0321429	0.00807082	0.0164052	0.0411528	0.00569822	0.0241396	0.0208273	0.0139739	0.013417	0.607215	-0.0148327	0.125155	-0.0168556	0.275901	-0.020104	0.337796	-0.026095
P47857	6-phosphofructokinase, muscle type OS=Mus musculus GN=Pfkm PE=1 SV=3 - [K6PF_MOUSE]	38.85	1	24	29	325	35.9	1	23	26	303	-0.00100444	0.0113023	0.0384773	-0.000359694	-0.0333681	-0.0109983	-0.00144608	-0.00322122	0.0241173	-0.00615732	0.0168489	0.0186157	0.0283758	0.0129676	0.0141019	-0.0263487	0.0422434	0.0144231	0.0162584	-0.0149087	0.00648335	0.00976907	0.0184818	0.0101059	0.0202021	0.0168481	0.0152973	0.0138209	0.00858724	0.0344992	0.669942	0.00648931	0.0377197	-0.0333905	0.876016	-0.0036226	0.109422	-0.0311671
P48722	Heat shock 70 kDa protein 4L OS=Mus musculus GN=Hspa4l PE=1 SV=2 - [HS74L_MOUSE]	56.8	1	42	45	323	55.49	1	39	42	309	0.0668177	0.0361418	0.0534309	0.0117724	0.00996559	0.0289008	-0.00555728	-0.0596609	0.0190261	0.0363991	0.0581582	0.0822174	0.0362135	0.0431782	0.0515533	0.025866	0.0023425	0.0147337	0.0521302	0.0168796	-0.0153973	0.0589249	0.0436484	0.0143141	0.0153793	0.0104498	0.0402558	0.0229187	0.00768071	0.0117674	0.691762	-0.00679477	0.0232696	-0.0267688	0.287096	-0.0297114	0.0303946	-0.0352506
P61979	Heterogeneous nuclear ribonucleoprotein K OS=Mus musculus GN=Hnrnpk PE=1 SV=1 - [HNRPK_MOUSE]	44.49	2	22	22	322	41.9	2	21	21	385	-0.0174284	-0.0213598	-0.000975865	-0.0135438	0.0115912	0.00649721	-0.00782309	-0.0143506	-0.000342729	-0.0528836	-0.0109482	-0.0322959	-0.0592214	0.0110418	-0.0367842	-0.0228509	-0.0108898	0.00418168	-0.0132547	0.00151489	-0.00750548	-0.0320426	-0.0283213	-0.009853	0.0108139	0.0132876	0.00700935	0.0209688	0.035888	0.0135461	0.239903	0.0187879	0.248238	0.0298362	0.802966	0.00234752	0.209673	0.0147696
B2RSH2	Guanine nucleotide-binding protein G(i) subunit alpha-1 OS=Mus musculus GN=Gnai1 PE=2 SV=1 - [GNAI1_MOUSE]	51.13	1	9	18	320	50.28	1	8	17	312	0.00614925	-0.0218413	-0.00517216	0.155653	-0.0616344	0.000415987	0.0910535	0.0482147	-0.0302322	0.0562713	0.0138543	0.00470933	-0.00441443	-0.0091379	-0.107618	-0.0231122	0.102493	0.0150334	-0.00695473	0.0314783	0.0363453	0.024945	-0.0403902	0.0314715	0.0140801	0.111925	0.0615078	0.027512	0.0582691	0.064396	0.148337	-0.0318997	0.379739	0.0718684	0.929036	0.00487381	0.586844	0.038433
P60879	Synaptosomal-associated protein 25 OS=Mus musculus GN=Snap25 PE=1 SV=1 - [SNP25_MOUSE]	66.02	1	15	15	318	66.02	1	14	15	312	-0.000666215	-0.00576735	-0.069343	-0.0500745	-0.0365788	-0.0803797	0.0181763	-0.0414245	-0.00863025	-0.0364855	-0.0339887	-0.0766673	-0.016603	-0.0942336	-0.0450987	-0.075512	0.0431944	-0.00513149	-0.0252588	-0.0556776	-0.0106262	-0.0490472	-0.0519784	-0.0124831	0.0382631	0.0224316	0.0298505	0.0239523	0.0392699	0.0596937	0.413016	0.0237884	0.894187	-0.0036992	0.963875	0.00185689	0.300592	-0.0304188
Q8K1M6	Dynamin-1-like protein OS=Mus musculus GN=Dnm1l PE=1 SV=2 - [DNM1L_MOUSE]	51.75	1	39	39	316	52.29	1	36	36	385	0.0483459	0.00895652	0.00720107	-0.0127051	-0.0254702	-0.0237957	0.00780412	-0.0292089	-0.0527657	-0.0164371	-0.016796	-0.0267315	0.000500098	0.0232173	0.048487	-0.0267121	0.00778987	-0.00635348	0.0215011	-0.020657	-0.0247235	-0.0199882	0.0240682	-0.00842524	0.0232648	0.00693721	0.030533	0.00584265	0.0240048	0.017344	0.0401064	0.0414894	0.0362123	-0.0447251	0.466508	-0.0162983	0.0396368	-0.0421581
P35486	Pyruvate dehydrogenase E1 component subunit alpha, somatic form, mitochondrial OS=Mus musculus GN=Pdha1 PE=1 SV=1 - [ODPA_MOUSE]	46.15	1	22	23	316	46.15	1	22	23	314	-0.00541883	0.0140008	0.0299191	0.00821907	-0.0252804	-0.0306025	-0.0386171	-0.0281744	0.00583326	0.0188995	0.044819	0.0571585	0.0249896	-0.000221301	-0.0218944	-0.0282316	0.0513437	0.00184616	0.0128337	-0.015888	-0.0203194	0.0402923	0.000957962	0.00831941	0.0176978	0.0210462	0.0232429	0.019527	0.0234642	0.0401806	0.145446	-0.0274587	0.406997	-0.0168459	0.345444	-0.0286388	0.144698	-0.0287216
Q6PHZ2	Calcium/calmodulin-dependent protein kinase type II subunit delta OS=Mus musculus GN=Camk2d PE=1 SV=1 - [KCC2D_MOUSE]	35.67	1	9	18	316	39.68	1	11	20	346	0.0545466	-0.0528135	0.0465301	0.00175533	0.0314355	-0.00552825	0.00724432	-0.00661602	0.0265501	0.0912258	0.0807742	0.100257	-0.0275494	0.035894	0.0252618	0.0541156	0.005275	-0.0222881	0.0160878	0.00922086	0.00905945	0.0907523	0.0112021	0.0123675	0.0598047	0.0195801	0.0166574	0.00974998	0.0339783	0.0386925	0.099731	-0.0746646	0.934475	-0.00198128	0.89838	-0.00330806	0.859291	-0.0068669
P62874	Guanine nucleotide-binding protein G(I)/G(S)/G(T) subunit beta-1 OS=Mus musculus GN=Gnb1 PE=1 SV=3 - [GBB1_MOUSE]	35	1	6	11	316	35	1	6	11	337	-0.0520916	-0.0499692	0.0359127	0.00411637	-0.0293152	0.0504502	-0.114138	-0.0623538	0.0103122	-0.090127	0.0437766	-0.0243749	-0.103594	-0.023948	-0.00425342	-0.0216651	-0.00966064	0.047321	-0.0220494	0.00841711	-0.0553931	-0.0235751	-0.0439317	0.00533176	0.0502079	0.0400562	0.0625162	0.0669554	0.0525988	0.0368558	0.976323	0.0015257	0.242144	0.0523488	0.220844	-0.0607248	0.45746	0.0304665
P61205	ADP-ribosylation factor 3 OS=Mus musculus GN=Arf3 PE=2 SV=2 - [ARF3_MOUSE]	53.59	3	1	11	316	53.59	3	1	11	359	0.0910277	0.423798	1.11105	0.81544	0.275767	0.820124	0.357044	0.0827584	0.410861	0.115018	0.21905	0.451833	0.458448	1.00515	0.68765	0.75958	0.23676	-0.0202635	0.541959	0.63711	0.283554	0.261967	0.717081	0.325359	0.520177	0.312941	0.175964	0.17246	0.274534	0.3974	0.426182	0.279993	0.756047	-0.0799706	0.875766	-0.0418046	0.799454	0.0951508
P19096	Fatty acid synthase OS=Mus musculus GN=Fasn PE=1 SV=2 - [FAS_MOUSE]	31.99	1	71	71	311	33.31	1	73	73	298	0.0694474	0.0712893	0.0581486	0.0175852	0.0543808	0.0541288	0.027849	0.0270301	0.0188802	0.0323855	-0.0405064	-0.0645485	-0.000130148	-0.00646725	-0.00089964	-0.0189107	-0.0165573	-0.0362515	0.0662951	0.0420316	0.0245864	-0.0242231	-0.00249901	-0.0239065	0.00711493	0.0211715	0.00495865	0.0504769	0.00345806	0.0107557	0.0370894	0.0905183	0.0228511	0.0445306	0.00208765	0.0484929	0.133035	-0.0242635
P10853	Histone H2B type 1-F/J/L OS=Mus musculus GN=Hist1h2bf PE=1 SV=2 - [H2B1F_MOUSE]	41.27	8	3	6	311	46.03	7	3	7	378	0.0665818	0.0108151	0.0755902	0.169208	0.115733	0.228605	0.0927286	0.26324	0.179465	0.0320131	0.0167413	-0.00191743	-0.0140747	0.109492	0.0986011	0.143053	0.0912115	0.0913919	0.0509957	0.171182	0.178478	0.0156123	0.0646729	0.108552	0.0350877	0.0564618	0.0852598	0.0169934	0.0684144	0.0298787	0.191054	0.0353834	0.106058	0.106509	0.251124	0.0699257	0.0351349	0.120186
Q8BG05	Heterogeneous nuclear ribonucleoprotein A3 OS=Mus musculus GN=Hnrnpa3 PE=1 SV=1 - [ROA3_MOUSE]	29.02	1	12	14	306	25.59	1	11	13	289	-0.0701338	-0.0713804	-0.114658	-0.00578455	-0.00328445	-0.037501	-0.0360063	-0.0329633	-0.00855121	-0.116089	-0.0943022	-0.102918	-0.0931886	-0.0376223	-0.0754803	-0.0518335	-0.0371638	-0.00509997	-0.0853907	-0.0155233	-0.0258403	-0.104436	-0.0687638	-0.0313658	0.0253539	0.0190742	0.0150499	0.0109725	0.0283855	0.0239002	0.298418	0.0190456	0.0542944	0.0532404	0.751764	0.00552551	0.0188729	0.0698674
P15508	Spectrin beta chain, erythrocytic OS=Mus musculus GN=Sptb PE=1 SV=4 - [SPTB1_MOUSE]	39.1	1	65	74	303	45.35	1	78	87	360	-0.106086	-0.0730976	-0.0464394	0.0547847	-0.0148787	0.0322797	-0.00854968	0.00755894	-0.000942343	-0.0203744	-0.0126506	-0.00372798	0.0766513	0.0573376	0.0177777	0.012403	-0.0367911	0.0789207	-0.0752075	0.0240619	-0.000644359	-0.012251	0.0505889	0.0181775	0.029879	0.0355513	0.00805845	0.00833042	0.0300114	0.0580716	0.0245509	-0.0629565	0.379277	-0.026527	0.607809	-0.0188219	0.0207913	0.0992694
Q810U3	Neurofascin OS=Mus musculus GN=Nfasc PE=1 SV=1 - [NFASC_MOUSE]	29.76	1	36	36	299	30.56	1	39	39	301	0.0610185	0.0305731	0.0644621	-0.00776954	-0.00372874	-0.0677602	-0.045476	-0.000794507	-0.0104449	0.0592747	0.0925507	0.0525984	0.0404621	-0.00562827	-0.0113741	0.00221724	0.0283271	-0.0313879	0.0520179	-0.0264195	-0.0189051	0.0681413	0.00781991	-0.000281187	0.0186514	0.0358591	0.0235115	0.0214011	0.0284146	0.0299358	0.38094	-0.0161233	0.264632	-0.0342394	0.444481	-0.0186239	0.0282739	-0.0784374
Q61548	Clathrin coat assembly protein AP180 OS=Mus musculus GN=Snap91 PE=1 SV=1 - [AP180_MOUSE]	20.53	1	18	21	299	19.87	1	16	19	292	0.00403446	0.107696	-0.0326044	-0.0329169	-0.0217882	-0.0181018	0.0438705	-0.0476929	-0.0442306	0.00826583	0.06809	-0.00229388	-0.0173753	-0.0546824	-0.0440085	0.0757859	-0.0191573	0.0495477	0.0263752	-0.024269	-0.0160177	0.0246873	-0.0386887	0.0353921	0.0727691	0.00771282	0.0518936	0.0379568	0.019214	0.0490289	0.973292	0.00168789	0.294165	0.0144197	0.280341	-0.0514098	0.296798	-0.0506442
Q9Z2Q6	Septin-5 OS=Mus musculus GN=Sept5 PE=1 SV=2 - [SEPT5_MOUSE]	56.37	1	21	24	298	56.37	1	21	24	335	-0.00221576	-0.00213789	0.0299112	-0.0379462	0.017047	0.0113828	-0.0130329	-0.00324206	0.0106501	-0.0599492	0.0314221	0.00614558	-0.019266	0.015339	0.0347975	-0.0160943	-0.0104677	0.0338551	0.00851917	-0.00317214	-0.00187494	-0.00746052	0.0102902	0.00243104	0.0185261	0.0302481	0.0119005	0.0471807	0.0273831	0.0273591	0.614063	0.0159797	0.598253	-0.0134623	0.814917	-0.00430599	0.598615	-0.0116913
P68404	Protein kinase C beta type OS=Mus musculus GN=Prkcb PE=1 SV=4 - [KPCB_MOUSE]	37.7	1	19	26	298	36.36	1	18	26	314	0.00511477	-0.0160035	0.0485358	0.0119505	-0.0157981	-0.0364157	0.0184572	-0.023632	-0.0320478	0.0294711	-0.0217538	-0.0194277	0.0505645	0.0107002	0.0297276	0.00472598	-0.000617108	0.0325996	0.012549	-0.0134211	-0.0124075	-0.00390346	0.0303308	0.0122361	0.0329056	0.0242706	0.0270589	0.0289266	0.019939	0.0178364	0.55089	0.0164525	0.0733499	-0.0437519	0.258202	-0.0246437	0.33304	-0.0259701
Q91V14	Solute carrier family 12 member 5 OS=Mus musculus GN=Slc12a5 PE=1 SV=2 - [S12A5_MOUSE]	25.83	1	25	31	297	22.58	1	19	26	301	0.050507	0.0941483	0.0615116	0.0173176	0.00781943	0.00579121	-0.0195146	-0.0353293	2.99828e-05	-0.0112146	-0.00526567	0.00656475	0.0494336	0.0468124	-0.00958893	-0.013786	0.00353597	-0.0055944	0.0687223	0.0103094	-0.0182713	-0.00330518	0.0288857	-0.00528148	0.0226966	0.00615343	0.0177124	0.00905036	0.0333458	0.00866523	0.00695495	0.0720275	0.396417	-0.0185763	0.317536	-0.0129898	0.0126221	-0.0584129
P06151	L-lactate dehydrogenase A chain OS=Mus musculus GN=Ldha PE=1 SV=3 - [LDHA_MOUSE]	61.14	1	19	20	297	60.54	1	19	20	318	0.00245331	0.00348619	0.0605154	0.0328249	0.0225979	0.0451098	0.0522847	0.0422801	-0.00932813	-0.00803226	-0.00941965	0.0558104	0.0598723	0.052942	0.0631499	0.017128	0.0315793	0.0414156	0.0221516	0.0335109	0.0284122	0.0127862	0.0586547	0.030041	0.033228	0.0112716	0.0330647	0.0372666	0.00521172	0.0122166	0.761546	0.00936547	0.0247393	-0.0251439	0.940056	-0.00162874	0.604903	0.0113592
P19246	Neurofilament heavy polypeptide OS=Mus musculus GN=Nefh PE=1 SV=3 - [NFH_MOUSE]	22.94	1	25	29	296	21.56	1	24	28	316	-0.00446304	-0.109472	-0.0703243	-0.0275887	0.0286959	-0.000718874	-0.0982918	-0.046204	0.0166367	0.0809141	0.0534034	-0.0341765	0.150465	0.0664558	0.0480778	0.0801765	0.053107	0.0165866	-0.0614199	0.000129431	-0.0426197	0.0333804	0.0883329	0.0499567	0.053068	0.0281519	0.057548	0.0601012	0.054587	0.0319118	0.109946	-0.0948003	0.0676729	-0.0882035	0.0714588	-0.0925764	0.150625	0.0615494
P63054	Purkinje cell protein 4 OS=Mus musculus GN=Pcp4 PE=2 SV=2 - [PCP4_MOUSE]	43.55	1	2	2	18	43.55	1	2	2	18	-0.131417	-0.333889	0.259573	0.0490734	0.0120303	-0.0729379	0.131238	-0.159378	-0.132131	0.431315	0.155684	0.0186279	0.21375	-0.124261	-0.595234	0.23439	0.520231	0.410924	-0.0685779	-0.00394473	-0.0534236	0.201876	-0.168582	0.388515	0.30168	0.0625547	0.160501	0.210185	0.406309	0.144232	0.27164	-0.270454	0.526072	0.164637	0.023856	-0.441938	0.734731	0.0646331
Q05920	Pyruvate carboxylase, mitochondrial OS=Mus musculus GN=Pc PE=1 SV=1 - [PYC_MOUSE]	45.67	1	47	47	291	44.82	1	46	46	285	-0.0282784	-0.023783	-0.0101569	0.011641	-0.0358119	0.0171629	-0.0596818	-0.00664396	0.00937559	0.0227169	0.0245661	0.0427371	0.0209787	0.0515459	0.0266324	-0.0125903	0.0080736	-0.0389563	-0.0207394	-0.00233603	-0.0189834	0.0300067	0.0330523	-0.014491	0.00943634	0.0291222	0.0361445	0.0110635	0.0162635	0.0235725	0.00377863	-0.0507461	0.139988	-0.0353883	0.86567	-0.00449241	0.356554	0.0184034
P08752	Guanine nucleotide-binding protein G(i) subunit alpha-2 OS=Mus musculus GN=Gnai2 PE=1 SV=5 - [GNAI2_MOUSE]	59.72	1	8	17	291	60.28	1	9	18	272	0.0613274	-0.148494	0.0128257	-0.0371946	-0.0013006	-0.0141039	0.0351393	0.0668856	0.00166514	0.0578771	0.0546478	0.0235592	-0.0403901	-0.00484833	0.0385833	-0.0196981	0.0193999	-0.00697	-0.0247803	-0.017533	0.0345633	0.0453614	-0.00221835	-0.00242274	0.10985	0.018191	0.0326141	0.0189501	0.0395523	0.0199417	0.337033	-0.0701417	0.575238	-0.0153147	0.169086	0.0369861	0.915671	0.00724733
Q9DBJ1	Phosphoglycerate mutase 1 OS=Mus musculus GN=Pgam1 PE=1 SV=3 - [PGAM1_MOUSE]	56.69	1	10	14	290	56.69	1	10	14	287	0.00829361	-0.0275387	-0.0808131	-0.0262418	-0.040551	-0.0329877	-0.0463301	-0.0245371	-0.0260685	0.0099149	0.0177858	0.0153241	0.0362193	0.0250081	0.00910451	-0.0243132	-0.0104134	0.000179969	-0.0333527	-0.0332602	-0.0323119	0.0143416	0.023444	-0.0115156	0.044837	0.0071585	0.0121642	0.0040264	0.0136249	0.0122837	0.140403	-0.0476944	0.00309426	-0.0567042	0.105592	-0.0207964	0.997352	9.25506e-05
Q9JJV2	Profilin-2 OS=Mus musculus GN=Pfn2 PE=1 SV=3 - [PROF2_MOUSE]	47.86	1	7	7	289	47.86	1	7	7	255	-0.0417861	-0.061061	-0.0246489	-0.0313578	-0.05772	-0.0204198	-0.0120146	-0.0501852	-0.0170929	0.0126234	0.0287927	-0.0330523	-0.0232505	-0.0206994	-0.0775192	-0.0106442	0.0401993	0.0115217	-0.0424986	-0.0364992	-0.0264309	0.0027879	-0.0404897	0.0136923	0.0182165	0.0191743	0.0207279	0.0320742	0.0320938	0.0254912	0.100603	-0.0452866	0.862321	0.00399047	0.101889	-0.0401232	0.714436	0.00599942
P35564	Calnexin OS=Mus musculus GN=Canx PE=1 SV=1 - [CALX_MOUSE]	42.98	1	31	32	288	38.75	1	32	32	340	-0.0114656	0.0159995	-0.0696995	-0.019674	0.0421192	0.110487	-0.00221997	0.00432567	0.0133244	-0.0186534	-0.0346485	-0.00211033	-0.00721764	0.0553353	0.0483693	-0.0737468	-0.0495526	-0.016067	-0.0217219	0.0443108	0.00514336	-0.0184707	0.0321623	-0.0464555	0.0437604	0.0651082	0.00780437	0.0162699	0.0342814	0.0289644	0.909813	-0.00325112	0.789104	0.0121485	0.0407662	0.0515988	0.218602	0.0660327
Q9DB20	ATP synthase subunit O, mitochondrial OS=Mus musculus GN=Atp5o PE=1 SV=1 - [ATPO_MOUSE]	59.15	2	14	14	288	59.62	2	14	14	351	0.0218738	0.011836	0.0331381	0.0391012	0.0114424	0.0495094	-0.0294868	0.0181681	0.00716576	0.044084	0.0659223	0.0636516	0.0929219	0.0702422	0.0208366	0.0312353	0.0596585	0.0330542	0.0222826	0.033351	-0.00138432	0.057886	0.0613336	0.041316	0.0106569	0.0196741	0.0249515	0.0120067	0.0368591	0.0159111	0.0184404	-0.0356033	0.31056	-0.0279826	0.0668222	-0.0427003	0.439852	0.0110684
Q9Z1G3	V-type proton ATPase subunit C 1 OS=Mus musculus GN=Atp6v1c1 PE=1 SV=4 - [VATC1_MOUSE]	68.06	1	30	30	287	73.56	1	31	31	303	0.0334501	0.0331087	0.0151596	0.0499323	0.0257957	-0.0427644	0.0023583	-0.00148638	-0.0309232	0.032934	-0.00711491	0.00572665	0.0214266	-0.012562	-0.041599	-0.0209485	0.0203675	-0.0104931	0.0272394	0.0109879	-0.0100171	0.0105152	-0.0109115	-0.00369135	0.0104629	0.0480897	0.018207	0.0204493	0.0315452	0.0214814	0.275826	0.0167242	0.5456	0.0218993	0.717034	-0.00632575	0.597962	-0.0162516
Q7TMB8	Cytoplasmic FMR1-interacting protein 1 OS=Mus musculus GN=Cyfip1 PE=1 SV=1 - [CYFP1_MOUSE]	37.59	1	22	45	287	35.36	1	21	44	255	0.00716016	0.0521512	0.00764558	0.0559177	0.000202922	0.0190223	0.010788	0.0922454	-0.00118361	0.00915032	0.00170517	-0.0187623	0.0407563	-0.0157135	0.0313121	0.00138402	-0.00641126	-0.072061	0.022319	0.0250477	0.0339499	-0.00263561	0.018785	-0.0256961	0.0258366	0.0283419	0.050839	0.0144537	0.0302474	0.0403419	0.218072	0.0249546	0.806483	0.00626268	0.186639	0.059646	0.907865	0.00272866
P10126	Elongation factor 1-alpha 1 OS=Mus musculus GN=Eef1a1 PE=1 SV=3 - [EF1A1_MOUSE]	29.87	1	6	16	285	28.35	1	5	15	306	-0.000835842	0.0464659	-0.0359896	0.0170005	-0.0135008	0.0729337	0.0377897	0.0658821	0.0236435	-0.0282	-0.0388359	-0.0306188	-0.0631127	0.0263378	0.0122546	0.0346455	0.036222	0.0158632	0.00321346	0.0254778	0.0424384	-0.0325516	-0.00817344	0.0289102	0.0413766	0.0438364	0.0214996	0.00557515	0.0480971	0.0113265	0.212036	0.0357651	0.421068	0.0336513	0.389533	0.0135282	0.557148	0.0222644
Q91V92	ATP-citrate synthase OS=Mus musculus GN=Acly PE=1 SV=1 - [ACLY_MOUSE]	46.93	1	46	46	284	47.75	1	47	47	293	0.0221263	-0.0228463	-0.00533503	0.0225761	-0.00694054	0.00234514	0.0245346	0.0192232	-0.0241503	0.0334184	-0.00185979	0.0192384	0.0231903	0.0314329	0.0421333	-0.00906582	-0.0323212	0.0303685	-0.00201833	0.00599356	0.00653584	0.0169324	0.0322522	-0.00367285	0.022669	0.0150927	0.0267074	0.0177518	0.00949807	0.0316909	0.317913	-0.0189507	0.0632755	-0.0262586	0.691596	0.0102087	0.637191	0.00801188
O08749	Dihydrolipoyl dehydrogenase, mitochondrial OS=Mus musculus GN=Dld PE=1 SV=2 - [DLDH_MOUSE]	37.72	1	17	17	282	36.15	1	17	17	298	0.00985435	0.00579459	0.0535186	-0.00579599	-0.00337274	-0.0171674	0.0114551	0.0206699	-0.000189918	0.0441469	0.066852	0.0389752	0.0151474	0.0140477	-0.000571889	-0.0205519	0.0501661	-0.0354184	0.0230558	-0.00877871	0.010645	0.0499914	0.0095411	-0.00193472	0.0264595	0.00736516	0.0104535	0.0148289	0.00877535	0.0457289	0.198842	-0.0269355	0.050348	-0.0183198	0.666449	0.0125797	0.115116	-0.0318346
P62897	Cytochrome c, somatic OS=Mus musculus GN=Cycs PE=1 SV=2 - [CYC_MOUSE]	61.9	1	8	8	281	56.19	1	7	7	301	-0.009501	-0.0353146	-0.0321017	0.0193133	-0.00584855	-0.0287195	0.0322672	-0.0433493	-0.0404124	-0.00905273	-0.0163432	-0.0174643	0.0147691	0.0192342	-0.00962685	-0.0302342	-0.017219	0.00965872	-0.0256391	-0.00508492	-0.0171648	-0.0142868	0.00812548	-0.0125982	0.014068	0.0240255	0.0428346	0.00456733	0.0155352	0.0203439	0.254471	-0.0113523	0.468662	-0.0132104	0.875619	-0.00456668	0.270149	0.0205542
P62823	Ras-related protein Rab-3C OS=Mus musculus GN=Rab3c PE=1 SV=1 - [RAB3C_MOUSE]	64.76	1	7	13	281	62.11	1	7	12	260	0.0383221	-0.0248372	0.111921	0.103409	0.0207968	0.000602307	0.0748129	-0.0697351	-0.0430306	0.0984376	0.0558476	0.0884594	-0.0188214	0.065898	0.126001	0.0625061	0.0199635	0.0246926	0.0418019	0.0416028	-0.0126509	0.0809149	0.0576925	0.0357208	0.0684454	0.05447	0.0769138	0.0222748	0.072759	0.023317	0.399897	-0.039113	0.774433	-0.0160897	0.356061	-0.0483717	0.997043	-0.000199119
P08113	Endoplasmin OS=Mus musculus GN=Hsp90b1 PE=1 SV=2 - [ENPL_MOUSE]	47.38	1	40	42	280	42.39	1	35	37	263	-0.0174599	0.0494278	0.0485477	-0.0316607	0.0450502	0.0871905	0.0613028	0.0151518	0.0241711	-0.0140415	-0.0285136	-0.0259896	-0.0284916	0.0580631	0.0344082	-0.0339457	-0.0348286	0.0279798	0.0268386	0.0335267	0.0335419	-0.0228482	0.0213266	-0.0135982	0.0383661	0.0602577	0.0244609	0.0077306	0.0447356	0.0360103	0.0927629	0.0496868	0.792241	0.0122001	0.133963	0.0471401	0.879039	0.00668811
P27773	Protein disulfide-isomerase A3 OS=Mus musculus GN=Pdia3 PE=1 SV=2 - [PDIA3_MOUSE]	52.67	1	27	27	279	54.46	1	29	29	263	-0.0642166	-0.0423707	-0.0350854	-0.0335041	0.0132232	0.00861971	0.0245204	0.0739065	-0.0233715	0.0200548	-0.0570188	-0.00142059	-0.0419456	0.0484057	0.0313945	0.000749508	0.0261814	0.0258144	-0.0472242	-0.00388708	0.0250185	-0.0127948	0.0126182	0.0175818	0.01516	0.0257522	0.0486409	0.0397758	0.0480131	0.0145783	0.233842	-0.0344294	0.62752	-0.0165053	0.81226	0.00743669	0.0659263	0.0433372
Q9QWI6	SRC kinase signaling inhibitor 1 OS=Mus musculus GN=Srcin1 PE=1 SV=2 - [SRCN1_MOUSE]	38.16	1	51	51	278	35.76	1	47	47	289	0.0704202	0.0855376	0.04957	-0.0308237	0.00329349	0.000284999	0.0034084	-0.0101148	-0.00233323	-7.01168e-05	0.0295541	-0.00402543	-0.0227173	-0.00772137	-0.0478082	-0.0114961	-0.0212259	0.0367165	0.0685093	-0.00908173	-0.00301322	0.00848618	-0.0260823	0.0013315	0.0180597	0.0188891	0.00678721	0.0183522	0.0202542	0.0310281	0.0156335	0.0600231	0.347614	0.0170006	0.824351	-0.00434472	0.00677939	-0.077591
P48774	Glutathione S-transferase Mu 5 OS=Mus musculus GN=Gstm5 PE=1 SV=1 - [GSTM5_MOUSE]	66.96	1	20	21	278	66.96	1	19	20	265	-0.0580233	-0.0113818	0.0201431	0.0764963	0.0518921	0.0205383	-0.0850967	0.043375	0.0607362	-0.0363174	0.00332611	-0.0661161	0.0184014	0.0244753	0.00581497	0.0518945	-0.0246239	-0.158603	-0.0164207	0.0496422	0.00633818	-0.0330358	0.0162306	-0.0437774	0.039326	0.0280468	0.0796593	0.0348372	0.00951769	0.106548	0.612983	0.0166151	0.122405	0.0334117	0.549686	0.0501156	0.0769134	0.0660629
Q80SW1	Putative adenosylhomocysteinase 2 OS=Mus musculus GN=Ahcyl1 PE=1 SV=1 - [SAHH2_MOUSE]	39.81	2	10	26	277	38.68	1	10	25	249	0.0163138	0.0284563	-0.0164873	-0.0376933	-0.0150043	0.00919891	0.0161125	-0.0962261	-0.0263234	0.0166762	0.00729369	0.00552925	0.00319968	-0.0203776	0.0182664	0.0291791	-0.0315721	-0.0504309	0.00942761	-0.0144996	-0.035479	0.00983304	0.000362843	-0.017608	0.0232496	0.0234502	0.0567261	0.00599164	0.0194776	0.0416015	0.978068	-0.000405427	0.445964	-0.0148624	0.682654	-0.0178711	0.277796	-0.0239272
P56564	Excitatory amino acid transporter 1 OS=Mus musculus GN=Slc1a3 PE=1 SV=2 - [EAA1_MOUSE]	18.23	1	7	9	277	18.23	1	7	9	261	-0.0623901	-0.00215431	0.0517933	0.0255356	0.00992379	0.0733389	0.0316808	0.00866778	0.0385716	-0.0778474	-0.00948101	-0.0146069	-0.0518798	0.0750608	0.00982613	-0.0122558	-0.127022	-0.178386	-0.00425037	0.0362661	0.0263067	-0.0339784	0.0110024	-0.105888	0.0571205	0.0330413	0.0156595	0.038078	0.0634785	0.0850575	0.49493	0.0297281	0.573937	0.0252637	0.0571354	0.132195	0.34751	0.0405165
Q8K0U4	Heat shock 70 kDa protein 12A OS=Mus musculus GN=Hspa12a PE=1 SV=1 - [HS12A_MOUSE]	50.96	1	28	31	275	50.22	1	27	31	259	-0.0124769	0.000839321	0.0199141	0.0412154	-0.0045092	0.0253388	-0.0379527	-0.0375105	-0.0162677	-0.00875262	-0.0300557	0.0145892	-0.00950804	0.0455669	-0.00440652	-0.0578881	-0.0360164	-0.0213525	0.00275885	0.0206816	-0.030577	-0.00807306	0.0105508	-0.038419	0.0162806	0.0232153	0.0123941	0.0223302	0.0304319	0.0183859	0.534452	0.0108319	0.670439	0.0101309	0.573272	0.00784204	0.335102	0.0179228
E9Q401	Ryanodine receptor 2 OS=Mus musculus GN=Ryr2 PE=1 SV=1 - [RYR2_MOUSE]	20.72	2	92	92	274	20.8	2	87	94	272	0.0362644	0.0647772	0.00940204	0.00370287	-0.0245307	-0.0533003	-0.0105556	-0.0213396	0.00661405	-0.0330756	-0.0436153	-0.0526628	0.064869	-0.0229886	0.0244838	0.0612453	0.00599887	-0.023136	0.0368146	-0.0247094	-0.00842703	-0.0431179	0.0221214	0.0147027	0.0276917	0.028502	0.0140978	0.00980309	0.0439764	0.0428587	0.00921931	0.0799325	0.196581	-0.0468308	0.424743	-0.0231297	0.0551393	-0.0615239
P11881	Inositol 1,4,5-trisphosphate receptor type 1 OS=Mus musculus GN=Itpr1 PE=1 SV=2 - [ITPR1_MOUSE]	30.01	2	77	77	274	29.94	1	67	78	258	0.0055163	0.0123613	0.0681198	-0.025564	-0.0339107	0.00434209	0.0201362	-0.028598	0.0489079	0.0126066	0.0286251	0.0640558	0.0419158	0.000803077	0.0211903	-0.0316955	0.0600942	0.0567348	0.0286658	-0.0183775	0.013482	0.0350958	0.021303	0.0283778	0.0343391	0.0201135	0.039179	0.0263279	0.0205566	0.0520521	0.809581	-0.00643001	0.0751881	-0.0396805	0.712307	-0.0148958	0.110006	-0.0470433
Q71LX4	Talin-2 OS=Mus musculus GN=Tln2 PE=1 SV=3 - [TLN2_MOUSE]	37.18	1	60	74	274	37.43	1	59	74	264	0.0380401	0.00883478	0.0496643	0.0120832	-0.00799748	0.0210094	0.00390976	-0.00187701	-0.0012697	-0.0326321	0.0388788	0.0439126	-0.0446608	0.0331545	0.0250302	-0.0454121	-0.0195362	0.0404044	0.0321797	0.00836506	0.000254351	0.0167198	0.00450799	-0.00818131	0.0210362	0.0148566	0.00318021	0.042814	0.0427747	0.0440206	0.604525	0.01546	0.889846	0.00385707	0.757223	0.00843567	0.184488	-0.0238147
Q9QYB8	Beta-adducin OS=Mus musculus GN=Add2 PE=1 SV=4 - [ADDB_MOUSE]	36	1	22	23	274	37.1	1	23	24	282	0.00142718	0.0204832	-0.0203986	0.0535579	-0.0262795	0.0191901	-0.0237423	-0.0185843	-0.0621633	-0.00835148	-0.00214092	-0.0309395	0.067047	0.0186572	0.0435404	-0.012427	0.00449543	-0.00484536	0.000503938	0.0154895	-0.0348299	-0.0138106	0.0430815	-0.00425898	0.0204565	0.0400471	0.0238114	0.0151555	0.0241982	0.00847645	0.38527	0.0143146	0.364818	-0.027592	0.104245	-0.030571	0.594741	0.0149856
P63085	Mitogen-activated protein kinase 1 OS=Mus musculus GN=Mapk1 PE=1 SV=3 - [MK01_MOUSE]	44.97	2	12	17	274	45.25	2	13	18	266	-0.0430861	-0.0688177	-0.0236517	0.00843516	-0.0499113	-0.0233112	-0.0466583	-0.0538539	0.0138527	0.0153215	0.0257585	0.119659	-0.025649	-0.0257185	0.0414226	-0.0957637	-0.0167919	0.00388628	-0.0451852	-0.0215958	-0.0288865	0.0535798	-0.00331497	-0.0362231	0.0226561	0.029211	0.0371877	0.0574641	0.0387439	0.05259	0.0503598	-0.098765	0.549645	-0.0182808	0.853221	0.00733662	0.331056	0.0235894
P13595	Neural cell adhesion molecule 1 OS=Mus musculus GN=Ncam1 PE=1 SV=3 - [NCAM1_MOUSE]	28.52	1	30	30	271	29.15	1	30	30	295	0.0198919	0.0481897	0.0126701	0.0358073	0.0343082	0.0669999	0.0169814	-0.0045549	-0.00181016	-0.00343352	-0.0329124	0.00415745	0.00939825	0.031692	-0.017122	0.0471714	-0.0427831	-0.00769174	0.0269172	0.0457051	0.00353877	-0.0107295	0.0079894	-0.00110116	0.018773	0.0184571	0.0117223	0.0195823	0.0244375	0.045338	0.0740585	0.0376467	0.0998569	0.0377157	0.872071	0.00463993	0.284056	0.0187879
O35526	Syntaxin-1A OS=Mus musculus GN=Stx1a PE=1 SV=3 - [STX1A_MOUSE]	43.06	1	15	16	270	43.06	1	15	16	303	0.0462653	0.11206	0.00781148	0.021743	-0.0154303	-0.0534803	0.0155849	-0.0234136	-0.0640384	-0.0355591	-0.0271382	-0.0501972	0.108272	-0.0596734	-0.0153225	-0.01885	-0.00857035	-0.0239704	0.0553788	-0.0157225	-0.0239557	-0.0376315	0.0110919	-0.0171302	0.0527182	0.0376125	0.0398144	0.0116683	0.0870325	0.00784274	0.0405927	0.0930103	0.64989	-0.0268144	0.785282	-0.00682544	0.129993	-0.0711013
Q11011	Puromycin-sensitive aminopeptidase OS=Mus musculus GN=Npepps PE=1 SV=2 - [PSA_MOUSE]	43.37	1	41	41	268	42.07	1	38	38	255	0.00323405	0.0304567	0.00328534	0.0458152	0.0282014	-0.00316888	0.0112589	-0.0308547	-0.00772346	0.00227761	-0.00215993	0.00713787	0.0227348	0.0132947	0.0513796	0.0207048	0.0257575	0.000210527	0.0123254	0.0236159	-0.0091064	0.00241852	0.0291364	0.0155576	0.0157022	0.0248119	0.0210908	0.0046505	0.0198331	0.013529	0.353868	0.00990684	0.778398	-0.00552046	0.163417	-0.024664	0.541854	0.0112906
Q3UX10	Tubulin alpha chain-like 3 OS=Mus musculus GN=Tubal3 PE=2 SV=2 - [TBAL3_MOUSE]	11.43	1	1	6	268	10.09	1	1	5	306	-0.0293636	0.0602552	-0.33253	-0.219082	-0.200011	-0.082501	0.028486	-0.198945	-0.13654	-0.107138	-0.116974	-0.170542	-0.166879	-0.0855775	-0.042842	-0.114939	-0.168431	-0.121758	-0.100546	-0.167198	-0.102333	-0.131552	-0.0984329	-0.135043	0.20584	0.073967	0.117511	0.034123	0.0630099	0.0291153	0.80958	0.0310055	0.287515	-0.0687651	0.664163	0.0327097	0.625558	-0.066652
Q8BFR5	Elongation factor Tu, mitochondrial OS=Mus musculus GN=Tufm PE=1 SV=1 - [EFTU_MOUSE]	59.29	2	24	25	267	61.95	1	25	25	288	0.0429889	0.0113482	0.0416786	0.0100987	-0.051716	0.00282653	0.0122726	-0.0534274	-0.0501276	0.022436	0.019856	0.0412644	0.0191666	0.0185537	-0.0192262	-0.0319659	-0.0033069	0.00298551	0.0320052	-0.0129303	-0.0304275	0.0278521	0.00616472	-0.0107624	0.0179015	0.0337857	0.0370162	0.0116868	0.0219913	0.0186303	0.753425	0.00415308	0.458048	-0.019095	0.457286	-0.0196651	0.111504	-0.0449355
Q9CVB6	Actin-related protein 2/3 complex subunit 2 OS=Mus musculus GN=Arpc2 PE=1 SV=3 - [ARPC2_MOUSE]	53.67	1	18	18	266	55.33	1	18	18	260	0.0274011	-0.00833912	-0.0290428	0.0274496	-0.036746	-0.0701373	0.00209902	-0.0189451	-0.063086	-0.0140111	0.00682749	0.0415955	0.0671452	-0.00941065	0.0802672	-0.0483025	0.0270359	0.0294342	-0.00332692	-0.0264779	-0.026644	0.0114706	0.0460006	0.00272252	0.0285538	0.0495971	0.0332675	0.0280926	0.048434	0.0442052	0.557079	-0.0147976	0.144399	-0.0724785	0.409923	-0.0293665	0.522126	-0.023151
Q9JIS5	Synaptic vesicle glycoprotein 2A OS=Mus musculus GN=Sv2a PE=1 SV=1 - [SV2A_MOUSE]	17.39	1	15	15	266	17.39	1	15	15	259	0.0149603	0.0326477	0.0395871	0.0259322	0.0405795	0.0524557	0.0200533	-0.018788	0.00489008	0.0358817	0.0199478	0.0264251	0.0522526	0.0217487	0.0112902	0.00594218	-0.0258781	0.0222466	0.029065	0.0396558	0.00205178	0.0274182	0.0284305	0.000770244	0.0126982	0.0132858	0.0195756	0.00801328	0.021283	0.0244757	0.858586	0.00164684	0.481635	0.0112253	0.946938	0.00128154	0.374707	0.0105908
Q8BSL7	ADP-ribosylation factor 2 OS=Mus musculus GN=Arf2 PE=1 SV=2 - [ARF2_MOUSE]	53.59	2	1	10	264	53.59	2	1	10	290	0.03513	-0.00799505	-0.208755	-0.114867	0.273936	-0.237249	0.0114648	-0.0258403	-0.1316	0.00824926	-0.0979966	0.0799064	-0.0307517	-0.092548	0.146722	0.131635	-0.00769515	0.065047	-0.0605401	-0.0260601	-0.0486585	-0.00328031	0.00780753	0.0629955	0.130157	0.266913	0.0742117	0.0895102	0.124208	0.0696876	0.564169	-0.0572598	0.851781	-0.0338677	0.13029	-0.111654	0.850425	0.0344799
Q9WUB3	Glycogen phosphorylase, muscle form OS=Mus musculus GN=Pygm PE=1 SV=3 - [PYGM_MOUSE]	51.66	1	30	43	262	56.29	1	33	47	247	-0.0301318	-0.131357	-0.203553	0.0602891	-0.0427184	-0.0809007	-0.112415	-0.105903	-0.109518	-0.00426177	0.00136471	2.77788e-05	0.153092	0.0105786	0.0402311	0.061424	0.00605256	-0.0362787	-0.121681	-0.02111	-0.109279	-0.000956425	0.0679671	0.0103993	0.0871147	0.0730331	0.00326233	0.00293953	0.0751961	0.0489962	0.0744429	-0.120724	0.215038	-0.0890771	0.0134629	-0.119678	0.200205	0.100571
P14824	Annexin A6 OS=Mus musculus GN=Anxa6 PE=1 SV=3 - [ANXA6_MOUSE]	54.53	1	39	40	261	49.93	1	38	39	249	-0.0679743	0.00158665	-0.073127	0.0181106	-0.0291834	-0.0388292	-0.0214022	0.00323927	-0.0355443	0.00216518	0.026997	0.0528148	0.0960713	0.0051507	0.111429	0.050288	-0.0021367	0.0130138	-0.0465049	-0.016634	-0.0179024	0.0273257	0.0708837	0.0203884	0.0417281	0.0304737	0.0196272	0.0253264	0.0574421	0.0269791	0.0588127	-0.0738305	0.0801479	-0.0875177	0.117737	-0.0382908	0.373345	0.0298709
P62983	Ubiquitin-40S ribosomal protein S27a OS=Mus musculus GN=Rps27a PE=1 SV=2 - [RS27A_MOUSE]	55.13	1	9	9	261	58.97	4	10	10	303	-0.00636762	0.0271397	0.34227	0.0390136	-0.0373746	0.326773	0.143379	-0.241256	0.0530728	0.0796895	0.224318	0.106298	0.00288716	0.144449	0.0722059	0.167032	0.111209	0.0974854	0.121014	0.109471	-0.0149346	0.136768	0.0731806	0.125242	0.192344	0.192026	0.201134	0.0769783	0.0707858	0.036836	0.901573	-0.0157543	0.774071	0.03629	0.300772	-0.140177	0.94489	-0.0115434
Q920I9	WD repeat-containing protein 7 OS=Mus musculus GN=Wdr7 PE=1 SV=3 - [WDR7_MOUSE]	29.75	1	43	43	260	26.6	1	38	38	269	-0.0244777	0.0546844	0.0208262	-0.0243028	-0.0127888	-0.033475	-0.0139406	-0.0496354	-0.0149268	-0.0314688	0.00116827	-0.00630115	0.0205621	-0.0288961	0.00737793	-0.00804621	-0.0363436	0.00636714	0.017011	-0.0235222	-0.0261676	-0.0122006	-0.000318698	-0.0126742	0.0397187	0.0103652	0.0203297	0.0170996	0.0256117	0.0217282	0.306945	0.0292116	0.21947	-0.0232035	0.476113	-0.0134934	0.162386	-0.0405332
O89017	Legumain OS=Mus musculus GN=Lgmn PE=1 SV=1 - [LGMN_MOUSE]	9.89	1	3	3	12	9.89	1	3	3	18	0.180571	0.139473	0.112995	-0.564705	-0.771271	-0.107324	0.114855	0.708048	0.37772	0.0129335	0.0326466	-0.0466676	-0.52881	-0.569246	-0.429163	0.213076	0.0946908	0.126328	0.144346	-0.4811	0.400208	-0.000362488	-0.509073	0.144698	0.0340501	0.339777	0.297235	0.0412949	0.0720973	0.0612931	0.00942718	0.144709	0.895804	0.0279731	0.218528	0.255509	0.0337804	-0.625446
P70398	Probable ubiquitin carboxyl-terminal hydrolase FAF-X OS=Mus musculus GN=Usp9x PE=1 SV=2 - [USP9X_MOUSE]	30.4	3	70	72	258	28.45	5	66	67	243	0.0571535	0.056232	0.00467885	0.0287069	0.0192817	0.0252432	0.0430737	0.0276103	0.0361997	0.0383958	0.00181203	0.0131776	0.0306356	-0.00410664	-0.0120241	0.0348597	0.00720883	0.0133002	0.0393548	0.0244106	0.0356279	0.0177952	0.00483494	0.0184562	0.0300338	0.00476746	0.00774753	0.0187239	0.022692	0.0145286	0.350892	0.0215596	0.217486	0.0195757	0.14516	0.0171717	0.442628	-0.0149442
Q8BMF4	Dihydrolipoyllysine-residue acetyltransferase component of pyruvate dehydrogenase complex, mitochondrial OS=Mus musculus GN=Dlat PE=1 SV=2 - [ODP2_MOUSE]	28.97	1	17	17	258	29.91	1	16	16	262	0.0345759	0.0265534	0.0186351	-0.0402492	-0.0110177	-0.00351205	-0.00936534	-0.0532919	-0.0139568	0.0818774	0.0720811	0.068234	0.00272619	0.0184043	-0.00208821	0.00902809	0.0704682	0.0169014	0.0265881	-0.0182596	-0.025538	0.0740642	0.00634742	0.0321326	0.00797047	0.0194098	0.024145	0.00703456	0.0107154	0.0334322	0.00150442	-0.047476	0.126928	-0.0246071	0.0725935	-0.0576706	0.020798	-0.0448478
[truncated: 6,030 more rows]
[truncated: 83 more columns]
