# Supplementary material for: The Brain Proteome of the Ubiquitin Ligase Peli1 Knock-Out Mouse during Experimental Autoimmune Encephalomyelitis
Source: J Proteomics Bioinform. Author manuscript; Available in PMC 2016 Oct 12. (PMC5061044; doi:10.4172/jpb.1000408)
Supplement: supp table 2 [file NIHMS820356-supplement-supp_table_2.xlsx]

## Sheet: 10-0 OK
			KO 10/KO 0				WT 10/WT 0
			TMT		LF		TMT		LF
	Accession	Description	p-value	FC	p-value	FC	p-value	FC	p-value	FC
	P50172	Corticosteroid 11-beta-dehydrogenase isozyme 1 OS=Mus musculus GN=Hsd11b1 PE=1 SV=3 - [DHI1_MOUSE]	0.0224937	-0.298647	ND	ND	0.776259	0.0498065	ND	ND
	P10107	Annexin A1 OS=Mus musculus GN=Anxa1 PE=1 SV=2 - [ANXA1_MOUSE]	0.00768899	0.529903	ND	ND	0.365037	0.15057	ND	ND
	Q07646	Mesoderm-specific transcript protein OS=Mus musculus GN=Mest PE=2 SV=1 - [MEST_MOUSE]	0.0179203	-0.28396	ND	ND	0.927297	0.00881914	ND	ND
	P55065	Phospholipid transfer protein OS=Mus musculus GN=Pltp PE=1 SV=1 - [PLTP_MOUSE]	0.00121425	-0.541821	ND	ND	0.793592	-0.0298929	ND	ND
	Q8BKV0	Testican-3 OS=Mus musculus GN=Spock3 PE=2 SV=2 - [TICN3_MOUSE]	0.00341339	-0.267822	ND	ND	0.583837	-0.0801494	ND	ND
	Q8BWU8	Ethanolamine-phosphate phospho-lyase OS=Mus musculus GN=Etnppl PE=2 SV=1 - [AT2L1_MOUSE]	0.0145003	0.604815	ND	ND	0.201674	0.207419	ND	ND
	Q6ZWQ0	Nesprin-2 OS=Mus musculus GN=Syne2 PE=1 SV=2 - [SYNE2_MOUSE]	0.0301836	0.347125	ND	ND	0.962245	-0.00564339	ND	ND
	Q9ES07	Solute carrier family 15 member 2 OS=Mus musculus GN=Slc15a2 PE=2 SV=1 - [S15A2_MOUSE]	0.0123187	-0.345301	ND	ND	0.160113	-0.166729	ND	ND
	Q9D387	Lysosome-associated membrane glycoprotein 5 OS=Mus musculus GN=Lamp5 PE=1 SV=2 - [LAMP5_MOUSE]	0.0166869	0.271533	ND	ND	0.135418	0.157417	ND	ND
	Q76LS9	Protein FAM63A OS=Mus musculus GN=Fam63a PE=1 SV=1 - [FA63A_MOUSE]	0.035404	0.350447	ND	ND	0.23986	0.196	ND	ND
	Q8C0I1	Alkyldihydroxyacetonephosphate synthase, peroxisomal OS=Mus musculus GN=Agps PE=1 SV=1 - [ADAS_MOUSE]	0.00696667	0.293665	ND	ND	0.67552	-0.0334265	ND	ND
	Q8BSY0	Aspartyl/asparaginyl beta-hydroxylase OS=Mus musculus GN=Asph PE=2 SV=1 - [ASPH_MOUSE]	0.0490757	0.379528	ND	ND	0.901173	-0.00983746	ND	ND
	O35955	Proteasome subunit beta type-10 OS=Mus musculus GN=Psmb10 PE=1 SV=1 - [PSB10_MOUSE]	0.0322953	0.329619	ND	ND	0.173541	0.13043	ND	ND
	Q9ER97	Neuroglobin OS=Mus musculus GN=Ngb PE=1 SV=1 - [NGB_MOUSE]	0.0328294	0.302274	ND	ND	0.531138	0.0809609	ND	ND
	Q9EQH2	Endoplasmic reticulum aminopeptidase 1 OS=Mus musculus GN=Erap1 PE=2 SV=2 - [ERAP1_MOUSE]	0.00126392	0.339613	ND	ND	0.0253606	0.187153	ND	ND
	Q8R1B5	Complexin-3 OS=Mus musculus GN=Cplx3 PE=1 SV=1 - [CPLX3_MOUSE]	0.00588665	-0.334285	ND	ND	0.129458	-0.0824638	ND	ND
	O70200	Allograft inflammatory factor 1 OS=Mus musculus GN=Aif1 PE=1 SV=1 - [AIF1_MOUSE]	0.00118834	0.573093	ND	ND	0.068936	0.321081	ND	ND
	P28063	Proteasome subunit beta type-8 OS=Mus musculus GN=Psmb8 PE=1 SV=2 - [PSB8_MOUSE]	0.00309765	0.609456	ND	ND	0.0973063	0.352738	ND	ND
	O08528	Hexokinase-2 OS=Mus musculus GN=Hk2 PE=2 SV=1 - [HXK2_MOUSE]	0.00723356	0.350796	ND	ND	0.0149707	0.321514	ND	ND
	P20491	High affinity immunoglobulin epsilon receptor subunit gamma OS=Mus musculus GN=Fcer1g PE=1 SV=1 - [FCERG_MOUSE]	9.74633e-05	0.432337	ND	ND	0.00134284	0.496084	ND	ND
	P07361	Alpha-1-acid glycoprotein 2 OS=Mus musculus GN=Orm2 PE=1 SV=1 - [A1AG2_MOUSE]	0.0159024	1.44747	ND	ND	1.80255e-05	2.05415	ND	ND
	Q61107	Guanylate-binding protein 4 OS=Mus musculus GN=Gbp4 PE=1 SV=1 - [GBP4_MOUSE]	0.00665001	0.582765	ND	ND	0.00704507	0.556961	ND	ND
	Q8BH61	Coagulation factor XIII A chain OS=Mus musculus GN=F13a1 PE=2 SV=3 - [F13A_MOUSE]	0.00463543	0.384725	ND	ND	0.0497609	0.27068	ND	ND
	P04444	Hemoglobin subunit beta-H1 OS=Mus musculus GN=Hbb-bh1 PE=2 SV=3 - [HBBZ_MOUSE]	0.0301134	0.279225	ND	ND	0.0153585	0.270998	ND	ND
	P04186	Complement factor B OS=Mus musculus GN=Cfb PE=1 SV=2 - [CFAB_MOUSE]	0.0177196	0.291742	ND	ND	0.0126585	0.698395	ND	ND
	Q07456	Protein AMBP OS=Mus musculus GN=Ambp PE=2 SV=2 - [AMBP_MOUSE]	0.00260639	0.806268	ND	ND	0.0104567	0.869186	ND	ND
	P01901	H-2 class I histocompatibility antigen, K-B alpha chain OS=Mus musculus GN=H2-K1 PE=1 SV=1 - [HA1B_MOUSE]	0.0241128	0.634233	ND	ND	0.0255001	0.598816	ND	ND
	P11276	Fibronectin OS=Mus musculus GN=Fn1 PE=1 SV=4 - [FINC_MOUSE]	0.0079693	0.276344	ND	ND	0.00965804	0.41418	ND	ND
	A6X935	Inter alpha-trypsin inhibitor, heavy chain 4 OS=Mus musculus GN=Itih4 PE=1 SV=2 - [ITIH4_MOUSE]	0.043219	0.280632	ND	ND	0.036213	0.455174	ND	ND
	Q91WP6	Serine protease inhibitor A3N OS=Mus musculus GN=Serpina3n PE=1 SV=1 - [SPA3N_MOUSE]	0.00127073	0.661321	ND	ND	0.0278936	0.498033	ND	ND
	P14106*	Complement C1q subcomponent subunit B OS=Mus musculus GN=C1qb PE=1 SV=2 - [C1QB_MOUSE]	0.0176063	0.292947	1.86498e-05	0.792284	0.000543515	0.215025	0.00289142	0.367134
	Q61599	Rho GDP-dissociation inhibitor 2 OS=Mus musculus GN=Arhgdib PE=1 SV=3 - [GDIR2_MOUSE]	0.00372205	0.318209	0.000222653	0.87009	0.0217152	0.172653	0.0399813	0.33925
	P13634	Carbonic anhydrase 1 OS=Mus musculus GN=Ca1 PE=2 SV=4 - [CAH1_MOUSE]	0.00559059	0.413884	0.000135442	1.09138	0.00254598	0.219213	0.0807811	0.688824
	Q61704	Inter-alpha-trypsin inhibitor heavy chain H3 OS=Mus musculus GN=Itih3 PE=1 SV=3 - [ITIH3_MOUSE]	0.0142254	0.371044	0.0045381	1.37282	0.00149253	0.352969	0.123768	0.83543
	P31725	Protein S100-A9 OS=Mus musculus GN=S100a9 PE=1 SV=3 - [S10A9_MOUSE]	0.00410774	1.24364	3.00203e-05	4.08138	0.0528492	0.814364	0.00918536	2.61051
	Q60710	Deoxynucleoside triphosphate triphosphohydrolase SAMHD1 OS=Mus musculus GN=Samhd1 PE=1 SV=2 - [SAMH1_MOUSE]	0.0128125	0.322911	0.00405025	0.866277	0.000230748	0.188013	0.0332674	0.557615
	Q9CWF2	Tubulin beta-2B chain OS=Mus musculus GN=Tubb2b PE=1 SV=1 - [TBB2B_MOUSE]	0.000734485	0.331665	0.000493818	0.510576	0.0194091	0.305318	0.00392721	0.378027
	Q02105	Complement C1q subcomponent subunit C OS=Mus musculus GN=C1qc PE=2 SV=2 - [C1QC_MOUSE]	0.0149819	0.481906	7.72232e-06	1.07719	0.119413	0.216848	0.0534484	0.387977
	Q9QZ85	Interferon-inducible GTPase 1 OS=Mus musculus GN=Iigp1 PE=1 SV=2 - [IIGP1_MOUSE]	0.00519494	1.41036	0.0284864	2.56442	0.00590887	1.20714	0.10411	1.50999
	P98086	Complement C1q subcomponent subunit A OS=Mus musculus GN=C1qa PE=1 SV=2 - [C1QA_MOUSE]	0.0408125	0.311583	2.84382e-05	1.0686	0.0109949	0.201545	0.00488445	0.585044
	Q60766	Immunity-related GTPase family M protein 1 OS=Mus musculus GN=Irgm1 PE=1 SV=1 - [IRGM1_MOUSE]	0.00963264	0.727016	0.0111119	1.42726	0.00170763	0.6063	0.0615836	0.732185
	P02088	Hemoglobin subunit beta-1 OS=Mus musculus GN=Hbb-b1 PE=1 SV=2 - [HBB1_MOUSE]	0.0238419	0.474592	0.000891783	0.881006	0.0522123	0.287996	0.0135827	0.645221
	Q08331	Calretinin OS=Mus musculus GN=Calb2 PE=1 SV=3 - [CALB2_MOUSE]	0.00945189	0.355103	0.0151619	0.578366	0.620222	-0.027652	0.881445	-0.0412172
	Q3UBG2	PTB-containing, cubilin and LRP1-interacting protein OS=Mus musculus GN=Pid1 PE=1 SV=2 - [PCLI1_MOUSE]	0.032399	-0.195091	ND	ND	0.00828639	-0.346488	ND	ND
	Q9EQX4	Allograft inflammatory factor 1-like OS=Mus musculus GN=Aif1l PE=2 SV=1 - [AIF1L_MOUSE]	0.163051	-0.164564	ND	ND	0.0259054	-0.321429	ND	ND
	O08677	Kininogen-1 OS=Mus musculus GN=Kng1 PE=1 SV=1 - [KNG1_MOUSE]	0.0107728	0.22663	ND	ND	0.00452496	0.348504	ND	ND
	Q61133	Glutathione S-transferase theta-2 OS=Mus musculus GN=Gstt2 PE=2 SV=4 - [GSTT2_MOUSE]	0.209284	0.0905323	ND	ND	0.00387752	-0.304576	ND	ND
	O54990	Prominin-1 OS=Mus musculus GN=Prom1 PE=1 SV=1 - [PROM1_MOUSE]	0.0496569	0.180469	ND	ND	0.00387272	0.370598	ND	ND
	Q8BHD7	Polypyrimidine tract-binding protein 3 OS=Mus musculus GN=Ptbp3 PE=2 SV=1 - [PTBP3_MOUSE]	0.0505502	0.218908	ND	ND	0.0273409	0.283468	ND	ND
	Q68EF0	Rab-3A-interacting protein OS=Mus musculus GN=Rab3ip PE=1 SV=1 - [RAB3I_MOUSE]	0.269415	0.135439	ND	ND	0.0209919	0.28539	ND	ND
	Q60612	Adenosine receptor A1 OS=Mus musculus GN=Adora1 PE=2 SV=4 - [AA1R_MOUSE]	0.920689	-0.0125163	ND	ND	0.0211301	0.317072	ND	ND
	Q8CFE6	Sodium-coupled neutral amino acid transporter 2 OS=Mus musculus GN=Slc38a2 PE=1 SV=1 - [S38A2_MOUSE]	0.304761	-0.0943646	ND	ND	0.00431844	0.335235	ND	ND
	Q64345	Interferon-induced protein with tetratricopeptide repeats 3 OS=Mus musculus GN=Ifit3 PE=2 SV=1 - [IFIT3_MOUSE]	0.0597843	0.78562	ND	ND	0.0176031	0.474028	ND	ND
	Q9QXC1	Fetuin-B OS=Mus musculus GN=Fetub PE=1 SV=1 - [FETUB_MOUSE]	0.0662697	0.314864	ND	ND	0.0216387	0.528666	ND	ND
	Q9DCC7	Isochorismatase domain-containing protein 2B, mitochondrial OS=Mus musculus GN=Isoc2b PE=1 SV=1 - [ISC2B_MOUSE]	0.791038	-0.0571784	ND	ND	0.0328692	0.649513	ND	ND
	P06909	Complement factor H OS=Mus musculus GN=Cfh PE=1 SV=2 - [CFAH_MOUSE]	0.0611973	0.345036	ND	ND	0.00168879	0.727523	ND	ND
	Q9D1L0	Coiled-coil-helix-coiled-coil-helix domain-containing protein 2, mitochondrial OS=Mus musculus GN=Chchd2 PE=2 SV=1 - [CHCH2_MOUSE]	0.10914	-0.171521	0.0002193	-0.544385	0.0484091	-0.275512	0.000629581	-0.583907
	P43276	Histone H1.5 OS=Mus musculus GN=Hist1h1b PE=1 SV=2 - [H15_MOUSE]	0.000828696	0.239417	0.000104272	0.470317	0.0270101	0.308034	0.000335084	0.666822
	P01029	Complement C4-B OS=Mus musculus GN=C4b PE=1 SV=3 - [CO4B_MOUSE]	4.14272e-05	0.707056	0.121942	0.732628	0.00026337	0.710128	0.00379893	1.50354
	P29699	Alpha-2-HS-glycoprotein OS=Mus musculus GN=Ahsg PE=1 SV=1 - [FETUA_MOUSE]	0.333419	0.216762	0.0270667	0.618713	0.0402011	0.401215	0.000269439	0.897078
	P35505	Fumarylacetoacetase OS=Mus musculus GN=Fah PE=1 SV=2 - [FAAA_MOUSE]	0.276663	-0.119546	0.568053	-0.0865656	0.0118245	-0.300712	0.0309757	-0.64318
	Q8BMF3	NADP-dependent malic enzyme, mitochondrial OS=Mus musculus GN=Me3 PE=1 SV=2 - [MAON_MOUSE]	0.512932	-0.138413	0.944845	-0.0158049	0.0368327	-0.644338	0.0240669	-1.2261
	O70370	Cathepsin S OS=Mus musculus GN=Ctss PE=1 SV=2 - [CATS_MOUSE]	0.00272116	0.759894	0.000887792	1.55522	0.000678707	0.397512	0.000131595	1.3661
	Q60590	Alpha-1-acid glycoprotein 1 OS=Mus musculus GN=Orm1 PE=1 SV=1 - [A1AG1_MOUSE]	0.0144502	0.629948	6.25052e-05	2.07446	0.00670331	1.12268	3.82761e-07	3.20952
	Q9R233	Tapasin OS=Mus musculus GN=Tapbp PE=2 SV=2 - [TPSN_MOUSE]	0.00254792	0.681534	0.0117134	2.28986	0.00256547	0.537455	0.0104125	1.74983
	P28665	Murinoglobulin-1 OS=Mus musculus GN=Mug1 PE=1 SV=3 - [MUG1_MOUSE]	0.0186604	0.678284	0.00204805	2.42276	0.00759457	0.611219	6.63721e-05	2.792
	P04919	Band 3 anion transport protein OS=Mus musculus GN=Slc4a1 PE=1 SV=1 - [B3AT_MOUSE]	0.0169968	0.488052	0.000255857	1.25045	0.0195763	0.35482	0.00355045	1.00831
	P01942	Hemoglobin subunit alpha OS=Mus musculus GN=Hba PE=1 SV=2 - [HBA_MOUSE]	0.013411	0.50553	0.000391958	0.98047	0.00515008	0.37407	0.00172584	0.822438
	Q9Z0E6	Interferon-induced guanylate-binding protein 2 OS=Mus musculus GN=Gbp2 PE=1 SV=1 - [GBP2_MOUSE]	0.00161523	0.751887	0.00544554	2.03204	0.00532087	0.616932	0.0196248	1.43844
	Q61646	Haptoglobin OS=Mus musculus GN=Hp PE=1 SV=1 - [HPT_MOUSE]	0.000444254	1.58963	1.32223e-05	2.46241	5.48146e-06	2.12414	4.22343e-09	3.89798
	Q61147	Ceruloplasmin OS=Mus musculus GN=Cp PE=1 SV=2 - [CERU_MOUSE]	0.000540745	0.660154	8.63345e-05	1.81229	0.000273983	0.817433	4.65692e-09	2.3603
	P07759	Serine protease inhibitor A3K OS=Mus musculus GN=Serpina3k PE=1 SV=2 - [SPA3K_MOUSE]	0.0372414	0.611453	0.00206125	1.5963	0.00941549	0.77593	0.000154617	1.9717
	P42225	Signal transducer and activator of transcription 1 OS=Mus musculus GN=Stat1 PE=1 SV=1 - [STAT1_MOUSE]	0.0218318	0.53556	0.00640672	1.55861	0.00456011	0.415116	0.0135949	1.20849
	Q61233	Plastin-2 OS=Mus musculus GN=Lcp1 PE=1 SV=4 - [PLSL_MOUSE]	0.00172473	0.379164	0.000241191	0.77995	0.0229608	0.31367	0.00223221	0.569423
	Q91X72	Hemopexin OS=Mus musculus GN=Hpx PE=1 SV=2 - [HEMO_MOUSE]	0.000271304	0.83223	9.09155e-05	2.00535	2.06509e-05	1.14563	8.31543e-10	3.0795
	P01027	Complement C3 OS=Mus musculus GN=C3 PE=1 SV=3 - [CO3_MOUSE]	0.00610077	0.362314	0.0472293	0.948909	0.00265694	0.692913	2.61523e-05	2.23334
	Q62188	Dihydropyrimidinase-related protein 3 OS=Mus musculus GN=Dpysl3 PE=1 SV=1 - [DPYL3_MOUSE]	0.012008	0.332616	0.000361267	0.556546	0.0130222	0.320272	3.94599e-05	0.542701
	Q61838	Alpha-2-macroglobulin OS=Mus musculus GN=A2m PE=1 SV=3 - [A2M_MOUSE]	0.00128257	0.35497	0.000837808	0.8393	0.0184522	0.387431	0.000182873	1.01718
	P03995	Glial fibrillary acidic protein OS=Mus musculus GN=Gfap PE=1 SV=4 - [GFAP_MOUSE]	0.00418741	0.353911	0.00289203	0.672779	0.0138901	0.301829	0.0114101	0.558089
	Q921I1	Serotransferrin OS=Mus musculus GN=Tf PE=1 SV=1 - [TRFE_MOUSE]	0.00413951	0.405741	7.87042e-05	0.898954	0.00186222	0.561079	1.94138e-05	1.22543
	*Quantified as a protein group in the Label-free experiment.
