# Supplementary material for: The Brain Proteome of the Ubiquitin Ligase Peli1 Knock-Out Mouse during Experimental Autoimmune Encephalomyelitis
Source: J Proteomics Bioinform. Author manuscript; Available in PMC 2016 Oct 12. (PMC5061044; doi:10.4172/jpb.1000408)
Supplement: supp table 3 [file NIHMS820356-supplement-supp_table_3.xlsx]

## Sheet: 20-10 OK
Accession	Description	KO 20/KO 10				WT 20/WT 10
		TMT		LF		TMT		LF		20WT/0WT
		p-value	FC	p-value	FC	p-value	FC	p-value	FC
Q02105	Complement C1q subcomponent subunit C OS=Mus musculus GN=C1qc PE=2 SV=2 - [C1QC_MOUSE]	0.0108703	0.43906	0.00230082	0.941022	0.173276	0.195886	0.0130396	0.190742
P03995	Glial fibrillary acidic protein OS=Mus musculus GN=Gfap PE=1 SV=4 - [GFAP_MOUSE]	0.00977917	0.585708	0.0108845	0.885411	0.259822	0.170458	0.000270723	0.389285
P98086	Complement C1q subcomponent subunit A OS=Mus musculus GN=C1qa PE=1 SV=2 - [C1QA_MOUSE]	0.0206732	0.426852	0.0166073	0.768971	0.905005	0.00953748	0.00244322	0.225618
P20152	Vimentin OS=Mus musculus GN=Vim PE=1 SV=3 - [VIME_MOUSE]	0.0235353	0.338632	0.01531	0.671921	0.276688	0.0992108	0.0071395	0.363386
P14106*	Complement C1q subcomponent subunit B OS=Mus musculus GN=C1qb PE=1 SV=2 - [C1QB_MOUSE]	0.0226524	0.448197	0.00276118	0.773948	0.909326	0.00666027	0.00289142	0.367134
Q9CXX9	CUE domain-containing protein 2 OS=Mus musculus GN=Cuedc2 PE=2 SV=1 - [CUED2_MOUSE]	0.0373216	0.313287	ND	ND	0.0615403	0.297535	ND	ND
Q9CYL5	Golgi-associated plant pathogenesis-related protein 1 OS=Mus musculus GN=Glipr2 PE=2 SV=3 - [GAPR1_MOUSE]	0.0327488	0.344742	ND	ND	0.944988	0.00980103	ND	ND
Q6ZWQ0	Nesprin-2 OS=Mus musculus GN=Syne2 PE=1 SV=2 - [SYNE2_MOUSE]	0.0416461	-0.386083	ND	ND	0.521728	0.101422	ND	ND
P28063	Proteasome subunit beta type-8 OS=Mus musculus GN=Psmb8 PE=1 SV=2 - [PSB8_MOUSE]	0.026114	0.771658	ND	ND	0.495832	0.116323	ND	ND
Q9D8Z2	TP53-regulated inhibitor of apoptosis 1 OS=Mus musculus GN=Triap1 PE=2 SV=1 - [TRIA1_MOUSE]	0.526174	-0.0834179	ND	ND	0.0464781	0.41299	ND	ND
Q60841	Reelin OS=Mus musculus GN=Reln PE=1 SV=3 - [RELN_MOUSE]	0.317556	0.133727	ND	ND	7.05032e-05	0.340426	ND	ND
P63248	cAMP-dependent protein kinase inhibitor alpha OS=Mus musculus GN=Pkia PE=1 SV=2 - [IPKA_MOUSE]	0.741638	0.0252642	ND	ND	0.0275487	0.395958	ND	ND
Q9JHU2	Palmdelphin OS=Mus musculus GN=Palmd PE=1 SV=1 - [PALMD_MOUSE]	0.488321	0.091827	ND	ND	0.0054523	0.295099	ND	ND
Q8R1B5	Complexin-3 OS=Mus musculus GN=Cplx3 PE=1 SV=1 - [CPLX3_MOUSE]	0.606902	-0.0507214	ND	ND	0.0185242	0.276593	ND	ND
Q5F2E7	Nuclear fragile X mental retardation-interacting protein 2 OS=Mus musculus GN=Nufip2 PE=1 SV=1 - [NUFP2_MOUSE]	0.902093	-0.0201125	ND	ND	0.00204229	0.323392	ND	ND
Q05144	Ras-related C3 botulinum toxin substrate 2 OS=Mus musculus GN=Rac2 PE=2 SV=1 - [RAC2_MOUSE]	0.215855	0.268041	ND	ND	0.0117091	-0.38829	ND	ND
P04186	Complement factor B OS=Mus musculus GN=Cfb PE=1 SV=2 - [CFAB_MOUSE]	0.528121	-0.120488	ND	ND	0.0101048	-0.375723	ND	ND
P26339	Chromogranin-A OS=Mus musculus GN=Chga PE=1 SV=1 - [CMGA_MOUSE]	0.0926226	0.122503	ND	ND	0.0078476	0.369513	ND	ND
P06909	Complement factor H OS=Mus musculus GN=Cfh PE=1 SV=2 - [CFAH_MOUSE]	0.261566	-0.267363	ND	ND	0.022062	-0.507906	ND	ND
Q6QWF9	Calcium/calmodulin-dependent protein kinase II inhibitor 1 OS=Mus musculus GN=Camk2n1 PE=1 SV=1 - [CK2N1_MOUSE]	0.863824	0.0202697	ND	ND	0.033212	0.431868	ND	ND
P07361	Alpha-1-acid glycoprotein 2 OS=Mus musculus GN=Orm2 PE=1 SV=1 - [A1AG2_MOUSE]	0.187468	-0.890997	ND	ND	0.00461695	-1.47918	ND	ND
P31725	Protein S100-A9 OS=Mus musculus GN=S100a9 PE=1 SV=3 - [S10A9_MOUSE]	0.144826	-0.728898	0.0678679	-1.58745	0.0482895	-0.770057	0.227084	-2.24223
Q9D1L0	Coiled-coil-helix-coiled-coil-helix domain-containing protein 2, mitochondrial OS=Mus musculus GN=Chchd2 PE=2 SV=1 - [CHCH2_MOUSE]	0.017499	0.176645	0.00820946	0.450932	0.0495551	0.269262	0.630093	0.628933
Q60590	Alpha-1-acid glycoprotein 1 OS=Mus musculus GN=Orm1 PE=1 SV=1 - [A1AG1_MOUSE]	0.0982087	-0.467726	0.00911859	-1.26884	0.00998207	-0.944907	0.00149552	-1.97414
P01029	Complement C4-B OS=Mus musculus GN=C4b PE=1 SV=3 - [CO4B_MOUSE]	0.928398	0.0194637	0.357177	0.495521	0.00356837	-0.455382	0.1535	-0.915789
Q6PE13	Proline-rich transmembrane protein 3 OS=Mus musculus GN=Prrt3 PE=1 SV=1 - [PRRT3_MOUSE]	0.384824	-0.0310775	0.0746348	-0.485856	0.00384981	-0.267238	0.697371	-0.890167
Q61147	Ceruloplasmin OS=Mus musculus GN=Cp PE=1 SV=2 - [CERU_MOUSE]	0.23235	-0.270017	0.0672907	-0.766648	0.00406034	-0.636296	0.00328909	-1.30869
Q61646	Haptoglobin OS=Mus musculus GN=Hp PE=1 SV=1 - [HPT_MOUSE]	0.137261	-0.955153	0.0181102	-1.63577	0.00081633	-1.48014	0.000882365	-2.39298
Q91X72	Hemopexin OS=Mus musculus GN=Hpx PE=1 SV=2 - [HEMO_MOUSE]	0.110925	-0.53134	0.00788954	-1.16244	0.00126781	-0.776498	9.68489e-05	-1.52268
P01027	Complement C3 OS=Mus musculus GN=C3 PE=1 SV=3 - [CO3_MOUSE]	0.108848	-0.310615	0.13976	-0.708013	0.023753	-0.349811	0.00230519	-0.799728
Q921I1	Serotransferrin OS=Mus musculus GN=Tf PE=1 SV=1 - [TRFE_MOUSE]	0.331893	-0.154387	0.123127	-0.351988	0.0239346	-0.318957	0.0150727	-0.61646
*Quantified as a protein group in the Label-free experiment.
