# Supplementary material for: The Brain Proteome of the Ubiquitin Ligase Peli1 Knock-Out Mouse during Experimental Autoimmune Encephalomyelitis
Source: J Proteomics Bioinform. Author manuscript; Available in PMC 2016 Oct 12. (PMC5061044; doi:10.4172/jpb.1000408)
Supplement: supp table 4 [file NIHMS820356-supplement-supp_table_4.xlsx]

## Sheet: 20-0 OK
Accession	Description	KO 20/ KO 0				WT 20/ WT 0
		TMT		LF		TMT		LF
		p-value	FC	p-value	FC	p-value	FC	p-value	FC
Q5DU14	Unconventional myosin-XVI OS=Mus musculus GN=Myo16 PE=1 SV=2 - [MYO16_MOUSE]	0.000907353	-0.497805	ND	ND	0.244195	-0.0933121	ND	ND
P10107	Annexin A1 OS=Mus musculus GN=Anxa1 PE=1 SV=2 - [ANXA1_MOUSE]	0.00255052	0.475036	ND	ND	0.662726	-0.0326106	ND	ND
Q8C033	Rho guanine nucleotide exchange factor 10 OS=Mus musculus GN=Arhgef10 PE=2 SV=2 - [ARHGA_MOUSE]	0.011546	0.330612	ND	ND	0.145074	0.175672	ND	ND
P05555	Integrin alpha-M OS=Mus musculus GN=Itgam PE=1 SV=2 - [ITAM_MOUSE]	0.0122938	0.45345	ND	ND	0.330282	0.0907126	ND	ND
P11835	Integrin beta-2 OS=Mus musculus GN=Itgb2 PE=1 SV=2 - [ITB2_MOUSE]	0.0149183	0.396463	ND	ND	0.042112	0.0436332	ND	ND
Q9CYL5	Golgi-associated plant pathogenesis-related protein 1 OS=Mus musculus GN=Glipr2 PE=2 SV=3 - [GAPR1_MOUSE]	0.0150403	0.452146	ND	ND	0.281675	0.128487	ND	ND
Q8R088	Golgi phosphoprotein 3-like OS=Mus musculus GN=Golph3l PE=1 SV=1 - [GLP3L_MOUSE]	0.0160181	0.271402	ND	ND	0.944185	-0.00550528	ND	ND
Q8R1B5	Complexin-3 OS=Mus musculus GN=Cplx3 PE=1 SV=1 - [CPLX3_MOUSE]	0.0204503	-0.385007	ND	ND	0.0627219	0.194129	ND	ND
O35955	Proteasome subunit beta type-10 OS=Mus musculus GN=Psmb10 PE=1 SV=1 - [PSB10_MOUSE]	0.0271642	0.640246	ND	ND	0.239911	0.12368	ND	ND
P55065	Phospholipid transfer protein OS=Mus musculus GN=Pltp PE=1 SV=1 - [PLTP_MOUSE]	0.0289478	-0.295118	ND	ND	0.295683	-0.175896	ND	ND
P25911	Tyrosine-protein kinase Lyn OS=Mus musculus GN=Lyn PE=1 SV=4 - [LYN_MOUSE]	0.031027	0.521661	ND	ND	0.0444618	0.183511	ND	ND
P49710	Hematopoietic lineage cell-specific protein OS=Mus musculus GN=Hcls1 PE=1 SV=2 - [HCLS1_MOUSE]	0.0347269	0.498574	ND	ND	0.0523933	0.163521	ND	ND
P70460	Vasodilator-stimulated phosphoprotein OS=Mus musculus GN=Vasp PE=1 SV=4 - [VASP_MOUSE]	0.0357773	0.268278	ND	ND	0.959407	0.00545777	ND	ND
P55772	Ectonucleoside triphosphate diphosphohydrolase 1 OS=Mus musculus GN=Entpd1 PE=2 SV=1 - [ENTP1_MOUSE]	0.0364181	0.270316	ND	ND	0.769279	-0.0327026	ND	ND
O08528	Hexokinase-2 OS=Mus musculus GN=Hk2 PE=2 SV=1 - [HXK2_MOUSE]	0.0403719	0.585286	ND	ND	0.215022	0.17403	ND	ND
Q8K070	Sterile alpha motif domain-containing protein 14 OS=Mus musculus GN=Samd14 PE=1 SV=1 - [SAM14_MOUSE]	0.0405624	0.272728	ND	ND	0.505414	0.0585308	ND	ND
Q8K1B8	Fermitin family homolog 3 OS=Mus musculus GN=Fermt3 PE=1 SV=1 - [URP2_MOUSE]	0.0442884	0.356531	ND	ND	0.00918573	0.123342	ND	ND
P20491	High affinity immunoglobulin epsilon receptor subunit gamma OS=Mus musculus GN=Fcer1g PE=1 SV=1 - [FCERG_MOUSE]	0.0464657	0.51685	ND	ND	0.0222822	0.251995	ND	ND
Q9EQH2	Endoplasmic reticulum aminopeptidase 1 OS=Mus musculus GN=Erap1 PE=2 SV=2 - [ERAP1_MOUSE]	0.048573	0.463854	ND	ND	0.117714	0.143118	ND	ND
P28063	Proteasome subunit beta type-8 OS=Mus musculus GN=Psmb8 PE=1 SV=2 - [PSB8_MOUSE]	0.00364173	1.38111	ND	ND	0.0263462	0.469061	ND	ND
P01901	H-2 class I histocompatibility antigen, K-B alpha chain OS=Mus musculus GN=H2-K1 PE=1 SV=1 - [HA1B_MOUSE]	0.0145311	1.33607	ND	ND	0.0290091	0.472446	ND	ND
O70200	Allograft inflammatory factor 1 OS=Mus musculus GN=Aif1 PE=1 SV=1 - [AIF1_MOUSE]	0.0149564	0.776887	ND	ND	0.00830661	0.32474	ND	ND
Q61107	Guanylate-binding protein 4 OS=Mus musculus GN=Gbp4 PE=1 SV=1 - [GBP4_MOUSE]	0.0169073	1.04616	ND	ND	0.00333004	0.509137	ND	ND
Q64345	Interferon-induced protein with tetratricopeptide repeats 3 OS=Mus musculus GN=Ifit3 PE=2 SV=1 - [IFIT3_MOUSE]	0.0270311	1.76283	ND	ND	0.0128606	0.403064	ND	ND
Q8CFE6	Sodium-coupled neutral amino acid transporter 2 OS=Mus musculus GN=Slc38a2 PE=1 SV=1 - [S38A2_MOUSE]	0.29837	0.172011	ND	ND	0.0109147	0.460825	ND	ND
Q91WT9	Cystathionine beta-synthase OS=Mus musculus GN=Cbs PE=2 SV=3 - [CBS_MOUSE]	0.0217132	0.215789	ND	ND	0.0187169	0.284326	ND	ND
Q99JT9	1,2-dihydroxy-3-keto-5-methylthiopentene dioxygenase OS=Mus musculus GN=Adi1 PE=1 SV=1 - [MTND_MOUSE]	0.460885	0.180463	ND	ND	0.0283373	-0.548741	ND	ND
Q924K8	Metastasis-associated protein MTA3 OS=Mus musculus GN=Mta3 PE=1 SV=1 - [MTA3_MOUSE]	0.927319	0.00768416	ND	ND	0.0310729	0.300402	ND	ND
Q8K207	Uncharacterized protein C1orf21 homolog OS=Mus musculus PE=1 SV=1 - [CA021_MOUSE]	0.0669262	-0.517964	ND	ND	0.0332248	0.265914	ND	ND
Q8R0P4	Mth938 domain-containing protein OS=Mus musculus GN=Aamdc PE=1 SV=1 - [AAMDC_MOUSE]	0.546844	0.102377	ND	ND	0.0448369	0.294733	ND	ND
P22599*	Alpha-1-antitrypsin 1-2 OS=Mus musculus GN=Serpina1b PE=1 SV=2 - [A1AT2_MOUSE]	0.837447	0.0434748	0.421936	0.277944	0.0465946	0.35496	0.0327425	0.77652
Q91X72	Hemopexin OS=Mus musculus GN=Hpx PE=1 SV=2 - [HEMO_MOUSE]	0.326581	0.30089	0.143606	0.842918	0.0165604	0.369135	9.68489e-05	1.55682
P43276	Histone H1.5 OS=Mus musculus GN=Hist1h1b PE=1 SV=2 - [H15_MOUSE]	0.00587264	0.237662	0.0657484	0.389013	0.0170345	0.279331	0.000186374	0.530359
Q61646	Haptoglobin OS=Mus musculus GN=Hp PE=1 SV=1 - [HPT_MOUSE]	0.296336	0.634474	0.291147	0.82664	0.0134538	0.644005	0.000882365	1.505
P01027	Complement C3 OS=Mus musculus GN=C3 PE=1 SV=3 - [CO3_MOUSE]	0.742343	0.0516983	0.555055	0.240897	0.0437135	0.343102	0.00230519	1.43361
P28665	Murinoglobulin-1 OS=Mus musculus GN=Mug1 PE=1 SV=3 - [MUG1_MOUSE]	0.0595518	0.459205	0.0325114	1.45925	0.00906983	0.495303	0.00370012	2.11267
P14106*	Complement C1q subcomponent subunit B OS=Mus musculus GN=C1qb PE=1 SV=2 - [C1QB_MOUSE]	0.00487934	0.741144	4.45367e-05	1.56623	0.0146591	0.221685	0.00582004	0.546946
P98086	Complement C1q subcomponent subunit A OS=Mus musculus GN=C1qa PE=1 SV=2 - [C1QA_MOUSE]	0.00138414	0.738436	0.000144663	1.83757	0.0552116	0.211082	0.00244322	0.810661
Q9QZ85	Interferon-inducible GTPase 1 OS=Mus musculus GN=Iigp1 PE=1 SV=2 - [IIGP1_MOUSE]	0.0181072	2.17182	0.000981049	4.48378	0.0498553	0.596639	0.0819006	1.26419
Q61599	Rho GDP-dissociation inhibitor 2 OS=Mus musculus GN=Arhgdib PE=1 SV=3 - [GDIR2_MOUSE]	0.0216923	0.461825	0.00217276	1.07238	0.178094	0.0808389	0.544789	0.112242
P01899	H-2 class I histocompatibility antigen, D-B alpha chain OS=Mus musculus GN=H2-D1 PE=1 SV=2 - [HA11_MOUSE]	0.0312723	0.752332	0.00246454	2.88515	0.159525	0.206108	0.0264937	1.07841
P04919	Band 3 anion transport protein OS=Mus musculus GN=Slc4a1 PE=1 SV=1 - [B3AT_MOUSE]	0.0228902	0.372633	0.00257779	1.00276	0.154512	0.136916	0.016139	0.708501
P42225	Signal transducer and activator of transcription 1 OS=Mus musculus GN=Stat1 PE=1 SV=1 - [STAT1_MOUSE]	0.0251064	1.0238	0.00281318	2.63315	0.046501	0.156754	0.00339637	0.844851
Q9R233	Tapasin OS=Mus musculus GN=Tapbp PE=2 SV=2 - [TPSN_MOUSE]	0.0490218	1.02379	0.00371525	3.18187	0.075944	0.155239	0.0358937	1.06703
P97371	Proteasome activator complex subunit 1 OS=Mus musculus GN=Psme1 PE=2 SV=2 - [PSME1_MOUSE]	0.0282818	0.429743	0.00491812	1.08254	0.950422	0.00366735	0.00999784	0.24265
P20152	Vimentin OS=Mus musculus GN=Vim PE=1 SV=3 - [VIME_MOUSE]	0.0059361	0.489784	0.00520261	0.997374	0.103707	0.15799	0.0071395	0.437092
P21981	Protein-glutamine gamma-glutamyltransferase 2 OS=Mus musculus GN=Tgm2 PE=1 SV=4 - [TGM2_MOUSE]	0.0268889	0.471022	0.00545892	1.10456	0.122391	0.145403	0.13251	0.396751
Q61233	Plastin-2 OS=Mus musculus GN=Lcp1 PE=1 SV=4 - [PLSL_MOUSE]	0.00674492	0.625674	0.00604127	1.16762	0.0240291	0.176777	0.00248483	0.395095
P26041	Moesin OS=Mus musculus GN=Msn PE=1 SV=3 - [MOES_MOUSE]	0.00563735	0.316907	0.00738069	0.686707	0.425953	0.0273766	0.157252	0.157161
Q61704	Inter-alpha-trypsin inhibitor heavy chain H3 OS=Mus musculus GN=Itih3 PE=1 SV=3 - [ITIH3_MOUSE]	0.0216881	0.420371	0.00913132	0.959887	0.1424	0.127489	0.691768	0.18711
P01942	Hemoglobin subunit alpha OS=Mus musculus GN=Hba PE=1 SV=2 - [HBA_MOUSE]	0.0170846	0.383443	0.00966597	0.704015	0.0941796	0.154406	0.0172758	0.47081
P97372	Proteasome activator complex subunit 2 OS=Mus musculus GN=Psme2 PE=2 SV=4 - [PSME2_MOUSE]	0.00709933	0.46623	0.00986491	1.14073	0.500461	0.0565924	0.038442	0.363344
P13634	Carbonic anhydrase 1 OS=Mus musculus GN=Ca1 PE=2 SV=4 - [CAH1_MOUSE]	0.000382704	0.322294	0.0100329	0.788025	0.911548	-0.0171552	0.299905	0.317704
P02088	Hemoglobin subunit beta-1 OS=Mus musculus GN=Hbb-b1 PE=1 SV=2 - [HBB1_MOUSE]	0.0342806	0.392682	0.0102441	0.629799	0.00630483	0.213419	0.0907631	0.335766
Q9WV32	Actin-related protein 2/3 complex subunit 1B OS=Mus musculus GN=Arpc1b PE=2 SV=4 - [ARC1B_MOUSE]	0.0398854	0.424045	0.0111582	0.981808	0.22642	0.101619	0.000498226	0.77496
Q60710	Deoxynucleoside triphosphate triphosphohydrolase SAMHD1 OS=Mus musculus GN=Samhd1 PE=1 SV=2 - [SAMH1_MOUSE]	0.0352552	0.434437	0.0127175	1.14441	0.050208	0.104157	0.0787259	0.376135
Q99KC8	von Willebrand factor A domain-containing protein 5A OS=Mus musculus GN=Vwa5a PE=1 SV=2 - [VMA5A_MOUSE]	0.0274282	0.289554	0.0297585	0.598347	0.619607	0.0197935	0.656448	0.0541228
Q02105	Complement C1q subcomponent subunit C OS=Mus musculus GN=C1qc PE=2 SV=2 - [C1QC_MOUSE]	0.00191195	0.920966	1.90115e-05	2.01821	0.00185172	0.412734	0.0130396	0.578719
O70370	Cathepsin S OS=Mus musculus GN=Ctss PE=1 SV=2 - [CATS_MOUSE]	0.0112348	1.02072	0.000760707	2.35262	0.0216481	0.311778	0.0005848	0.992737
P03995	Glial fibrillary acidic protein OS=Mus musculus GN=Gfap PE=1 SV=4 - [GFAP_MOUSE]	0.0021068	0.939619	0.00106796	1.55819	0.0179378	0.472287	0.000270723	0.947374
Q60766	Immunity-related GTPase family M protein 1 OS=Mus musculus GN=Irgm1 PE=1 SV=1 - [IRGM1_MOUSE]	0.00828381	1.65019	0.00133445	2.78294	0.00956126	0.576675	0.00794048	1.10317
Q9Z0E6	Interferon-induced guanylate-binding protein 2 OS=Mus musculus GN=Gbp2 PE=1 SV=1 - [GBP2_MOUSE]	0.0232761	1.13151	0.00598465	2.8206	0.00206582	0.299771	0.021959	0.995684
P07759	Serine protease inhibitor A3K OS=Mus musculus GN=Serpina3k PE=1 SV=2 - [SPA3K_MOUSE]	0.0392507	0.44458	0.0274371	1.013	0.018303	0.584884	0.00302566	1.68426
*Quantified as a protein group in the Label-free experiment.
