# Supplementary material for: The Brain Proteome of the Ubiquitin Ligase Peli1 Knock-Out Mouse during Experimental Autoimmune Encephalomyelitis
Source: J Proteomics Bioinform. Author manuscript; Available in PMC 2016 Oct 12. (PMC5061044; doi:10.4172/jpb.1000408)
Supplement: supp table 5 [file NIHMS820356-supplement-supp_table_5.xlsx]

## Sheet: StDev Figure proteins
				TMT (average abundance ± standard deviations)						LF (average abundance ± standard deviations)
Figure	Accession	Description	Short	KO 0	KO 10	KO 20	WT 0	WT 10	WT 20	KO 0	KO 10	KO 20	WT 0	WT 10	WT 20
3	Q02105	Complement C1q subcomponent subunit C	C1QC	-0.41±0.18	0.07±0.1	0.51±0.13	-0.19±0.04	0.02±0.19	0.22±0.09	-1.11±0.08	-0.03±0.28	0.91±0.58	-0.61±0.23	-0.22±0.34	-0.03±0.38
3	P01029	Complement C4-B	CO4B	-0.37±0.06	0.34±0.01	0.36±0.35	-0.5±0.09	0.21±0.04	-0.24±0.12	-0.35±0.86	0.39±0.64	0.88±1.21	-0.9±0.93	0.61±0.46	-0.31±0.36
3	P14106*	Complement C1q subcomponent subunit B	C1QB	-0.27±0.11	0.03±0.08	0.47±0.2	-0.17±0.02	0.05±0.03	0.05±0.09	-0.96±0.08	-0.17±0.22	0.6±0.5	-0.68±0.09	-0.31±0.19	-0.13±0.34
3	P98086	Complement C1q subcomponent subunit A	C1QA	-0.42±0.1	-0.1±0.15	0.32±0.13	-0.33±0.06	-0.13±0.05	-0.12±0.12	-1.25±0.17	-0.18±0.3	0.59±0.67	-0.94±0.35	-0.36±0.22	-0.13±0.34
4	P20152	Vimentin	VIME	-0.14±0.04	0.01±0.06	0.35±0.15	-0.2±0.04	-0.14±0.06	-0.04±0.12	-0.4±0.21	-0.08±0.21	0.59±0.59	-0.52±0.17	-0.44±0.34	-0.08±0.25
4	P03995	Glial fibrillary acidic protein	GFAP	-0.38±0.09	-0.02±0.05	0.56±0.21	-0.39±0.07	-0.09±0.1	0.09±0.2	-0.84±0.29	-0.16±0.3	0.72±0.72	-0.93±0.1	-0.37±0.39	0.01±0.37
4	P11835	Integrin beta-2	ITB2	-0.13±0.04	0.11±0.07	0.27±0.16	-0.11±0.02	0.02±0.17	-0.07±0.02	ND	ND	ND	ND	ND	ND
4	P05555	Integrin alpha-M	ITAM	-0.19±0.04	0.04±0.07	0.26±0.18	-0.18±0.13	0.02±0.08	-0.09±0.06	ND	ND	ND	ND	ND	ND
5	O70370	Cathepsin S	CATS	-0.51±0.13	0.25±0.15	0.51±0.37	-0.49±0.07	-0.1±0.03	-0.18±0.13	-1.38±0.29	0.18±0.7	0.97±1.06	-1.4±0.3	-0.04±0.44	-0.41±0.37
5	P97372	Proteasome activator complex subunit 2	PSME2	-0.19±0.03	-0.05±0.05	0.27±0.16	-0.17±0.08	-0.12±0.04	-0.11±0.11	-0.65±0.16	-0.06±0.31	0.5±0.78	-0.66±0.3	-0.44±0.3	-0.3±0.23
5	P97371	Proteasome activator complex subunit 1	PSME1	-0.18±0.11	-0.01±0.02	0.25±0.19	-0.09±0.05	-0.06±0.08	-0.09±0.08	-0.52±0.13	0±0.26	0.57±0.66	-0.42±0.1	-0.3±0.3	-0.18±0.15
5	P28063	Proteasome subunit beta type-8	PSB8	-0.54±0.12	0.07±0.11	0.84±0.37	-0.58±0.18	-0.22±0.22	-0.11±0.15	ND	ND	ND	ND	ND	ND
5	O35955	Proteasome subunit beta type-10	PSB10	-0.32±0.15	0.01±0.1	0.32±0.29	-0.39±0.1	-0.26±0.09	-0.27±0.12	ND	ND	ND	ND	ND	ND
7	P02089	Hemoglobin subunit beta-2	HBB2	-1.29±0.06	-0.85±0.68	-1.22±0.1	0.85±0.51	0.37±0.52	0.43±0.09	-5.79±0.26	-4.35±2.55	-5.83±0.2	0.4±2.79	-2.39±4.05	-0.7±2.65
7	P02088	Hemoglobin subunit beta-1	HBB1	-0.49±0.21	-0.01±0.11	-0.1±0.06	-0.09±0.05	0.2±0.17	0.12±0.05	-0.74±0.33	0.14±0.32	-0.11±0.35	-0.43±0.42	0.22±0.33	-0.09±0.2
7	P29391	Ferritin light chain 1	FRIL1	-0.13±0.12	-0.13±0.13	-0.05±0.11	0.21±0.15	-0.1±0.14	-0.04±0.06	-0.18±0.26	-0.19±0.24	0.01±0.22	0.58±0.2	-0.26±0.27	-0.09±0.16
7	P09528	Ferritin heavy chain	FRIH	-0.13±0.02	-0.05±0.08	-0.05±0.1	0.16±0.08	-0.1±0.12	-0.04±0.07	-0.17±0.16	-0.13±0.26	0.01±0.18	0.37±0.12	-0.15±0.19	-0.06±0.12
8	P01872	Ig mu chain C region	IGHM	0.11±0.36	0.2±0.23	0.62±0.59	-0.36±0.2	-0.23±0.17	-0.29±0.19	-0.44±1.09	0.14±0.86	0.85±1.03	-1.21±0.79	-0.92±0.62	-1.15±0.96
8	P01867	Ig gamma-2B chain C region	IGG2B	-0.05±0.31	0.11±0.34	0.37±0.5	-0.31±0.09	-0.19±0.07	-0.08±0.11	-0.66±0.85	0.01±0.95	0.77±1.46	-1.57±0.82	-1.1±0.59	-0.52±0.71
8	P01864	Ig gamma-2A chain C region secreted form	GCAB	0.04±0.24	0.15±0.39	0.39±0.37	-0.29±0.07	-0.17±0.2	-0.16±0.19	-0.4±0.6	0.07±1.11	0.8±1.19	-1.31±0.54	-1.15±0.61	-0.75±0.73
8	P01837	Ig kappa chain C region	IGKC	0.21±0.77	0.12±0.46	0.8±0.97	-0.58±0.16	-0.22±0.05	-0.24±0.24	-0.31±1.29	-0.17±1.26	0.73±1.55	-1.91±0.4	-1.38±0.49	-1.05±0.7
*Quantified as a protein group in the label-free experiment
